# Supplementary material for: Cooperation of cancer drivers with regulatory germline variants shapes clinical outcomes
Source: Nat Commun. 2019 Sep 11;10:4128. doi: 10.1038/s41467-019-12071-2 (PMC6739408; doi:10.1038/s41467-019-12071-2)
Supplement: Supplementary file 3 — Supplementary Data 1 [file 41467_2019_12071_MOESM3_ESM.xlsx]

## Sheet: Supplementary_Data_1
Supplementary Data 1: Log2 gene expression fold change in a microarray dataset of A673 Ewing sarcoma cells harboring a doxycycline-inducible shRNA against EWSR1-FLI1 (A673/TR/shEF1) profiled with/without addition of doxycycline for 53h.
Entrez ID	Gene Symbol	Fold change (log2)
797	CALCB	-4.04758
5100	PCDH8	-4.04475
5502	PPP1R1A	-3.75399
55388	MCM10	-3.69576
4998	ORC1	-3.51381
990	CDC6	-3.42571
79723	SUV39H2	-3.3522
4602	MYB	-3.33048
8318	CDC45	-3.29291
9319	TRIP13	-3.23318
9156	EXO1	-3.0861
4886	NPY1R	-3.05901
11339	OIP5	-3.04987
29028	ATAD2	-3.0477
51659	GINS2	-3.04473
4605	MYBL2	-3.03669
5427	POLE2	-3.02936
51514	DTL	-2.94323
55872	PBK	-2.91483
641	BLM	-2.91188
5449	POU1F1	-2.90941
57405	SPC25	-2.90654
5579	PRKCB	-2.90268
79733	E2F8	-2.90082
220134	SKA1	-2.90033
23590	PDSS1	-2.88915
51728	POLR3K	-2.87572
54821	ERCC6L	-2.874
6241	RRM2	-2.87142
79801	SHCBP1	-2.86283
23594	ORC6	-2.83544
675	BRCA2	-2.83206
84296	GINS4	-2.82083
9837	GINS1	-2.81892
10635	RAD51AP1	-2.81285
4171	MCM2	-2.80538
4174	MCM5	-2.80387
7852	CXCR4	-2.80273
55706	NDC1	-2.78174
2313	FLI1	-2.7672
2491	CENPI	-2.76525
64919	BCL11B	-2.74684
10149	GPR64	-2.74177
79000	AUNIP	-2.7413
55165	CEP55	-2.72311
9824	ARHGAP11A	-2.71888
4173	MCM4	-2.71364
1033	CDKN3	-2.70954
55732	C1orf112	-2.70886
5347	PLK1	-2.69256
699	BUB1	-2.67472
5933	RBL1	-2.6715
79682	MLF1IP	-2.65607
10615	SPAG5	-2.65167
9212	AURKB	-2.64831
23649	POLA2	-2.64736
79019	CENPM	-2.6418
11130	ZWINT	-2.64095
890	CCNA2	-2.62605
84986	ARHGAP19	-2.6186
5985	RFC5	-2.61316
190	NR0B1	-2.60858
9055	PRC1	-2.60758
55270	NUDT15	-2.60528
23397	NCAPH	-2.5929
55010	PARPBP	-2.59082
4288	MKI67	-2.58512
5909	RAP1GAP	-2.58202
9700	ESPL1	-2.57946
26872	STEAP1	-2.57806
1740	DLG2	-2.57462
79968	WDR76	-2.57457
701	BUB1B	-2.57444
10460	TACC3	-2.57341
1361	CPB2	-2.56988
9493	KIF23	-2.56755
4085	MAD2L1	-2.56499
55355	HJURP	-2.55148
5983	RFC3	-2.5486
55247	NEIL3	-2.53942
6790	AURKA	-2.5296
7443	VRK1	-2.52901
171586	ABHD3	-2.52833
55839	CENPN	-2.52241
55215	FANCI	-2.51834
5179	PENK	-2.50822
2305	FOXM1	-2.50476
64785	GINS3	-2.50316
64151	NCAPG	-2.49969
9833	MELK	-2.49542
54892	NCAPG2	-2.49067
9937	DCLRE1A	-2.48845
26047	CNTNAP2	-2.46732
1062	CENPE	-2.46176
11169	WDHD1	-2.45244
5422	POLA1	-2.44786
10721	POLQ	-2.44621
1111	CHEK1	-2.42572
155	ADRB3	-2.42388
1763	DNA2	-2.42105
1894	ECT2	-2.40234
11004	KIF2C	-2.40192
5317	PKP1	-2.39966
6491	STIL	-2.39451
993	CDC25A	-2.3943
10036	CHAF1A	-2.3913
55143	CDCA8	-2.38797
991	CDC20	-2.38016
4860	PNP	-2.37509
1869	E2F1	-2.37387
9630	GNA14	-2.37259
595	CCND1	-2.36797
9735	KNTC1	-2.36142
2030	SLC29A1	-2.35844
10733	PLK4	-2.35289
29893	PSMC3IP	-2.35209
24137	KIF4A	-2.3459
83990	BRIP1	-2.34414
8208	CHAF1B	-2.34344
8438	RAD54L	-2.34285
27123	DKK2	-2.33912
7083	TK1	-2.33698
10592	SMC2	-2.33302
54478	FAM64A	-2.33291
2026	ENO2	-2.33183
9350	CER1	-2.32839
8884	SLC5A6	-2.3253
84900	RNFT2	-2.31225
9076	CLDN1	-2.30876
730	C7	-2.29966
11240	PADI2	-2.29631
891	CCNB1	-2.29536
983	CDK1	-2.28232
1063	CENPF	-2.28206
55329	MNS1	-2.27918
9928	KIF14	-2.27491
83461	CDCA3	-2.2704
4172	MCM3	-2.26644
51512	GTSE1	-2.26244
9787	DLGAP5	-2.25109
332	BIRC5	-2.2492
5557	PRIM1	-2.24867
4001	LMNB1	-2.24535
22974	TPX2	-2.24226
2237	FEN1	-2.23726
7298	TYMS	-2.23451
55723	ASF1B	-2.22725
5733	PTGER3	-2.22154
3161	HMMR	-2.22045
54962	TIPIN	-2.2204
899	CCNF	-2.21313
3355	HTR1F	-2.20298
1138	CHRNA5	-2.20185
4751	NEK2	-2.18248
79075	DSCC1	-2.17924
81620	CDT1	-2.17922
637	BID	-2.17462
56992	KIF15	-2.16702
23467	NPTXR	-2.16695
8564	KMO	-2.16412
8458	TTF2	-2.16402
64084	CLSTN2	-2.16043
22824	HSPA4L	-2.15994
5982	RFC2	-2.15287
1503	CTPS1	-2.14883
4521	NUDT1	-2.13877
79980	DSN1	-2.13627
9134	CCNE2	-2.13621
79080	CCDC86	-2.13347
23178	PASK	-2.12074
10403	NDC80	-2.11991
56938	ARNTL2	-2.11963
10535	RNASEH2A	-2.11348
4703	NEB	-2.11249
11065	UBE2C	-2.11135
1608	DGKG	-2.11118
4176	MCM7	-2.10333
51361	HOOK1	-2.10325
9582	APOBEC3B	-2.0894
1525	CXADR	-2.08261
672	BRCA1	-2.08184
5367	PMCH	-2.07659
1058	CENPA	-2.06983
55159	RFWD3	-2.06472
201254	STRA13	-2.06107
4603	MYBL1	-2.05222
81796	SLCO5A1	-2.0403
146909	KIF18B	-2.03785
7490	WT1	-2.03262
3832	KIF11	-2.0325
9401	RECQL4	-2.01457
3835	KIF22	-2.01436
1841	DTYMK	-2.01055
22797	TFEC	-2.0095
10024	TROAP	-2.00571
51203	NUSAP1	-2.00113
79573	TTC13	-2.00063
51053	GMNN	-1.98664
6240	RRM1	-1.98647
26150	RIBC2	-1.97449
64328	XPO4	-1.97399
7704	ZBTB16	-1.97396
10675	CSPG5	-1.97016
55722	CEP72	-1.94981
4175	MCM6	-1.94973
5426	POLE	-1.94394
80178	C16orf59	-1.94252
6118	RPA2	-1.94208
55071	C9orf40	-1.94075
81930	KIF18A	-1.94004
7272	TTK	-1.93513
1600	DAB1	-1.93437
79077	DCTPP1	-1.9284
10926	DBF4	-1.92115
80010	RMI1	-1.92023
2675	GFRA2	-1.91744
5393	EXOSC9	-1.90118
2175	FANCA	-1.89575
79053	ALG8	-1.89569
10714	POLD3	-1.89542
5888	RAD51	-1.89423
26271	FBXO5	-1.89289
7283	TUBG1	-1.89037
51427	ZNF107	-1.8818
79866	BORA	-1.8792
55016	42064	-1.87903
10212	DDX39A	-1.87456
10112	KIF20A	-1.87302
57406	ABHD6	-1.86894
23306	TMEM194A	-1.8689
3014	H2AFX	-1.86671
11332	ACOT7	-1.8623
80345	ZSCAN16	-1.85977
1854	DUT	-1.85311
399	RHOH	-1.84026
51154	MRTO4	-1.83883
7004	TEAD4	-1.83799
10293	TRAIP	-1.83446
259266	ASPM	-1.82464
1875	E2F5	-1.82388
80746	TSEN2	-1.82175
5178	PEG3	-1.81776
5111	PCNA	-1.8151
89944	GLB1L2	-1.81105
9585	KIF20B	-1.80885
9232	PTTG1	-1.80493
580	BARD1	-1.80271
5984	RFC4	-1.79286
1468	SLC25A10	-1.78989
51337	THEM6	-1.78808
6877	TAF5	-1.78787
1663	DDX11	-1.78006
2146	EZH2	-1.77659
146	ADRA1D	-1.77587
3613	IMPA2	-1.77405
64782	AEN	-1.77359
5357	PLS1	-1.76958
3169	FOXA1	-1.76533
4522	MTHFD1	-1.76318
3556	IL1RAP	-1.75756
29127	RACGAP1	-1.75527
23310	NCAPD3	-1.75517
8914	TIMELESS	-1.75284
2551	GABPA	-1.75058
26031	OSBPL3	-1.74977
51491	NOP16	-1.74596
6457	SH3GL3	-1.74491
55038	CDCA4	-1.74322
51184	GPN3	-1.74292
10105	PPIF	-1.74259
3833	KIFC1	-1.74211
4852	NPY	-1.74065
5198	PFAS	-1.73707
80183	KIAA0226L	-1.73149
23170	TTLL12	-1.72617
4889	NPY5R	-1.72294
51805	COQ3	-1.72068
79017	GGCT	-1.70127
9631	NUP155	-1.70097
4830	NME1	-1.69616
7153	TOP2A	-1.69614
7866	IFRD2	-1.69
10969	EBNA1BP2	-1.68054
11113	CIT	-1.68047
7372	UMPS	-1.67188
9088	PKMYT1	-1.67018
5036	PA2G4	-1.66886
2531	KDSR	-1.66318
7064	THOP1	-1.66246
9133	CCNB2	-1.66176
84823	LMNB2	-1.66006
23246	#N/A	-1.6546
112479	ERI2	-1.64629
7468	WHSC1	-1.64434
6839	SUV39H1	-1.64055
10911	UTS2	-1.63575
84722	PSRC1	-1.63425
29901	SAC3D1	-1.62124
9521	EEF1E1	-1.62087
2021	ENDOG	-1.61999
54101	RIPK4	-1.61844
26973	CHORDC1	-1.61754
54908	SPDL1	-1.61468
8364	HIST1H4C	-1.61389
26528	DAZAP1	-1.61307
54107	POLE3	-1.61039
80155	NAA15	-1.61002
85352	KIAA1644	-1.60978
80324	PUS1	-1.6069
5631	PRPS1	-1.60565
1633	DCK	-1.6055
7517	XRCC3	-1.59939
10793	ZNF273	-1.59713
8908	GYG2	-1.59625
26784	SNORA64	-1.59624
995	CDC25C	-1.5955
2035	EPB41	-1.59264
1434	CSE1L	-1.58501
3978	LIG1	-1.58286
3780	KCNN1	-1.58265
9465	AKAP7	-1.58114
64858	DCLRE1B	-1.57624
8420	SNHG3	-1.57504
4927	NUP88	-1.57074
3619	INCENP	-1.56776
79084	WDR77	-1.56753
7371	UCK2	-1.56279
90233	ZNF551	-1.55616
949	SCARB1	-1.55477
1104	RCC1	-1.55116
79847	TMEM180	-1.54724
56926	NCLN	-1.54722
50628	GEMIN4	-1.54472
93081	TEX30	-1.54378
5905	RANGAP1	-1.54274
1836	SLC26A2	-1.53857
79621	RNASEH2B	-1.53777
7374	UNG	-1.53754
56902	PNO1	-1.53751
10874	NMU	-1.53735
27075	TSPAN13	-1.53001
81611	ANP32E	-1.52966
10383	TUBB4B	-1.52359
1017	CDK2	-1.51985
3177	SLC29A2	-1.51948
55559	HAUS7	-1.51722
10200	MPHOSPH6	-1.51407
2288	FKBP4	-1.5129
2730	GCLM	-1.50949
23204	ARL6IP1	-1.50864
55840	EAF2	-1.50667
10606	PAICS	-1.50664
55240	STEAP3	-1.49814
23165	NUP205	-1.49617
26519	TIMM10	-1.49544
64398	MPP5	-1.4921
26255	PTTG3P	-1.48993
3795	KHK	-1.48713
51293	CD320	-1.4813
9738	CCP110	-1.47904
116832	RPL39L	-1.47894
55135	WRAP53	-1.47881
2189	FANCG	-1.47586
654	BMP6	-1.47114
51377	UCHL5	-1.46164
4678	NASP	-1.46062
7351	UCP2	-1.46014
4144	MAT2A	-1.4599
6502	SKP2	-1.45933
7409	VAV1	-1.45337
5932	RBBP8	-1.45289
4839	NOP2	-1.45101
10196	PRMT3	-1.45087
10915	TCERG1	-1.44787
55299	BRIX1	-1.44401
57103	C12orf5	-1.44377
5433	POLR2D	-1.4433
10808	HSPH1	-1.44203
54958	TMEM160	-1.43976
54982	CLN6	-1.43935
27235	COQ2	-1.43934
56915	EXOSC5	-1.4388
6632	SNRPD1	-1.43591
91442	C19orf40	-1.43475
516	ATP5G1	-1.43432
23404	EXOSC2	-1.43
4898	NRD1	-1.42949
10940	POP1	-1.42813
63901	FAM111A	-1.42802
23421	ITGB3BP	-1.42753
51182	HSPA14	-1.42484
6628	SNRPB	-1.42478
783	CACNB2	-1.42474
57419	SLC24A3	-1.42435
10436	EMG1	-1.42421
9662	CEP135	-1.42373
10963	STIP1	-1.42318
79596	RNF219	-1.42313
29078	NDUFAF4	-1.42148
26586	CKAP2	-1.41939
9918	NCAPD2	-1.41849
53340	SPA17	-1.41718
6426	SRSF1	-1.41679
11073	TOPBP1	-1.41619
55148	UBR7	-1.41553
8607	RUVBL1	-1.41421
54801	HAUS6	-1.4091
51765	MST4	-1.40814
10213	PSMD14	-1.40685
54898	ELOVL2	-1.40679
55787	TXLNG	-1.40677
705	BYSL	-1.40487
55161	TMEM33	-1.40362
8089	YEATS4	-1.39725
1947	EFNB1	-1.3959
23286	WWC1	-1.39437
54069	MIS18A	-1.39345
27346	TMEM97	-1.39225
10248	POP7	-1.391
55835	CENPJ	-1.3907
9141	PDCD5	-1.39052
3768	KCNJ12	-1.38963
6182	MRPL12	-1.38822
9172	MYOM2	-1.38671
11340	EXOSC8	-1.38237
9768	KIAA0101	-1.38015
2842	GPR19	-1.3779
5471	PPAT	-1.37685
51678	MPP6	-1.37437
93594	TBC1D31	-1.37122
51076	CUTC	-1.37115
2114	ETS2	-1.36943
8715	NOL4	-1.36805
55166	CENPQ	-1.36591
2289	FKBP5	-1.36542
51741	WWOX	-1.36313
11047	ADRM1	-1.36235
55775	TDP1	-1.36069
54795	TRPM4	-1.35995
55055	ZWILCH	-1.35987
51388	NIP7	-1.35771
23091	ZC3H13	-1.35612
81931	ZNF93	-1.35604
249	ALPL	-1.34789
64793	CEP85	-1.34131
9779	TBC1D5	-1.33929
1786	DNMT1	-1.33808
3145	HMBS	-1.33514
79691	QTRTD1	-1.32957
5634	PRPS2	-1.32708
8520	HAT1	-1.32468
55720	TSR1	-1.32259
81624	DIAPH3	-1.32123
5425	POLD2	-1.3198
79073	TMEM109	-1.31841
1736	DKC1	-1.31745
56942	CMC2	-1.31737
54733	SLC35F2	-1.3161
11013	TMSB15A	-1.31146
88	ACTN2	-1.31022
57122	NUP107	-1.31018
51002	TPRKB	-1.30839
4953	ODC1	-1.30684
9221	NOLC1	-1.30585
5424	POLD1	-1.30368
1478	CSTF2	-1.30197
4507	MTAP	-1.30169
8479	HIRIP3	-1.3011
10682	EBP	-1.29999
79022	TMEM106C	-1.29973
23186	RCOR1	-1.29468
51129	ANGPTL4	-1.29342
5214	PFKP	-1.29321
5245	PHB	-1.29157
4913	NTHL1	-1.29052
56906	THAP10	-1.28942
7398	USP1	-1.289
29980	DONSON	-1.28679
55157	DARS2	-1.28602
80273	GRPEL1	-1.28589
6648	SOD2	-1.28488
10280	SIGMAR1	-1.28439
9526	MPDU1	-1.28209
10726	NUDC	-1.28203
23463	ICMT	-1.28189
27098	CLUL1	-1.27832
3419	IDH3A	-1.27778
3182	HNRNPAB	-1.27572
57821	CCDC181	-1.27392
5902	RANBP1	-1.27349
79833	GEMIN6	-1.27157
29906	ST8SIA5	-1.26814
10534	SSSCA1	-1.26659
3251	HPRT1	-1.2634
27340	UTP20	-1.26281
51015	ISOC1	-1.26215
5457	POU4F1	-1.26203
10625	IVNS1ABP	-1.25975
2230	FDX1	-1.25807
2643	GCH1	-1.25745
9040	UBE2M	-1.2572
5453	POU3F1	-1.25674
7015	TERT	-1.25648
26155	NOC2L	-1.25523
2936	GSR	-1.25383
3872	KRT17	-1.25369
54913	RPP25	-1.25237
27341	RRP7A	-1.25075
55127	HEATR1	-1.24921
11116	FGFR1OP	-1.24816
4200	ME2	-1.24761
378708	APITD1	-1.2472
79944	L2HGDH	-1.24667
6470	SHMT1	-1.24621
80346	REEP4	-1.24582
2193	FARSA	-1.24258
81542	TMX1	-1.24211
23212	RRS1	-1.24202
7804	LRP8	-1.24002
4361	MRE11A	-1.23925
7678	ZNF124	-1.238
10762	NUP50	-1.23649
476	ATP1A1	-1.23411
8880	FUBP1	-1.23364
5889	RAD51C	-1.23337
23223	RRP12	-1.23313
10690	FUT9	-1.23305
5458	POU4F2	-1.23026
79622	SNRNP25	-1.22749
81553	FAM49A	-1.22469
25804	LSM4	-1.22454
10514	MYBBP1A	-1.22448
84617	TUBB6	-1.2242
90861	HN1L	-1.22249
51016	EMC9	-1.22239
54517	PUS7	-1.22062
1952	CELSR2	-1.21909
6949	TCOF1	-1.2188
138162	C9orf116	-1.21812
5315	PKM	-1.21677
8836	GGH	-1.21386
8891	EIF2B3	-1.21333
23381	SMG5	-1.21217
9410	SNRNP40	-1.21175
4199	ME1	-1.21166
54205	CYCS	-1.21117
79172	CENPO	-1.21064
9816	URB2	-1.21045
9487	PIGL	-1.20934
3265	HRAS	-1.20923
355	FAS	-1.20501
55319	TMA16	-1.20467
10197	PSME3	-1.20259
10439	OLFM1	-1.20184
10301	DLEU1	-1.20074
5717	PSMD11	-1.19983
92856	IMP4	-1.19864
2717	GLA	-1.19828
55344	PLCXD1	-1.19785
9841	ZBTB24	-1.19726
57171	DOLPP1	-1.19674
7327	UBE2G2	-1.19463
56342	PPAN	-1.19371
5702	PSMC3	-1.19345
708	C1QBP	-1.19286
65055	REEP1	-1.19225
55320	MIS18BP1	-1.1888
25849	PARM1	-1.18823
7103	TSPAN8	-1.18806
10131	TRAP1	-1.18768
10426	TUBGCP3	-1.18685
5099	PCDH7	-1.18413
79892	MCMBP	-1.18239
858	CAV2	-1.18186
79711	IPO4	-1.18141
79228	THOC6	-1.18134
8139	GAN	-1.18011
10432	RBM14	-1.17955
7884	SLBP	-1.17667
57415	C3orf14	-1.17665
23636	NUP62	-1.17659
51559	NT5DC3	-1.1754
5718	PSMD12	-1.17432
55003	PAK1IP1	-1.1739
7978	MTERF	-1.17302
5130	PCYT1A	-1.17108
6573	SLC19A1	-1.17061
6119	RPA3	-1.1696
79902	NUP85	-1.16788
1802	DPH2	-1.16708
91860	CALML4	-1.16677
9136	RRP9	-1.16633
1690	COCH	-1.16375
4277	MICB	-1.16348
23589	CARHSP1	-1.1623
23195	MDN1	-1.16166
23435	TARDBP	-1.16017
8402	SLC25A11	-1.159
994	CDC25B	-1.15645
10528	NOP56	-1.15522
29960	FTSJ2	-1.15232
57608	KIAA1462	-1.15196
97	ACYP1	-1.15102
54148	MRPL39	-1.15096
10038	PARP2	-1.14954
5707	PSMD1	-1.14846
25926	NOL11	-1.14765
54941	RNF125	-1.14724
55151	TMEM38B	-1.14617
7504	XK	-1.14317
6835	SURF2	-1.14142
2280	FKBP1A	-1.14111
28977	MRPL42	-1.13906
79915	ATAD5	-1.13838
25855	BRMS1	-1.13612
50862	RNF141	-1.13607
55658	RNF126	-1.13577
9994	CASP8AP2	-1.13508
3790	KCNS3	-1.13432
26747	NUFIP1	-1.13369
86	ACTL6A	-1.13201
60491	NIF3L1	-1.132
9188	DDX21	-1.13039
219	ALDH1B1	-1.12939
22976	PAXIP1	-1.12856
54976	C20orf27	-1.12845
55110	MAGOHB	-1.12836
9242	MSC	-1.12812
64318	NOC3L	-1.12734
7037	TFRC	-1.12595
5300	PIN1	-1.1258
10001	MED6	-1.12497
29923	HILPDA	-1.12345
96764	TGS1	-1.12284
26278	SACS	-1.12272
5420	PODXL	-1.12056
124222	PAQR4	-1.11931
2542	SLC37A4	-1.11908
2044	EPHA5	-1.11901
23658	LSM5	-1.11885
9899	SV2B	-1.11742
6427	SRSF2	-1.11741
60558	GUF1	-1.11696
79713	IGFLR1	-1.11575
4804	NGFR	-1.11549
8243	SMC1A	-1.11428
10465	PPIH	-1.11213
23076	RRP1B	-1.1113
6749	SSRP1	-1.1104
54919	HEATR2	-1.10996
51155	HN1	-1.10949
898	CCNE1	-1.10674
7167	TPI1	-1.10654
80199	FUZ	-1.10639
2324	FLT4	-1.10613
65993	MRPS34	-1.10455
27229	TUBGCP4	-1.10428
28231	SLCO4A1	-1.10333
7019	TFAM	-1.1008
26517	TIMM13	-1.10045
29899	GPSM2	-1.09985
2028	ENPEP	-1.09985
5536	PPP5C	-1.09751
79959	CEP76	-1.09663
102157402	#N/A	-1.09644
1616	DAXX	-1.09614
29097	CNIH4	-1.09468
9688	NUP93	-1.09457
10799	RPP40	-1.09357
55131	RBM28	-1.09297
56652	C10orf2	-1.0925
23595	ORC3	-1.09183
8187	ZNF239	-1.09076
22948	CCT5	-1.08917
54849	DEF8	-1.08828
80775	TMEM177	-1.08806
3398	ID2	-1.08795
522	ATP5J	-1.08756
7186	TRAF2	-1.08676
51373	MRPS17	-1.08634
2557	GABRA4	-1.08546
65083	NOL6	-1.08523
10171	RCL1	-1.08509
100293516	ZNF587B	-1.08436
81929	SEH1L	-1.08383
51367	POP5	-1.0833
27101	CACYBP	-1.0815
27349	MCAT	-1.08132
51075	TMX2	-1.08008
23513	SCRIB	-1.07767
3801	KIFC3	-1.07764
57001	ACN9	-1.07595
10946	SF3A3	-1.07518
10556	RPP30	-1.07514
7182	NR2C2	-1.07511
6183	MRPS12	-1.07496
7027	TFDP1	-1.07461
6636	SNRPF	-1.07397
26263	FBXO22	-1.07348
10507	SEMA4D	-1.07251
81831	NETO2	-1.07201
3670	ISL1	-1.07171
25788	RAD54B	-1.07095
2444	FRK	-1.07087
54738	FEV	-1.0701
10572	SIVA1	-1.06991
5496	PPM1G	-1.06928
5784	PTPN14	-1.06746
29902	FAM216A	-1.06713
25801	GCA	-1.06683
79066	METTL16	-1.06628
55644	OSGEP	-1.06534
1075	CTSC	-1.06448
5591	PRKDC	-1.06435
6322	SCML1	-1.06395
53371	NUP54	-1.0631
7407	VARS	-1.06275
2178	FANCE	-1.06242
1537	CYC1	-1.06214
79650	USB1	-1.06196
167227	DCP2	-1.06139
29889	GNL2	-1.06117
9933	KIAA0020	-1.0611
5709	PSMD3	-1.06098
84901	NFATC2IP	-1.0606
622	BDH1	-1.05991
10300	KATNB1	-1.05924
471	ATIC	-1.05923
9238	TBRG4	-1.05716
1164	CKS2	-1.05685
114034	TOE1	-1.05642
78988	MRP63	-1.0559
317781	DDX51	-1.05584
790	CAD	-1.05553
55274	PHF10	-1.05208
6120	RPE	-1.05131
54512	EXOSC4	-1.05082
23545	ATP6V0A2	-1.05071
79828	METTL8	-1.05032
29929	ALG6	-1.04772
1660	DHX9	-1.04662
51001	MTERFD1	-1.04646
10308	ZNF267	-1.04453
65263	PYCRL	-1.04172
3815	KIT	-1.04027
10202	DHRS2	-1.03932
3071	NCKAP1L	-1.03913
55180	LINS	-1.03616
3149	HMGB3	-1.03328
2582	GALE	-1.03283
8317	CDC7	-1.03268
79056	PRRG4	-1.03217
83743	GRWD1	-1.03134
54606	DDX56	-1.03071
8732	RNGTT	-1.0294
8697	CDC23	-1.0279
55759	WDR12	-1.02663
26953	RANBP6	-1.02659
81873	ARPC5L	-1.02504
55222	LRRC20	-1.02253
10856	RUVBL2	-1.02183
55621	TRMT1	-1.02151
79050	NOC4L	-1.02073
3954	LETM1	-1.02058
4821	NKX2-2	-1.0198
55190	NUDT11	-1.01945
1737	DLAT	-1.01905
56993	TOMM22	-1.019
79697	C14orf169	-1.01881
1643	DDB2	-1.01766
28957	MRPS28	-1.01736
2733	GLE1	-1.01628
654434	LINC00338	-1.01618
51495	PTPLAD1	-1.01606
6599	SMARCC1	-1.01458
1059	CENPB	-1.01344
54663	WDR74	-1.01246
4835	NQO2	-1.01121
29063	ZCCHC4	-1.01095
5230	PGK1	-1.01026
388796	SNHG17	-1.01025
10576	CCT2	-1.00855
5019	OXCT1	-1.00779
4686	NCBP1	-1.00605
81570	CLPB	-1.00587
10574	CCT7	-1.00489
113251	LARP4	-1.00286
84549	MAK16	-1.00233
9057	SLC7A6	-1.00182
80020	FOXRED2	-1.00102
1977	EIF4E	-1.00072
28998	MRPL13	-1.00023
80308	FLAD1	-1.00015
1723	DHODH	-0.999748
54496	PRMT7	-0.998505
5994	RFXAP	-0.997063
23560	GTPBP4	-0.996621
617	BCS1L	-0.996442
2840	GPR17	-0.996278
84705	GTPBP3	-0.99612
409	ARRB2	-0.995693
25979	DHRS7B	-0.994562
7913	DEK	-0.994406
4137	MAPT	-0.994367
81892	SLIRP	-0.994006
80071	CCDC15	-0.993522
9644	SH3PXD2A	-0.993131
384	ARG2	-0.992964
4285	MIPEP	-0.992032
2971	GTF3A	-0.987604
79694	MANEA	-0.987344
6059	ABCE1	-0.987282
25974	MMACHC	-0.98541
51018	RRP15	-0.984102
3015	H2AFZ	-0.983942
5481	PPID	-0.983495
90379	DCAF15	-0.983079
23277	CLUH	-0.98213
3682	ITGAE	-0.980308
5708	PSMD2	-0.979526
55651	NHP2	-0.979236
7701	ZNF142	-0.978479
79979	TRMT2B	-0.978125
11177	BAZ1A	-0.977083
23082	PPRC1	-0.976081
54619	CCNJ	-0.974876
26050	SLITRK5	-0.974707
39	ACAT2	-0.974063
79963	ABCA11P	-0.972823
6921	TCEB1	-0.972105
55687	TRMU	-0.971998
10051	SMC4	-0.970679
81691	LOC81691	-0.970391
7353	UFD1L	-0.970051
284403	WDR62	-0.969708
973	CD79A	-0.969661
10772	SRSF10	-0.968874
9420	CYP7B1	-0.968552
7112	TMPO	-0.967814
51134	CCDC41	-0.966935
51362	CDC40	-0.96685
2639	GCDH	-0.966186
2786	GNG4	-0.965379
5725	PTBP1	-0.964114
8165	AKAP1	-0.963907
8487	GEMIN2	-0.963386
2023	ENO1	-0.96152
10419	PRMT5	-0.961076
6626	SNRPA	-0.961052
23413	NCS1	-0.961017
55226	NAT10	-0.96069
10560	SLC19A2	-0.959838
396	ARHGDIA	-0.959257
8533	COPS3	-0.959159
27258	LSM3	-0.956648
23518	R3HDM1	-0.954507
51287	COA4	-0.95385
22984	PDCD11	-0.953687
1371	CPOX	-0.953526
83460	EMC6	-0.952977
22907	DHX30	-0.952796
55178	RNMTL1	-0.95275
10055	SAE1	-0.95258
51593	SRRT	-0.951591
5434	POLR2E	-0.950068
10785	WDR4	-0.949423
1006	CDH8	-0.949177
6117	RPA1	-0.948474
896	CCND3	-0.948461
7547	ZIC3	-0.948321
6929	TCF3	-0.947722
55312	RFK	-0.947651
51163	DBR1	-0.947474
28227	PPP2R3B	-0.947022
55327	LIN7C	-0.945285
23544	SEZ6L	-0.945238
80179	MYO19	-0.942742
80218	NAA50	-0.942664
4300	MLLT3	-0.941705
10247	HRSP12	-0.941657
64116	SLC39A8	-0.940601
4928	NUP98	-0.940425
7343	UBTF	-0.93947
10527	IPO7	-0.939008
2618	GART	-0.937269
4670	HNRNPM	-0.935683
10628	TXNIP	-0.934837
55755	CDK5RAP2	-0.934711
26168	SENP3	-0.934236
54780	NSMCE4A	-0.933789
58478	ENOPH1	-0.933773
3184	HNRNPD	-0.933368
6723	SRM	-0.93311
6697	SPR	-0.933013
4999	ORC2	-0.932952
10885	WDR3	-0.932277
5883	RAD9A	-0.931889
5096	PCCB	-0.931818
9093	DNAJA3	-0.931713
8882	ZNF259	-0.931312
23511	NUP188	-0.930728
3099	HK2	-0.929766
6612	SUMO3	-0.929627
9801	MRPL19	-0.929449
11033	ADAP1	-0.929355
5886	RAD23A	-0.92802
10713	USP39	-0.927399
79954	NOL10	-0.92557
155066	ATP6V0E2	-0.92516
605	BCL7A	-0.924342
10807	SDCCAG3	-0.923283
55269	PSPC1	-0.922708
114791	TUBGCP5	-0.921323
55744	COA1	-0.920451
3304	HSPA1B	-0.919984
79644	SRD5A3	-0.917301
78995	C17orf53	-0.916568
55915	LANCL2	-0.915909
57553	MICAL3	-0.915792
3181	HNRNPA2B1	-0.915275
22919	MAPRE1	-0.914022
51304	ZDHHC3	-0.913715
26354	GNL3	-0.912652
5865	RAB3B	-0.911738
80305	TRABD	-0.911387
3925	STMN1	-0.911273
6390	SDHB	-0.910665
348995	NUP43	-0.910309
23512	SUZ12	-0.910162
90355	C5orf30	-0.909712
3416	IDE	-0.909071
55341	LSG1	-0.907971
4691	NCL	-0.907694
10471	PFDN6	-0.906439
10539	GLRX3	-0.90635
9063	PIAS2	-0.906064
533	ATP6V0B	-0.905912
1870	E2F2	-0.905382
79029	SPATA5L1	-0.905212
57380	MRS2	-0.905087
1798	DPAGT1	-0.90359
11212	PROSC	-0.902796
5028	P2RY1	-0.902395
55718	POLR3E	-0.902358
6434	TRA2B	-0.901822
8662	EIF3B	-0.901056
1950	EGF	-0.900163
130916	MTERFD2	-0.900074
864	RUNX3	-0.899356
9692	KIAA0391	-0.89726
4900	NRGN	-0.897237
2958	GTF2A2	-0.896825
6712	SPTBN2	-0.896259
262	AMD1	-0.89339
51668	HSPB11	-0.893257
54901	CDKAL1	-0.892205
9704	DHX34	-0.891942
55278	QRSL1	-0.890127
80152	CENPT	-0.889895
65992	DDRGK1	-0.88905
54969	C4orf27	-0.88841
55272	IMP3	-0.887428
4218	RAB8A	-0.886956
84908	FAM136A	-0.886285
9675	TTI1	-0.885745
10947	AP3M2	-0.884261
29093	MRPL22	-0.884237
10935	PRDX3	-0.883824
2271	FH	-0.883821
7411	VBP1	-0.883239
5229	PGGT1B	-0.882885
10950	BTG3	-0.881605
79039	DDX54	-0.880252
55544	RBM38	-0.880191
3239	HOXD13	-0.879694
2261	FGFR3	-0.879575
2956	MSH6	-0.879173
5613	PRKX	-0.878943
51083	GAL	-0.878792
7514	XPO1	-0.87776
84928	TMEM209	-0.877591
51603	METTL13	-0.87433
79441	HAUS3	-0.872875
54815	GATAD2A	-0.872541
2935	GSPT1	-0.87221
8975	USP13	-0.872204
8568	RRP1	-0.871508
23316	CUX2	-0.870937
81491	GPR63	-0.870847
6295	SAG	-0.868903
3614	IMPDH1	-0.868432
1662	DDX10	-0.867868
55726	ASUN	-0.867283
4923	NTSR1	-0.866317
8726	EED	-0.866099
2217	FCGRT	-0.865434
4680	CEACAM6	-0.864816
79759	ZNF668	-0.864279
6574	SLC20A1	-0.864175
7177	TPSAB1	-0.863859
8061	FOSL1	-0.863491
10058	ABCB6	-0.862597
80209	PROSER1	-0.862319
57228	SMAGP	-0.861654
29074	MRPL18	-0.861206
56521	DNAJC12	-0.860697
729991	MEF2BNB	-0.859627
23536	ADAT1	-0.859489
3609	ILF3	-0.858077
23640	HSPBP1	-0.8573
114049	WBSCR22	-0.857195
94104	PAXBP1	-0.856556
51172	NAGPA	-0.856477
25909	AHCTF1	-0.855709
8930	MBD4	-0.855586
10629	TAF6L	-0.855559
64794	DDX31	-0.855555
79184	BRCC3	-0.855139
79023	NUP37	-0.855108
54968	TMEM70	-0.854417
5411	PNN	-0.853856
2013	EMP2	-0.853486
6657	SOX2	-0.85292
7430	EZR	-0.852599
6683	SPAST	-0.851116
51118	UTP11L	-0.851101
27348	TOR1B	-0.849384
79675	FASTKD1	-0.848637
55009	C19orf24	-0.84852
51096	UTP18	-0.848379
51719	CAB39	-0.848086
25758	KIAA1549L	-0.847993
5216	PFN1	-0.847822
56339	METTL3	-0.847426
142	PARP1	-0.84619
10195	ALG3	-0.845215
5691	PSMB3	-0.845191
26284	ERAL1	-0.845132
79693	YRDC	-0.844802
80304	C2orf44	-0.844257
7965	AIMP2	-0.843826
54545	MTMR12	-0.843168
79072	FASTKD3	-0.842806
55796	MBNL3	-0.842634
1994	ELAVL1	-0.842632
22994	AZI1	-0.842342
857	CAV1	-0.841528
9791	PTDSS1	-0.841203
51236	#N/A	-0.841182
57149	LYRM1	-0.839971
7594	ZNF43	-0.839861
8624	PSMG1	-0.838948
6625	SNRNP70	-0.836913
9879	DDX46	-0.836908
79570	NKAIN1	-0.833578
9533	POLR1C	-0.832979
9128	PRPF4	-0.832735
8893	EIF2B5	-0.832725
9793	CKAP5	-0.832595
55848	PLGRKT	-0.832544
6936	GCFC2	-0.831365
6522	SLC4A2	-0.831224
8195	MKKS	-0.830782
9654	TTLL4	-0.829994
80777	CYB5B	-0.829197
5140	PDE3B	-0.828144
9183	ZW10	-0.827854
51651	PTRH2	-0.82773
1789	DNMT3B	-0.826682
5690	PSMB2	-0.826566
3843	IPO5	-0.826059
55653	BCAS4	-0.825312
1147	CHUK	-0.824635
908	CCT6A	-0.824558
402	ARL2	-0.824091
545	ATR	-0.823743
5705	PSMC5	-0.823676
9980	DOPEY2	-0.822651
6837	MED22	-0.822542
10598	AHSA1	-0.821819
9538	EI24	-0.821599
1445	CSK	-0.821432
6650	CAPN15	-0.821323
9962	SLC23A2	-0.821092
8669	EIF3J	-0.820619
23016	EXOSC7	-0.820194
10072	DPP3	-0.819608
6428	SRSF3	-0.818844
81887	LAS1L	-0.818594
8379	MAD1L1	-0.818292
9690	UBE3C	-0.817627
29781	NCAPH2	-0.817442
4436	MSH2	-0.81744
10066	SCAMP2	-0.816619
2395	FXN	-0.816329
8266	UBL4A	-0.815747
23122	CLASP2	-0.815087
54584	GNB1L	-0.815
51547	SIRT7	-0.814206
197	AHSG	-0.81301
10745	PHTF1	-0.812732
8541	PPFIA3	-0.812504
79913	ACTR5	-0.811483
79154	DHRS11	-0.811041
9767	PHF16	-0.810603
7419	VDAC3	-0.810324
28962	OSTM1	-0.809885
23062	GGA2	-0.809589
54758	KLHDC4	-0.809224
152	ADRA2C	-0.808925
51073	MRPL4	-0.808422
79070	KDELC1	-0.805964
1984	EIF5A	-0.80551
51654	CDK5RAP1	-0.804235
64718	UNKL	-0.803814
10654	PMVK	-0.803747
8602	NOP14	-0.803098
51192	CKLF	-0.80294
6950	TCP1	-0.80253
23276	KLHL18	-0.802253
29105	C16orf80	-0.801177
204	AK2	-0.801013
22807	IKZF2	-0.80045
79159	NOL12	-0.800283
11198	SUPT16H	-0.799577
9889	ZBED4	-0.799334
1965	EIF2S1	-0.799098
50512	PODXL2	-0.799022
5684	PSMA3	-0.798081
1528	CYB5A	-0.796435
9416	DDX23	-0.795553
10607	TBL3	-0.794854
1152	CKB	-0.794619
9908	G3BP2	-0.794371
246243	RNASEH1	-0.794105
65109	UPF3B	-0.79407
2624	GATA2	-0.793971
26121	PRPF31	-0.793775
57819	LSM2	-0.793761
51490	C9orf114	-0.7934
23095	KIF1B	-0.792365
10611	PDLIM5	-0.791805
631	BFSP1	-0.791503
6294	SAFB	-0.791418
1317	SLC31A1	-0.790856
5355	PLP2	-0.79028
64087	MCCC2	-0.789845
83475	DOHH	-0.789724
79590	MRPL24	-0.788322
4685	NCAM2	-0.787879
8636	SSNA1	-0.787774
7270	TTF1	-0.787597
55367	PIDD	-0.786659
6884	TAF13	-0.786478
8772	FADD	-0.785988
90480	GADD45GIP1	-0.785317
50999	TMED5	-0.784381
6500	SKP1	-0.78434
5202	PFDN2	-0.784169
23210	JMJD6	-0.784072
51729	WBP11	-0.783871
26574	AATF	-0.783772
23155	CLCC1	-0.783567
79631	EFTUD1	-0.783101
8480	RAE1	-0.781514
29896	TRA2A	-0.781487
221154	MICU2	-0.781269
3396	ICT1	-0.78113
9328	GTF3C5	-0.781099
8550	MAPKAPK5	-0.780741
6150	MRPL23	-0.780709
7840	ALMS1	-0.780071
3084	NRG1	-0.779903
7203	CCT3	-0.779885
4893	NRAS	-0.779538
93436	ARMC6	-0.778819
8086	AAAS	-0.778297
8078	USP5	-0.777725
8527	DGKD	-0.776439
54433	GAR1	-0.776259
30836	DNTTIP2	-0.775378
56941	C3orf37	-0.774117
55229	PANK4	-0.773178
51081	MRPS7	-0.773137
10998	SLC27A5	-0.772752
10389	SCML2	-0.772309
23481	PES1	-0.771908
51444	RNF138	-0.771683
8912	CACNA1H	-0.771273
23160	WDR43	-0.771235
79364	ZXDC	-0.770902
54475	NLE1	-0.770867
29914	UBIAD1	-0.770723
5429	POLH	-0.770605
79007	DBNDD1	-0.769815
7301	TYRO3	-0.768189
4234	METTL1	-0.768034
54149	C21orf91	-0.767764
10376	TUBA1B	-0.767365
5001	ORC5	-0.767135
26521	TIMM8B	-0.76664
55210	ATAD3A	-0.76643
8834	TMEM11	-0.766213
64863	METTL4	-0.765785
4726	NDUFS6	-0.765756
28964	GIT1	-0.763746
79633	FAT4	-0.762774
3936	LCP1	-0.762726
55756	INTS9	-0.762358
9836	LCMT2	-0.761437
7336	UBE2V2	-0.76139
27339	PRPF19	-0.761299
8872	CDC123	-0.759753
23141	ANKLE2	-0.759672
9656	MDC1	-0.757873
26005	C2CD3	-0.757392
51110	LACTB2	-0.757111
4922	NTS	-0.756751
6732	SRPK1	-0.755897
26035	GLCE	-0.755529
57418	WDR18	-0.754982
55256	ADI1	-0.754416
54927	CHCHD3	-0.754007
4067	LYN	-0.753547
2005	ELK4	-0.752906
10270	AKAP8	-0.751766
669	BPGM	-0.751112
26589	MRPL46	-0.751096
7775	ZNF232	-0.750907
3276	PRMT1	-0.750886
767	CA8	-0.749832
54332	GDAP1	-0.74974
5935	RBM3	-0.749721
55825	PECR	-0.749617
27292	DIMT1	-0.749154
55106	SLFN12	-0.748195
1404	HAPLN1	-0.747861
23347	SMCHD1	-0.747537
56683	C21orf59	-0.747266
54881	TEX10	-0.747227
1787	TRDMT1	-0.747186
10236	HNRNPR	-0.746743
80895	ILKAP	-0.746457
5890	RAD51B	-0.746087
81890	QTRT1	-0.745953
3052	HCCS	-0.745442
60493	FASTKD5	-0.745338
55183	RIF1	-0.745107
7781	SLC30A3	-0.744544
9903	KLHL21	-0.744534
80150	ASRGL1	-0.744239
23350	U2SURP	-0.744222
54552	GNL3L	-0.742807
5435	POLR2F	-0.741852
9972	NUP153	-0.741665
4130	MAP1A	-0.741039
23587	ELP5	-0.740517
1961	EGR4	-0.740391
8886	DDX18	-0.739686
54939	COMMD4	-0.738678
10360	NPM3	-0.737931
55052	MRPL20	-0.737843
10146	G3BP1	-0.737818
5520	PPP2R2A	-0.737729
3837	KPNB1	-0.737214
5719	PSMD13	-0.736715
100287932	TIMM23	-0.736156
7223	TRPC4	-0.735919
65057	ACD	-0.735092
65260	SELRC1	-0.73485
114885	OSBPL11	-0.734255
402055	SRRD	-0.733908
23288	IQCE	-0.733585
57502	NLGN4X	-0.733443
26256	CABYR	-0.73312
5704	PSMC4	-0.732175
79753	SNIP1	-0.731564
10291	SF3A1	-0.730988
10153	CEBPZ	-0.730848
10939	AFG3L2	-0.730843
10328	EMC8	-0.730415
5781	PTPN11	-0.730193
80035	ANP32A-IT1	-0.729501
80328	ULBP2	-0.72944
3551	IKBKB	-0.729349
29102	DROSHA	-0.728526
55847	CISD1	-0.728191
60	ACTB	-0.72797
10059	DNM1L	-0.727443
26233	FBXL6	-0.727251
7574	ZNF26	-0.727027
9669	EIF5B	-0.726726
291	SLC25A4	-0.726523
6871	TADA2A	-0.726213
6449	SGTA	-0.726155
56910	STARD7	-0.726146
8817	FGF18	-0.725259
138151	NACC2	-0.724772
8537	BCAS1	-0.724257
400506	KNOP1	-0.72397
4891	SLC11A2	-0.723476
23344	ESYT1	-0.723399
5069	PAPPA	-0.723098
55037	PTCD3	-0.722724
8744	TNFSF9	-0.722068
65080	MRPL44	-0.721961
10921	RNPS1	-0.721798
26084	ARHGEF26	-0.721488
4150	MAZ	-0.720915
11243	PMF1	-0.720327
23	ABCF1	-0.720114
9894	TELO2	-0.719651
1677	DFFB	-0.719431
7733	ZNF180	-0.719272
64421	DCLRE1C	-0.718484
4828	NMB	-0.718008
80764	THAP7	-0.716976
873	CBR1	-0.7167
7163	TPD52	-0.716402
9873	FCHSD2	-0.716038
3054	HCFC1	-0.715987
64783	RBM15	-0.714799
10553	HTATIP2	-0.713335
11186	RASSF1	-0.712652
5271	SERPINB8	-0.712621
1595	CYP51A1	-0.712518
58517	RBM25	-0.712318
9780	PIEZO1	-0.712168
9967	THRAP3	-0.712053
51360	MBTPS2	-0.711911
4899	NRF1	-0.711668
27301	APEX2	-0.711562
159	ADSS	-0.711531
9031	BAZ1B	-0.710589
26015	RPAP1	-0.710255
6904	TBCD	-0.710197
10061	ABCF2	-0.710118
51077	FCF1	-0.709955
5694	PSMB6	-0.708946
79180	EFHD2	-0.708925
51768	TM7SF3	-0.70866
5134	PDCD2	-0.708645
25906	ANAPC15	-0.707858
23450	SF3B3	-0.707475
8818	DPM2	-0.706412
4706	NDUFAB1	-0.705699
9797	TATDN2	-0.704647
7334	UBE2N	-0.704563
10813	UTP14A	-0.704118
55308	DDX19A	-0.70367
83451	ABHD11	-0.703512
63943	FKBPL	-0.7035
6874	TAF4	-0.703435
55702	CCDC94	-0.703253
51295	ECSIT	-0.702782
6631	SNRPC	-0.702647
6646	SOAT1	-0.702474
7533	YWHAH	-0.702398
9984	THOC1	-0.70178
55125	CEP192	-0.701109
5688	PSMA7	-0.700856
5981	RFC1	-0.70084
79035	NABP2	-0.700644
9100	USP10	-0.700542
4704	NDUFA9	-0.700356
1353	COX11	-0.700067
9861	PSMD6	-0.69994
9775	EIF4A3	-0.699867
23604	DAPK2	-0.699788
6634	SNRPD3	-0.699359
10884	MRPS30	-0.699296
5052	PRDX1	-0.698876
2553	GABPB1	-0.698353
57192	MCOLN1	-0.697365
10669	CGREF1	-0.697089
89874	SLC25A21	-0.696812
55721	IQCC	-0.696632
3804	KIR2DL3	-0.695572
8544	PIR	-0.695138
56647	BCCIP	-0.695092
57472	CNOT6	-0.695016
10134	BCAP31	-0.694904
4793	NFKBIB	-0.6949
375346	TMEM110	-0.694807
220988	HNRNPA3	-0.694323
4967	OGDH	-0.694174
11222	MRPL3	-0.693341
3301	DNAJA1	-0.693336
6320	CLEC11A	-0.692144
2628	GATM	-0.691608
55686	MREG	-0.691569
79830	ZMYM1	-0.690558
23354	HAUS5	-0.690437
5774	PTPN3	-0.690157
103910	#N/A	-0.689814
11338	U2AF2	-0.689536
23237	ARC	-0.689379
29081	METTL5	-0.689162
5930	RBBP6	-0.688439
55622	TTC27	-0.688137
5569	PKIA	-0.687495
2821	GPI	-0.68664
10126	DNAL4	-0.686261
9223	MAGI1	-0.685252
7138	TNNT1	-0.685251
55188	RIC8B	-0.6847
23039	XPO7	-0.684635
7753	ZNF202	-0.68453
23011	RAB21	-0.684218
57116	ZNF695	-0.683769
10440	TIMM17A	-0.683643
226	ALDOA	-0.683351
29107	NXT1	-0.682343
117246	FTSJ3	-0.682154
10269	ZMPSTE24	-0.682138
51776	ZAK	-0.681783
51021	MRPS16	-0.681483
7156	TOP3A	-0.679276
57698	KIAA1598	-0.679148
22868	FASTKD2	-0.678975
7993	UBXN8	-0.678935
3841	KPNA5	-0.678789
63933	MCUR1	-0.678698
81493	SYNC	-0.677777
7260	TSSC1	-0.677708
22985	ACIN1	-0.677224
79016	DDA1	-0.676093
55023	PHIP	-0.675771
9657	IQCB1	-0.675437
4775	NFATC3	-0.675425
47	ACLY	-0.675354
64837	KLC2	-0.675196
80742	PRR3	-0.674499
23019	CNOT1	-0.673992
4076	CAPRIN1	-0.673737
10492	SYNCRIP	-0.673371
801	CALM1	-0.673085
26502	NARF	-0.672943
28956	LAMTOR2	-0.672935
81614	NIPA2	-0.67274
79109	MAPKAP1	-0.67255
10478	SLC25A17	-0.671551
79832	QSER1	-0.671423
64897	C12orf43	-0.671274
54471	SMCR7L	-0.671069
11056	DDX52	-0.670952
51174	TUBD1	-0.670611
3148	HMGB2	-0.670382
3930	LBR	-0.669675
222658	KCTD20	-0.669566
7332	UBE2L3	-0.669291
5326	PLAGL2	-0.669045
55666	NPLOC4	-0.66786
56648	EIF5A2	-0.667834
3303	HSPA1A	-0.667241
1124	CHN2	-0.667108
2648	KAT2A	-0.666361
23047	PDS5B	-0.666216
55239	OGFOD1	-0.666215
79922	MRM1	-0.665859
27079	RPUSD2	-0.665757
9875	URB1	-0.665679
54970	TTC12	-0.665354
79581	SLC52A2	-0.664999
65265	C8orf33	-0.664713
25807	RHBDD3	-0.664595
80067	DCAF17	-0.664592
3049	HBQ1	-0.66453
9184	BUB3	-0.661287
23788	MTCH2	-0.661027
79943	ZNF696	-0.660718
4668	NAGA	-0.660013
550	AUP1	-0.659977
3909	LAMA3	-0.65904
9144	SYNGR2	-0.65897
5441	POLR2L	-0.658763
206358	SLC36A1	-0.658383
9329	GTF3C4	-0.658253
10262	SF3B4	-0.657045
2870	GRK6	-0.656843
79879	CCDC134	-0.656193
9334	B4GALT5	-0.655498
55326	AGPAT5	-0.655016
7277	TUBA4A	-0.65445
10898	CPSF4	-0.654124
22934	RPIA	-0.653853
6419	SETMAR	-0.653156
7415	VCP	-0.652557
78986	DUSP26	-0.652353
1967	EIF2B1	-0.652262
51181	DCXR	-0.651705
55035	NOL8	-0.65157
22879	MON1B	-0.651426
23063	WAPAL	-0.651424
10728	PTGES3	-0.651199
23299	BICD2	-0.650266
51335	NGRN	-0.650003
3267	AGFG1	-0.649736
79863	RBFA	-0.649004
80745	THUMPD2	-0.648494
2224	FDPS	-0.648421
10587	TXNRD2	-0.648385
26577	PCOLCE2	-0.648042
25777	SUN2	-0.647869
11234	HPS5	-0.64743
9322	TRIP10	-0.647329
11313	LYPLA2	-0.647311
57102	C12orf4	-0.647043
22909	FAN1	-0.647004
10914	PAPOLA	-0.646733
114044	MCM3AP-AS1	-0.646412
79728	PALB2	-0.646069
8270	LAGE3	-0.64585
23035	PHLPP2	-0.645616
221830	TWISTNB	-0.645586
153	ADRB1	-0.645557
79707	NOL9	-0.645109
10322	SMYD5	-0.645062
5687	PSMA6	-0.644752
3735	KARS	-0.644101
9603	NFE2L3	-0.643731
10687	PNMA2	-0.643698
55652	SLC48A1	-0.642955
57107	PDSS2	-0.642896
3192	HNRNPU	-0.64259
10067	SCAMP3	-0.642588
55114	ARHGAP17	-0.642359
11051	NUDT21	-0.64203
8260	NAA10	-0.64187
9255	AIMP1	-0.641545
22876	INPP5F	-0.640844
5682	PSMA1	-0.640663
2011	MARK2	-0.640413
23395	LARS2	-0.640061
4188	MDFI	-0.63977
3320	HSP90AA1	-0.639424
59336	PRDM13	-0.639142
55196	KIAA1551	-0.638841
5534	PPP3R1	-0.638704
64981	MRPL34	-0.638623
9532	BAG2	-0.638003
83637	ZMIZ2	-0.637485
5929	RBBP5	-0.637233
51022	GLRX2	-0.636844
1794	DOCK2	-0.636637
203068	TUBB	-0.636607
10445	MCRS1	-0.636443
1981	EIF4G1	-0.63644
8815	BANF1	-0.63641
10621	POLR3F	-0.636023
51012	SLMO2	-0.635866
113	ADCY7	-0.634926
6750	SST	-0.634813
3704	ITPA	-0.634647
27183	VPS4A	-0.633915
55506	H2AFY2	-0.633901
1871	E2F3	-0.633797
54503	ZDHHC13	-0.633296
51382	ATP6V1D	-0.632815
2232	FDXR	-0.632494
6747	SSR3	-0.63226
55244	SLC47A1	-0.630975
7516	XRCC2	-0.630889
55794	DDX28	-0.630512
4321	MMP12	-0.630393
10573	MRPL28	-0.63034
1983	EIF5	-0.630273
4191	MDH2	-0.629558
51188	SS18L2	-0.62947
9786	KIAA0586	-0.629345
64172	OSGEPL1	-0.628618
818	CAMK2G	-0.628452
51070	NOSIP	-0.627614
3654	IRAK1	-0.62753
7486	WRN	-0.627009
883	CCBL1	-0.626993
10257	ABCC4	-0.626793
25888	ZNF473	-0.626745
5116	PCNT	-0.626456
5255	PHKA1	-0.625335
27440	CECR5	-0.625306
58513	EPS15L1	-0.6253
29104	N6AMT1	-0.625227
350	APOH	-0.625095
10634	GAS2L1	-0.62504
60490	PPCDC	-0.624308
8883	NAE1	-0.624188
10244	RABEPK	-0.623865
11232	POLG2	-0.623226
55206	SBNO1	-0.622802
55670	PEX26	-0.622693
1964	EIF1AX	-0.622623
1081	CGA	-0.62197
51116	MRPS2	-0.621288
5528	PPP2R5D	-0.620961
72	ACTG2	-0.620538
29880	ALG5	-0.620205
4782	NFIC	-0.61998
57019	CIAPIN1	-0.619911
79447	PAGR1	-0.619758
9097	USP14	-0.619659
1482	NKX2-5	-0.618315
2873	GPS1	-0.618192
26135	SERBP1	-0.618164
11140	CDC37	-0.617535
2071	ERCC3	-0.617059
1665	DHX15	-0.617003
1534	CYB561	-0.616362
55192	DNAJC17	-0.6163
1549	CYP2A7	-0.615596
65243	ZFP69B	-0.615588
29088	MRPL15	-0.614628
80222	TARS2	-0.614289
9647	PPM1F	-0.612452
80776	B9D2	-0.611851
54555	DDX49	-0.611548
4318	MMP9	-0.61033
5901	RAN	-0.609483
4753	NELL2	-0.609417
9555	H2AFY	-0.609121
6432	SRSF7	-0.609085
2235	FECH	-0.609036
9513	FXR2	-0.608822
54819	ZCCHC10	-0.608626
9277	WDR46	-0.608347
2885	GRB2	-0.607759
8851	CDK5R1	-0.607656
5636	PRPSAP2	-0.60748
11040	PIM2	-0.60703
10276	NET1	-0.606837
5141	PDE4A	-0.606675
7702	ZNF143	-0.606486
5074	PAWR	-0.606475
29080	CCDC59	-0.606095
55735	DNAJC11	-0.606008
3080	CFHR2	-0.605978
8092	ALX1	-0.605975
3033	HADH	-0.605873
6535	SLC6A8	-0.605805
9129	PRPF3	-0.605734
5810	RAD1	-0.605484
79751	SLC25A22	-0.605473
54954	FAM120C	-0.605285
2356	FPGS	-0.604457
10054	UBA2	-0.604244
1198	CLK3	-0.60422
5277	PIGA	-0.604151
9667	SAFB2	-0.603154
23484	LEPROTL1	-0.603089
9050	PSTPIP2	-0.603013
51167	CYB5R4	-0.602387
8225	GTPBP6	-0.602081
29109	FHOD1	-0.601999
9978	RBX1	-0.601991
28958	COA3	-0.601845
55657	ZNF692	-0.60145
79071	ELOVL6	-0.601146
4515	MTCP1	-0.600264
55365	TMEM176A	-0.599758
3068	HDGF	-0.59975
25896	INTS7	-0.599466
10287	RGS19	-0.599409
2560	GABRB1	-0.599245
64170	CARD9	-0.598648
2107	ETF1	-0.598549
65003	MRPL11	-0.598232
56980	PRDM10	-0.59804
79767	ELMO3	-0.597778
26019	UPF2	-0.597275
51571	FAM49B	-0.596852
10198	MPHOSPH9	-0.596846
80135	RPF1	-0.596441
29925	GMPPB	-0.59613
4719	NDUFS1	-0.596126
7874	USP7	-0.595773
81569	ACTL8	-0.595543
10712	FAM189B	-0.595433
3187	HNRNPH1	-0.595122
8536	CAMK1	-0.595057
54682	MANSC1	-0.594951
26355	FAM162A	-0.594371
64708	COPS7B	-0.594233
23517	SKIV2L2	-0.594187
4676	NAP1L4	-0.593996
2521	FUS	-0.5939
9927	MFN2	-0.593687
10128	LRPPRC	-0.593658
8321	FZD1	-0.593402
60528	ELAC2	-0.593268
10664	CTCF	-0.593137
54482	TRMT13	-0.592256
7347	UCHL3	-0.592241
7979	SHFM1	-0.592124
1573	CYP2J2	-0.591333
78999	LRFN4	-0.591149
50	ACO2	-0.590906
51371	POMP	-0.590527
56603	CYP26B1	-0.590328
51399	TRAPPC4	-0.590123
57110	HRASLS	-0.589454
8140	SLC7A5	-0.589118
5604	MAP2K1	-0.588772
51204	TACO1	-0.588759
79595	SAP130	-0.588533
23218	NBEAL2	-0.588154
2130	EWSR1	-0.587554
27000	DNAJC2	-0.587477
902	CCNH	-0.587052
60672	MIIP	-0.586472
51069	MRPL2	-0.586456
79849	PDZD3	-0.586313
51202	DDX47	-0.58631
5892	RAD51D	-0.586258
55193	PBRM1	-0.586201
54955	C1orf109	-0.585886
9733	SART3	-0.585758
29916	SNX11	-0.585736
5329	PLAUR	-0.585595
3337	DNAJB1	-0.585278
54906	FAM208B	-0.584596
23682	RAB38	-0.584194
51499	TRIAP1	-0.584159
9790	BMS1	-0.583843
5437	POLR2H	-0.583777
8793	TNFRSF10D	-0.583449
9196	KCNAB3	-0.582884
10113	PREB	-0.58285
8360	HIST1H4D	-0.582507
55379	LRRC59	-0.582108
54826	GIN1	-0.581879
9848	MFAP3L	-0.581844
91304	TMEM259	-0.581576
57466	SCAF4	-0.58156
9373	PLAA	-0.581521
55156	ARMC1	-0.581427
55149	MTPAP	-0.580999
56894	AGPAT3	-0.580954
9194	SLC16A7	-0.580457
3131	HLF	-0.580419
51109	RDH11	-0.580288
5805	PTS	-0.579915
9640	ZNF592	-0.579577
8723	SNX4	-0.57919
8505	PARG	-0.578907
11007	CCDC85B	-0.578866
64118	DUS1L	-0.578492
8449	DHX16	-0.578227
60488	MRPS35	-0.578166
5695	PSMB7	-0.578013
51142	CHCHD2	-0.578
55425	GPALPP1	-0.577347
9854	C2CD2L	-0.577145
64960	MRPS15	-0.576946
23443	SLC35A3	-0.576904
64425	POLR1E	-0.576843
79872	CBLL1	-0.576772
55631	LRRC40	-0.576431
6596	HLTF	-0.576014
10422	UBAC1	-0.57573
7531	YWHAE	-0.575661
50813	COPS7A	-0.575481
10450	PPIE	-0.575082
27043	PELP1	-0.575081
6009	RHEB	-0.57487
64745	METTL17	-0.574837
2583	B4GALNT1	-0.574656
7384	UQCRC1	-0.574393
3981	LIG4	-0.574193
54535	CCHCR1	-0.574174
54811	ZNF562	-0.573697
9530	BAG4	-0.573534
9862	MED24	-0.573129
10265	IRX5	-0.573124
79003	MIS12	-0.573101
2091	FBL	-0.5731
79018	GID4	-0.572289
5877	RABIF	-0.572058
9126	SMC3	-0.5716
94239	H2AFV	-0.570917
9920	KBTBD11	-0.570835
27132	CPNE7	-0.570369
84934	C12orf52	-0.570319
1465	CSRP1	-0.569957
5379	PMS2P1	-0.569445
79888	LPCAT1	-0.569097
54938	SARS2	-0.568975
64410	KLHL25	-0.56887
8366	HIST1H4B	-0.568708
55120	FANCL	-0.568688
6645	SNTB2	-0.568283
54700	RRN3	-0.567436
4940	OAS3	-0.566959
5438	POLR2I	-0.56616
55374	TMCO6	-0.56609
56944	OLFML3	-0.566084
3326	HSP90AB1	-0.566048
63974	NEUROD6	-0.565808
2773	GNAI3	-0.565623
51406	NOL7	-0.565571
57130	ATP13A1	-0.565286
8774	NAPG	-0.564995
5283	PIGH	-0.564887
22870	PPP6R1	-0.564679
53615	MBD3	-0.564419
6895	TARBP2	-0.564079
3185	HNRNPF	-0.563966
9997	SCO2	-0.563633
10953	TOMM34	-0.5634
9646	CTR9	-0.563312
2110	ETFDH	-0.562919
55656	INTS8	-0.562172
10250	SRRM1	-0.562078
11194	ABCB8	-0.562069
4625	MYH7	-0.5616
54877	ZCCHC2	-0.56154
6609	SMPD1	-0.561444
57003	CCDC47	-0.560671
51400	PPME1	-0.560669
27099	SND1-IT1	-0.560581
28990	ASTE1	-0.560487
64149	C17orf75	-0.560324
10775	POP4	-0.560291
9219	MTA2	-0.560133
7171	TPM4	-0.559889
4717	NDUFC1	-0.5596
353	APRT	-0.559403
285282	RABL3	-0.559267
51099	ABHD5	-0.559013
23261	CAMTA1	-0.558905
9131	AIFM1	-0.558887
10746	MAP3K2	-0.558467
10617	STAMBP	-0.558198
10749	KIF1C	-0.557973
10767	HBS1L	-0.557268
9270	ITGB1BP1	-0.5571
79850	FAM57A	-0.556829
26229	B3GAT3	-0.556814
10650	SLMO1	-0.556541
3308	HSPA4	-0.555832
10381	TUBB3	-0.5553
55750	AGK	-0.555288
8803	SUCLA2	-0.554374
2948	GSTM4	-0.55431
51106	TFB1M	-0.554055
54529	ASNSD1	-0.553994
84790	TUBA1C	-0.553845
9495	AKAP5	-0.553428
8538	BARX2	-0.553365
93664	CADPS2	-0.553178
79818	ZNF552	-0.552427
3313	HSPA9	-0.552047
10469	TIMM44	-0.551628
11334	TUSC2	-0.551569
54457	TAF7L	-0.551499
5294	PIK3CG	-0.55128
7520	XRCC5	-0.551056
27285	TEKT2	-0.550716
25907	TMEM158	-0.550645
10430	TMEM147	-0.550508
65010	SLC26A6	-0.550449
10102	TSFM	-0.550288
6597	SMARCA4	-0.549917
55279	ZNF654	-0.549391
55171	TBCCD1	-0.54927
9941	EXOG	-0.549054
6558	SLC12A2	-0.548877
5151	PDE8A	-0.548786
10691	GMEB1	-0.548145
3839	KPNA3	-0.547855
8454	CUL1	-0.547463
55280	CWF19L1	-0.547274
4124	MAN2A1	-0.54676
1612	DAPK1	-0.546372
10214	SSX3	-0.546322
5469	MED1	-0.54619
51299	NRN1	-0.545913
51479	ANKFY1	-0.545869
51385	ZNF589	-0.545856
5683	PSMA2	-0.545819
4712	NDUFB6	-0.545723
1506	CTRL	-0.544837
5871	MAP4K2	-0.544724
5440	POLR2K	-0.544714
8819	SAP30	-0.544568
5083	PAX9	-0.54412
56259	CTNNBL1	-0.543951
55556	ENOSF1	-0.543556
11017	SNRNP27	-0.543116
57604	KIAA1456	-0.54303
1047	CLGN	-0.542855
80347	COASY	-0.542107
1948	EFNB2	-0.541672
4589	MUC7	-0.541596
5291	PIK3CB	-0.541038
7536	SF1	-0.541031
84271	POLDIP3	-0.540979
6494	SIPA1	-0.540094
10962	MLLT11	-0.539842
441024	MTHFD2L	-0.539755
4725	NDUFS5	-0.539646
54920	DUS2	-0.53904
5925	RB1	-0.538991
11319	ECD	-0.538733
9125	RQCD1	-0.538066
11151	CORO1A	-0.537498
2852	GPER1	-0.536916
9118	INA	-0.536829
3689	ITGB2	-0.536253
51319	RSRC1	-0.536012
55291	PPP6R3	-0.535896
79677	SMC6	-0.535853
23367	LARP1	-0.535732
55862	ECHDC1	-0.53567
56890	MDM1	-0.535113
4331	MNAT1	-0.534675
8562	DENR	-0.534375
25852	ARMC8	-0.533748
26098	C10orf137	-0.533557
9110	MTMR4	-0.533479
7518	XRCC4	-0.533307
64771	C6orf106	-0.533275
55975	KLHL7	-0.533142
25994	HIGD1A	-0.532892
27351	DESI1	-0.53255
10882	C1QL1	-0.532492
8570	KHSRP	-0.532143
4733	DRG1	-0.53184
63932	CXorf56	-0.531766
80006	TRAPPC13	-0.531698
4902	NRTN	-0.531653
64963	MRPS11	-0.531522
10622	POLR3G	-0.531518
8682	PEA15	-0.531455
3993	LLGL2	-0.531121
5792	PTPRF	-0.531072
4700	NDUFA6	-0.530361
51071	DERA	-0.529925
57215	THAP11	-0.529894
6533	SLC6A6	-0.52982
7726	TRIM26	-0.529771
10613	ERLIN1	-0.529589
57333	RCN3	-0.529549
55290	BRF2	-0.529074
80264	ZNF430	-0.528482
2259	FGF14	-0.528102
10168	ZNF197	-0.527654
594	BCKDHB	-0.527173
7284	TUFM	-0.526898
55253	TYW1	-0.526509
10555	AGPAT2	-0.526431
51585	PCF11	-0.526137
4836	NMT1	-0.525514
57470	LRRC47	-0.525442
23507	LRRC8B	-0.525411
126231	ZNF573	-0.525067
3608	ILF2	-0.524961
8309	ACOX2	-0.524383
4097	MAFG	-0.524289
23405	DICER1	-0.524205
9948	WDR1	-0.523784
8453	CUL2	-0.523567
9917	FAM20B	-0.523391
56675	NRIP3	-0.52323
23761	PISD	-0.523166
56954	NIT2	-0.522728
6789	STK4	-0.522629
79609	METTL21D	-0.52257
1654	DDX3X	-0.522563
1718	DHCR24	-0.522504
79731	NARS2	-0.522239
23313	KIAA0930	-0.521306
3716	JAK1	-0.520887
54093	SETD4	-0.520884
51343	FZR1	-0.520732
3908	LAMA2	-0.520417
4863	NPAT	-0.520077
11157	LSM6	-0.519606
10498	CARM1	-0.519526
841	CASP8	-0.519182
7464	CORO2A	-0.518985
8612	PPAP2C	-0.518946
55176	SEC61A2	-0.518594
25834	#N/A	-0.518443
1212	CLTB	-0.518083
27067	STAU2	-0.518077
4314	MMP3	-0.518055
79672	FN3KRP	-0.518051
375035	SFT2D2	-0.517858
11097	NUPL2	-0.517431
5686	PSMA5	-0.517252
4651	MYO10	-0.517241
4292	MLH1	-0.517076
79135	APOO	-0.516498
7862	BRPF1	-0.516358
147339	C18orf25	-0.516297
64768	IPPK	-0.515964
6888	TALDO1	-0.515945
9275	BCL7B	-0.515822
[truncated: 10,076 more rows]
