# Supplementary material for: Cooperation of cancer drivers with regulatory germline variants shapes clinical outcomes
Source: Nat Commun. 2019 Sep 11;10:4128. doi: 10.1038/s41467-019-12071-2 (PMC6739408; doi:10.1038/s41467-019-12071-2)
Supplement: Supplementary file 4 — Supplementary Data 2 [file 41467_2019_12071_MOESM4_ESM.xlsx]

## Sheet: Supplementary_Data_2
Supplementary Data 2: Significance levels of the listed genes for association with overall patient survival stratifying patients by expression quintiles in a microarray dataset of 166 primary Ewing sarcomas with matched clinical annotation.
Entrez ID	Gene Symbol	P-Value	Bonferroni
9666	DZIP3	2.263e-08	0.0004365
51473	DCDC2	3.908e-08	0.0007536
284440	LINC00663	4.115e-08	0.0007936
80208	SPG11	6.145e-08	0.001
79800	CARF	1.255e-07	0.002
252995	FNDC5	1.264e-07	0.002
494513	dfnb59	9.766e-08	0.002
727	C5	1.702e-07	0.003
4077	NBR1	1.411e-07	0.003
55650	PIGV	1.991e-07	0.004
83700	JAM3	1.818e-07	0.004
162427	FAM134C	2.901e-07	0.006
4636	MYL5	3.601e-07	0.007
92565	fank1	4.337e-07	0.008
54681	P4HTM	5.557e-07	0.011
1657	DMXL1	6.677e-07	0.013
401264	TRAM2-AS1	6.938e-07	0.013
10826	FAXDC2	8.493e-07	0.016
11279	KLF8	8.783e-07	0.017
4605	MYBL2	9.573e-07	0.018
54494	C11orf71	1.009e-06	0.019
375287	RBM43	9.958e-07	0.019
254295	PHYHD1	1.393e-06	0.027
152098	ZCWPW2	1.492e-06	0.029
55732	c1orf112	1.536e-06	0.03
340481	ZDHHC21	1.58e-06	0.03
1006	CDH8	1.599e-06	0.031
57088	PLSCR4	1.876e-06	0.036
1870	E2F2	2.124e-06	0.041
201931	TMEM192	2.22e-06	0.043
414328	IDNK	2.249e-06	0.043
116988	AGAP3	2.309e-06	0.045
55636	CHD7	2.562e-06	0.049
100506753	AZIN1-AS1	2.565e-06	0.049
3755	KCNG1	2.576e-06	0.05
3623	INHA	2.702e-06	0.052
8438	RAD54L	2.808e-06	0.054
898	CCNE1	3.139e-06	0.061
10149	ADGRG2	3.172e-06	0.061
80314	EPC1	3.569e-06	0.069
55888	ZKSCAN7	3.697e-06	0.071
317662	FAM149B1	3.705e-06	0.071
6566	SLC16A1	3.844e-06	0.074
7345	UCHL1	4.226e-06	0.082
54921	CHTF8	4.332e-06	0.084
8100	IFT88	4.476e-06	0.086
55355	HJURP	4.685e-06	0.09
118491	CFAP70	4.753e-06	0.092
144455	E2F7	4.766e-06	0.092
8739	HRK	4.958e-06	0.096
55789	depdc1b	5.076e-06	0.098
283174	MIR4697HG	5.287e-06	0.102
100130992	LOC100130992	5.411e-06	0.104
6574	SLC20A1	5.711e-06	0.11
4886	NPY1R	6.125e-06	0.118
26234	FBXL5	6.144e-06	0.118
55117	SLC6A15	6.163e-06	0.119
4751	NEK2	6.268e-06	0.121
5169	ENPP3	6.673e-06	0.129
9700	ESPL1	6.86e-06	0.132
79026	AHNAK	6.947e-06	0.134
101928017	UBXN10-AS1	6.971e-06	0.134
60492	CCDC90B	7.34e-06	0.142
63967	CLSPN	7.501e-06	0.145
84109	QRFPR	7.529e-06	0.145
127602	dnah14	8.212e-06	0.158
11013	TMSB15A	8.405e-06	0.162
79670	ZCCHC6	8.494e-06	0.164
7371	UCK2	8.582e-06	0.165
9156	EXO1	9.109e-06	0.176
100131814	LINC00271	1.035e-05	0.2
120227	CYP2R1	1.053e-05	0.203
54974	THG1L	1.072e-05	0.207
26091	HERC4	1.111e-05	0.214
1523	CUX1	1.12e-05	0.216
376940	ZC3H6	1.141e-05	0.22
146198	ZFP90	1.154e-05	0.223
3338	DNAJC4	1.187e-05	0.229
55793	FAM63A	1.196e-05	0.231
84276	NICN1	1.211e-05	0.234
81627	TRMT1L	1.272e-05	0.245
80726	KIAA1683	1.318e-05	0.254
729678	LINC00847	1.334e-05	0.257
257396	LOC257396	1.331e-05	0.257
338817	LINC01252	1.34e-05	0.258
57110	HRASLS	1.347e-05	0.26
64376	IKZF5	1.38e-05	0.266
10724	MGEA5	1.399e-05	0.27
3068	HDGF	1.458e-05	0.281
8790	FPGT	1.515e-05	0.292
79730	NSUN7	1.534e-05	0.296
11101	ATE1	1.597e-05	0.308
2804	GOLGB1	1.714e-05	0.33
51585	PCF11	1.718e-05	0.331
55536	CDCA7L	1.719e-05	0.332
1515	CTSV	1.736e-05	0.335
10643	IGF2BP3	1.743e-05	0.336
376267	RAB15	1.754e-05	0.338
8031	NCOA4	1.806e-05	0.348
54554	WDR5B	1.827e-05	0.352
51131	PHF11	1.937e-05	0.374
81688	c6orf62	1.972e-05	0.38
10472	zbtb18	2.03e-05	0.391
8445	DYRK2	2.063e-05	0.398
192111	PGAM5	2.12e-05	0.409
4485	MST1	2.132e-05	0.411
9706	ULK2	2.138e-05	0.412
9480	onecut2	2.195e-05	0.423
10114	HIPK3	2.25e-05	0.434
51315	KRCC1	2.252e-05	0.434
9187	SLC24A1	2.253e-05	0.435
11162	NUDT6	2.254e-05	0.435
124936	CYB5D2	2.266e-05	0.437
55788	LMBRD1	2.309e-05	0.445
55664	CDC37L1	2.381e-05	0.459
26035	GLCE	2.386e-05	0.46
10970	CKAP4	2.501e-05	0.482
138311	FAM69B	2.613e-05	0.504
57231	SNX14	2.633e-05	0.508
122773	KLHDC1	2.637e-05	0.509
321	APBA2	2.68e-05	0.517
9805	SCRN1	2.692e-05	0.519
847	CAT	2.757e-05	0.532
440574	MINOS1	2.802e-05	0.54
64754	SMYD3	2.818e-05	0.543
899	CCNF	2.836e-05	0.547
50862	RNF141	2.843e-05	0.548
554206	LOC554206	2.883e-05	0.556
729013	ZBED5-AS1	2.935e-05	0.566
7110	TMF1	3.002e-05	0.579
54981	NMRK1	3.07e-05	0.592
255512	TOLLIP-AS1	3.072e-05	0.592
1663	DDX11	3.114e-05	0.601
64943	NT5DC2	3.13e-05	0.604
56896	DPYSL5	3.181e-05	0.613
100506834	GAS1RR	3.203e-05	0.618
54734	RAB39A	3.229e-05	0.623
1138	CHRNA5	3.262e-05	0.629
27250	PDCD4	3.343e-05	0.645
387723	LINC00959	3.429e-05	0.661
148418	SAMD13	3.49e-05	0.673
55900	ZNF302	3.546e-05	0.684
57156	tmem63c	3.599e-05	0.694
220972	MARCH8	3.622e-05	0.699
347735	SERINC2	3.704e-05	0.714
283130	SLC25A45	3.758e-05	0.725
8036	SHOC2	3.804e-05	0.734
79600	tctn1	3.807e-05	0.734
84869	CBR4	3.881e-05	0.748
29855	UBN1	3.891e-05	0.75
283848	CES4A	3.961e-05	0.764
9401	RECQL4	3.984e-05	0.768
3140	MR1	3.992e-05	0.77
90381	TICRR	4.001e-05	0.772
80012	PHC3	4.064e-05	0.784
154467	CCDC167	4.247e-05	0.819
122525	c14orf28	4.259e-05	0.821
10675	CSPG5	4.265e-05	0.822
285527	FRYL	4.369e-05	0.843
9710	KIAA0355	4.453e-05	0.859
993	CDC25A	4.582e-05	0.884
2137	EXTL3	4.67e-05	0.901
57577	CCDC191	4.688e-05	0.904
1153	CIRBP	4.703e-05	0.907
55258	THNSL2	4.731e-05	0.912
100506299	ID2-AS1	4.738e-05	0.914
54898	ELOVL2	4.935e-05	0.952
388115	C15orf52	4.948e-05	0.954
2329	FMO4	5.019e-05	0.968
1	A1BG	0.949	1
2	A2M	0.486	1
9	nat1	0.023	1
10	NAT2	0.454	1
12	SERPINA3	0.086	1
13	aadac	0.715	1
14	AAMP	0.306	1
15	AANAT	0.411	1
16	AARS	0.739	1
18	ABAT	0.327	1
19	ABCA1	0.039	1
20	abca2	0.037	1
21	ABCA3	0.19	1
22	ABCB7	0.412	1
23	ABCF1	0.01	1
24	ABCA4	0.855	1
25	abl1	0.197	1
26	AOC1	0.322	1
27	ABL2	0.007	1
28	ABO	0.214	1
29	ABR	0.051	1
30	ACAA1	0.851	1
31	ACACA	0.000388	1
32	ACACB	0.035	1
33	ACADL	0.788	1
34	ACADM	0.048	1
35	ACADS	0.55	1
36	ACADSB	0.0003217	1
37	ACADVL	0.066	1
38	ACAT1	0.225	1
39	ACAT2	0.001	1
40	ASIC2	0.005	1
41	asic1	0.499	1
43	ACHE	0.122	1
47	ACLY	0.047	1
48	ACO1	0.298	1
50	ACO2	0.04	1
51	ACOX1	0.011	1
52	ACP1	0.502	1
53	ACP2	0.283	1
54	ACP5	0.319	1
55	ACPP	0.161	1
56	ACRV1	0.101	1
58	ACTA1	0.426	1
59	ACTA2	0.669	1
70	ACTC1	0.972	1
71	ACTG1	0.294	1
72	ACTG2	0.325	1
81	ACTN4	0.04	1
86	ACTL6A	0.109	1
87	ACTN1	0.771	1
88	ACTN2	0.48	1
89	ACTN3	0.384	1
90	ACVR1	0.034	1
91	ACVR1B	0.047	1
92	ACVR2A	0.188	1
93	ACVR2B	0.175	1
94	ACVRL1	0.013	1
97	ACYP1	0.912	1
98	ACYP2	0.882	1
100	ADA	0.002	1
101	ADAM8	0.644	1
102	ADAM10	0.216	1
103	ADAR	0.08	1
104	ADARB1	0.139	1
105	ADARB2	0.0005059	1
107	ADCY1	0.001	1
108	ADCY2	0.494	1
109	ADCY3	0.765	1
111	ADCY5	0.575	1
112	ADCY6	0.71	1
113	ADCY7	0.025	1
114	ADCY8	0.7	1
115	ADCY9	0.243	1
116	ADCYAP1	0.31	1
117	ADCYAP1R1	0.891	1
118	ADD1	0.094	1
119	ADD2	0.007	1
120	ADD3	0.001	1
123	PLIN2	0.1	1
124	ADH1A	0.563	1
125	ADH1B	0.806	1
126	ADH1C	0.486	1
127	ADH4	0.414	1
128	ADH5	0.956	1
130	ADH6	0.867	1
131	ADH7	0.846	1
132	ADK	0.161	1
133	ADM	0.183	1
134	ADORA1	0.161	1
136	ADORA2B	0.026	1
140	ADORA3	0.673	1
141	ADPRH	0.428	1
142	PARP1	0.004	1
146	ADRA1D	0.067	1
147	ADRA1B	0.338	1
148	ADRA1A	0.565	1
150	ADRA2A	0.287	1
151	ADRA2B	0.453	1
152	ADRA2C	0.921	1
153	ADRB1	0.002	1
154	ADRB2	0.983	1
155	ADRB3	0.089	1
158	ADSL	0.891	1
159	ADSS	0.15	1
160	AP2A1	0.529	1
161	AP2A2	0.113	1
162	AP1B1	0.448	1
163	AP2B1	0.404	1
164	AP1G1	0.0003158	1
165	AEBP1	0.784	1
166	AES	0.682	1
167	CRISP1	0.505	1
172	AFG3L1P	0.376	1
173	AFM	0.607	1
174	AFP	0.844	1
175	AGA	0.0002467	1
176	ACAN	0.625	1
177	AGER	0.005	1
178	AGL	0.011	1
181	AGRP	0.525	1
182	JAG1	0.99	1
183	AGT	0.535	1
185	AGTR1	0.6	1
186	AGTR2	0.676	1
187	APLNR	0.177	1
189	AGXT	0.807	1
190	nr0b1	0.246	1
191	AHCY	0.297	1
196	AHR	0.635	1
197	AHSG	0.684	1
199	AIF1	0.0003315	1
202	AIM1	0.005	1
203	AK1	0.003	1
204	AK2	0.84	1
205	AK4	0.969	1
207	AKT1	0.753	1
208	AKT2	0.029	1
210	ALAD	0.157	1
211	ALAS1	0.036	1
212	alas2	0.078	1
213	ALB	0.0001746	1
214	ALCAM	0.137	1
215	ABCD1	0.75	1
216	ALDH1A1	0.303	1
217	ALDH2	0.496	1
218	aldh3a1	0.092	1
219	ALDH1B1	0.013	1
220	ALDH1A3	0.099	1
221	ALDH3B1	0.095	1
222	aldh3b2	0.245	1
223	ALDH9A1	0.964	1
224	ALDH3A2	0.072	1
225	ABCD2	0.977	1
226	ALDOA	0.877	1
229	ALDOB	0.853	1
230	ALDOC	0.728	1
231	AKR1B1	0.086	1
238	ALK	0.738	1
239	ALOX12	0.646	1
240	ALOX5	0.267	1
241	ALOX5AP	0.525	1
242	ALOX12B	0.256	1
245	ALOX12P2	0.444	1
246	ALOX15	0.736	1
247	ALOX15B	0.223	1
248	ALPI	0.946	1
249	ALPL	0.02	1
250	Alpp	0.268	1
251	ALPPL2	0.281	1
257	ALX3	0.109	1
258	AMBN	0.222	1
259	AMBP	0.669	1
262	AMD1	0.152	1
265	AMELX	0.808	1
266	AMELY	0.644	1
267	AMFR	0.037	1
268	AMH	0.952	1
269	AMHR2	0.131	1
270	AMPD1	0.171	1
271	AMPD2	0.0002836	1
272	AMPD3	0.01	1
273	AMPH	0.055	1
274	BIN1	0.006	1
275	AMT	0.002	1
280	AMY2B	0.0003477	1
283	ANG	0.309	1
284	ANGPT1	0.296	1
285	ANGPT2	0.692	1
286	ANK1	0.967	1
287	ANK2	0.016	1
288	ANK3	0.677	1
290	ANPEP	0.018	1
291	SLC25A4	0.637	1
292	SLC25A5	0.052	1
293	SLC25A6	0.17	1
301	ANXA1	0.388	1
302	ANXA2	0.87	1
306	ANXA3	0.73	1
307	ANXA4	0.004	1
308	ANXA5	0.019	1
309	ANXA6	0.563	1
310	ANXA7	0.001	1
311	ANXA11	0.246	1
312	ANXA13	0.535	1
313	AOAH	0.087	1
314	AOC2	0.216	1
316	AOX1	0.243	1
317	APAF1	0.026	1
318	NUDT2	0.02	1
319	APOF	0.886	1
320	APBA1	0.027	1
322	APBB1	0.868	1
323	APBB2	0.561	1
324	APC	0.639	1
325	APCS	0.874	1
326	aire	0.227	1
327	APEH	0.87	1
328	APEX1	0.832	1
329	BIRC2	0.0002364	1
330	BIRC3	0.399	1
331	XIAP	0.397	1
332	BIRC5	0.068	1
333	APLP1	0.004	1
334	APLP2	0.716	1
335	APOA1	0.234	1
336	APOA2	0.909	1
337	APOA4	0.285	1
338	APOB	0.216	1
339	APOBEC1	0.661	1
341	apoc1	0.205	1
342	APOC1P1	0.1	1
343	AQP8	0.494	1
345	Apoc3	0.984	1
347	APOD	0.859	1
348	APOE	0.401	1
350	APOH	0.223	1
351	APP	0.226	1
353	APRT	0.083	1
354	KLK3	0.517	1
355	FAS	0.405	1
356	FASLG	0.417	1
357	SHROOM2	0.37	1
358	AQP1	0.585	1
359	AQP2	0.108	1
360	AQP3	0.574	1
361	AQP4	0.558	1
362	AQP5	0.481	1
363	AQP6	0.116	1
366	AQP9	0.132	1
367	ar	0.102	1
368	ABCC6	0.795	1
369	ARAF	0.163	1
372	ARCN1	0.497	1
373	TRIM23	0.343	1
374	AREG	0.474	1
375	ARF1	0.004	1
377	ARF3	0.026	1
378	ARF4	0.068	1
379	ARL4D	0.486	1
381	ARF5	0.803	1
382	ARF6	0.764	1
383	ARG1	0.785	1
384	ARG2	0.475	1
387	RHOA	0.634	1
388	RHOB	0.526	1
389	RHOC	0.28	1
390	RND3	0.0002424	1
391	RHOG	0.267	1
392	ARHGAP1	0.762	1
393	ARHGAP4	0.01	1
394	ARHGAP5	0.214	1
395	ARHGAP6	0.859	1
396	ARHGDIA	0.964	1
397	ARHGDIB	0.422	1
398	ARHGDIG	0.075	1
399	RHOH	0.404	1
400	ARL1	0.747	1
401	PHOX2A	0.271	1
402	ARL2	0.791	1
403	ARL3	0.698	1
405	ARNT	0.74	1
406	ARNTL	0.285	1
407	ARR3	0.542	1
408	ARRB1	0.182	1
409	ARRB2	0.121	1
410	ARSA	0.304	1
411	ARSB	0.082	1
412	STS	0.054	1
414	ARSD	7.608e-05	1
415	ARSE	0.511	1
416	ARSF	0.641	1
417	ART1	0.772	1
419	ART3	0.023	1
420	ART4	0.508	1
421	arvcf	0.012	1
427	ASAH1	0.051	1
429	ASCL1	0.024	1
430	ASCL2	0.635	1
432	ASGR1	0.207	1
433	ASGR2	0.108	1
434	ASIP	0.078	1
435	ASL	0.427	1
438	ASMT	0.232	1
439	ASNA1	0.465	1
440	ASNS	0.266	1
443	ASPA	0.016	1
444	ASPH	0.094	1
445	ASS1	0.743	1
460	ASTN1	0.787	1
462	SERPINC1	0.153	1
463	ZFHX3	0.083	1
466	ATF1	0.686	1
467	ATF3	0.81	1
471	ATIC	0.216	1
472	ATM	0.223	1
473	RERE	0.073	1
474	ATOH1	0.174	1
475	ATOX1	0.007	1
476	ATP1A1	0.088	1
477	ATP1A2	0.883	1
478	ATP1A3	0.298	1
479	ATP12A	0.157	1
480	ATP1A4	0.639	1
481	ATP1B1	0.138	1
482	ATP1B2	0.256	1
483	ATP1B3	0.006	1
487	ATP2A1	0.262	1
488	ATP2A2	0.067	1
489	ATP2A3	0.011	1
490	ATP2B1	0.81	1
491	ATP2B2	0.034	1
492	ATP2B3	0.62	1
493	ATP2B4	0.743	1
495	ATP4A	0.182	1
496	ATP4B	0.95	1
498	ATP5A1	0.673	1
501	ALDH7A1	0.0007598	1
506	ATP5B	0.456	1
509	ATP5C1	0.043	1
513	ATP5D	0.129	1
515	ATP5F1	0.204	1
516	ATP5G1	0.331	1
517	ATP5G2	0.837	1
518	ATP5G3	0.363	1
521	ATP5I	0.146	1
522	ATP5J	0.021	1
523	ATP6V1A	0.069	1
525	ATP6V1B1	0.991	1
526	ATP6V1B2	0.181	1
527	ATP6V0C	0.806	1
528	ATP6V1C1	0.684	1
529	ATP6V1E1	0.194	1
533	ATP6V0B	0.118	1
534	ATP6V1G2	0.308	1
535	ATP6V0A1	0.132	1
537	ATP6AP1	0.959	1
538	ATP7A	0.164	1
539	ATP5O	0.147	1
540	ATP7B	0.956	1
545	ATR	0.16	1
546	ATRX	0.846	1
547	KIF1A	6.863e-05	1
549	AUH	0.0007052	1
550	AUP1	0.033	1
551	AVP	0.12	1
552	AVPR1A	0.014	1
553	AVPR1B	0.57	1
554	AVPR2	0.147	1
558	AXL	0.087	1
563	AZGP1	0.618	1
566	AZU1	0.398	1
567	B2M	0.24	1
570	baat	0.028	1
571	BACH1	0.08	1
572	BAD	1	1
573	BAG1	0.637	1
575	ADGRB1	0.017	1
576	ADGRB2	0.019	1
577	ADGRB3	0.101	1
579	NKX3-2	0.473	1
580	BARD1	0.043	1
581	BAX	0.408	1
582	BBS1	0.007	1
583	BBS2	0.0006377	1
585	BBS4	0.258	1
586	BCAT1	0.004	1
587	BCAT2	0.468	1
590	BCHE	0.334	1
593	BCKDHA	0.002	1
594	BCKDHB	0.0002041	1
595	CCND1	0.1	1
596	BCL2	0.774	1
597	BCL2A1	0.415	1
598	BCL2L1	0.682	1
599	BCL2L2	0.495	1
602	BCL3	0.6	1
604	BCL6	0.041	1
605	BCL7A	0.15	1
607	BCL9	0.213	1
608	TNFRSF17	0.263	1
610	HCN2	0.923	1
611	OPN1SW	0.098	1
613	BCR	0.035	1
617	Bcs1l	0.524	1
622	BDH1	0.386	1
623	BDKRB1	0.03	1
624	BDKRB2	0.8	1
627	BDNF	0.78	1
629	CFB	0.371	1
631	BFSP1	0.046	1
633	BGN	0.299	1
634	CEACAM1	0.746	1
635	BHMT	0.403	1
636	BICD1	0.117	1
637	BID	0.242	1
638	BIK	0.972	1
639	PRDM1	0.12	1
640	BLK	0.119	1
641	BLM	0.044	1
642	BLMH	0.098	1
643	CXCR5	0.075	1
644	BLVRA	0.602	1
645	BLVRB	0.029	1
646	BNC1	0.677	1
649	BMP1	0.063	1
650	BMP2	0.842	1
651	BMP3	0.687	1
652	BMP4	0.246	1
653	BMP5	0.611	1
654	BMP6	0.954	1
655	BMP7	0.314	1
656	BMP8B	0.429	1
657	BMPR1A	0.0009687	1
658	BMPR1B	0.208	1
659	BMPR2	0.012	1
660	BMX	0.019	1
661	POLR3D	0.106	1
662	BNIP1	0.106	1
663	BNIP2	0.361	1
664	BNIP3	0.074	1
665	BNIP3L	0.186	1
666	BOK	0.961	1
667	DST	0.843	1
668	FOXL2	0.062	1
669	BPGM	0.474	1
670	BPHL	0.592	1
671	BPI	0.488	1
672	BRCA1	0.168	1
673	BRAF	0.002	1
675	brca2	0.035	1
676	BRDT	0.309	1
677	ZFP36L1	0.317	1
678	ZFP36L2	0.891	1
680	BRS3	0.82	1
682	BSG	0.775	1
683	BST1	0.607	1
684	BST2	0.727	1
685	BTC	0.106	1
686	BTD	0.028	1
687	KLF9	0.598	1
688	KLF5	0.738	1
689	BTF3	0.738	1
694	BTG1	0.751	1
695	BTK	0.089	1
696	BTN1A1	0.612	1
699	BUB1	0.018	1
701	BUB1B	0.043	1
705	BYSL	0.228	1
706	TSPO	0.293	1
708	C1QBP	0.337	1
710	SERPING1	0.25	1
711	ERC2-IT1	0.452	1
712	C1QA	0.386	1
713	C1QB	0.249	1
714	C1QC	0.369	1
715	C1R	0.937	1
716	C1S	0.378	1
717	C2	0.297	1
718	C3	0.358	1
719	C3AR1	0.107	1
722	C4BPA	0.413	1
725	C4BPB	0.097	1
726	CAPN5	0.155	1
728	c5ar1	0.112	1
729	C6	0.439	1
730	C7	0.857	1
731	C8A	0.351	1
732	C8B	0.855	1
733	C8G	0.978	1
734	OSGIN2	0.012	1
735	C9	0.867	1
738	VPS51	0.129	1
740	MRPL49	0.391	1
741	ZNHIT2	0.736	1
744	MPPED2	0.158	1
745	MYRF	0.313	1
746	TMEM258	0.086	1
747	DAGLA	0.069	1
752	FMNL1	0.727	1
753	LDLRAD4	0.246	1
754	PTTG1IP	0.0003714	1
755	c21orf2	0.28	1
757	TMEM50B	0.392	1
758	MPPED1	0.042	1
759	CA1	0.051	1
760	CA2	0.57	1
761	CA3	0.721	1
762	CA4	0.899	1
763	CA5A	0.241	1
765	ca6	0.674	1
766	CA7	0.004	1
767	CA8	0.893	1
768	CA9	0.248	1
770	CA11	0.662	1
771	CA12	0.158	1
773	CACNA1A	0.303	1
774	CACNA1B	0.013	1
775	CACNA1C	0.803	1
776	CACNA1D	0.475	1
777	CACNA1E	0.671	1
778	CACNA1F	0.287	1
779	CACNA1S	0.827	1
780	ddr1	0.055	1
781	CACNA2D1	0.022	1
782	CACNB1	0.237	1
783	CACNB2	0.001	1
784	CACNB3	0.348	1
785	CACNB4	0.153	1
786	CACNG1	0.334	1
788	SLC25A20	0.013	1
790	CAD	0.453	1
793	calb1	0.946	1
794	CALB2	0.048	1
795	S100G	0.013	1
796	CALCA	0.0001679	1
797	CALCB	0.01	1
799	CALCR	0.799	1
800	CALD1	0.901	1
801	CALM1	0.056	1
805	CALM3	0.089	1
805	CALM2	0.927	1
810	CALML3	0.127	1
811	CALR	0.114	1
813	CALU	0.005	1
814	CAMK4	0.002	1
815	CAMK2A	0.243	1
816	CAMK2B	0.349	1
817	CAMK2D	0.039	1
818	CAMK2G	0.547	1
819	CAMLG	0.336	1
820	CAMP	0.801	1
821	CANX	0.329	1
822	CAPG	0.301	1
823	CAPN1	0.049	1
824	CAPN2	0.243	1
825	CAPN3	0.0004992	1
826	CAPNS1	0.021	1
827	CAPN6	0.106	1
828	CAPS	0.241	1
830	CAPZA2	0.626	1
831	CAST	0.467	1
832	CAPZB	0.007	1
833	CARS	0.007	1
834	CASP1	0.212	1
835	CASP2	0.934	1
836	CASP3	0.596	1
837	CASP4	0.072	1
838	CASP5	0.084	1
839	CASP6	0.715	1
840	CASP7	0.012	1
841	casp8	0.113	1
842	CASP9	0.721	1
843	CASP10	0.929	1
844	CASQ1	0.757	1
845	CASQ2	0.79	1
846	CASR	0.115	1
857	CAV1	0.923	1
858	CAV2	0.223	1
859	CAV3	0.798	1
860	RUNX2	0.936	1
861	RUNX1	0.055	1
862	RUNX1T1	0.333	1
863	CBFA2T3	0.308	1
864	RUNX3	0.0001499	1
865	CBFB	0.11	1
866	SERPINA6	0.956	1
867	CBL	0.187	1
868	CBLB	0.843	1
869	CBLN1	0.729	1
871	SERPINH1	0.005	1
873	CBR1	0.671	1
874	cbr3	0.092	1
881	CCIN	0.369	1
885	CCK	0.552	1
886	CCKAR	0.536	1
887	CCKBR	0.953	1
889	KRIT1	0.056	1
890	CCNA2	0.258	1
891	CCNB1	0.019	1
892	CCNC	0.947	1
894	CCND2	0.166	1
896	CCND3	0.483	1
900	CCNG1	0.002	1
901	CCNG2	0.065	1
902	CCNH	0.101	1
904	CCNT1	0.182	1
905	CCNT2	0.873	1
908	CCT6A	0.078	1
909	CD1A	0.499	1
910	CD1B	0.953	1
911	CD1C	0.719	1
912	CD1D	0.264	1
913	CD1E	0.754	1
914	CD2	0.964	1
915	CD3D	0.805	1
916	CD3E	0.347	1
917	CD3G	0.566	1
919	CD247	0.585	1
920	CD4	0.591	1
921	CD5	0.277	1
922	CD5L	0.962	1
923	CD6	0.476	1
924	CD7	0.043	1
925	CD8A	0.789	1
926	CD8B	0.646	1
928	CD9	0.152	1
929	CD14	0.022	1
930	CD19	0.281	1
931	MS4A1	0.833	1
932	MS4A3	0.944	1
933	CD22	0.727	1
939	CD27	0.664	1
940	CD28	0.224	1
941	CD80	0.662	1
942	CD86	0.199	1
943	TNFRSF8	0.158	1
944	TNFSF8	0.518	1
945	CD33	0.972	1
946	SIGLEC6	0.449	1
947	CD34	0.617	1
948	CD36	0.407	1
949	SCARB1	0.095	1
950	SCARB2	0.01	1
951	CD37	0.17	1
952	CD38	0.207	1
953	ENTPD1	0.297	1
954	ENTPD2	0.586	1
955	ENTPD6	0.011	1
956	entpd3	0.597	1
957	ENTPD5	0.002	1
958	CD40	0.019	1
959	CD40LG	0.105	1
960	CD44	0.492	1
961	CD47	0.827	1
962	CD48	0.409	1
963	CD53	0.16	1
965	CD58	0.835	1
966	CD59	0.296	1
967	CD63	0.182	1
968	CD68	0.275	1
969	CD69	0.36	1
970	CD70	0.15	1
971	CD72	0.923	1
972	CD74	0.249	1
973	CD79A	0.459	1
974	CD79B	0.36	1
975	CD81	0.568	1
976	ADGRE5	0.013	1
977	CD151	0.56	1
978	CDA	0.676	1
983	CDK1	0.294	1
987	LRBA	0.321	1
988	CDC5L	0.574	1
990	CDC6	0.014	1
991	CDC20	0.0007933	1
994	cdc25b	0.006	1
995	CDC25C	0.003	1
996	CDC27	0.296	1
997	CDC34	0.05	1
998	CDC42	0.408	1
999	CDH1	0.085	1
1000	CDH2	0.029	1
1001	CDH3	0.801	1
1002	CDH4	0.168	1
1003	CDH5	0.794	1
1004	CDH6	0.32	1
1005	CDH7	0.487	1
1007	CDH9	0.449	1
1008	CDH10	0.957	1
1009	CDH11	0.003	1
1010	CDH12	0.437	1
1012	CDH13	0.957	1
1013	CDH15	0.083	1
1014	CDH16	0.421	1
1015	CDH17	0.917	1
1016	CDH18	0.644	1
1017	CDK2	0.009	1
1019	CDK4	0.002	1
1020	CDK5	0.017	1
1021	CDK6	0.104	1
1022	CDK7	0.857	1
1024	CDK8	0.029	1
1025	CDK9	0.266	1
1026	CDKN1A	0.315	1
1027	CDKN1B	0.136	1
1028	CDKN1C	0.14	1
1029	CDKN2A	0.0001462	1
1030	CDKN2B	0.62	1
1031	CDKN2C	0.015	1
1032	CDKN2D	0.139	1
1033	CDKN3	0.031	1
1036	CDO1	0.072	1
1038	CDR1	0.415	1
1039	CDR2	0.0006681	1
1040	cds1	0.53	1
1041	CDSN	0.38	1
1043	CD52	0.915	1
1044	CDX1	0.956	1
1045	CDX2	0.131	1
1046	CDX4	0.032	1
1047	CLGN	0.001	1
1048	CEACAM5	0.679	1
1050	CEBPA	0.342	1
1051	CEBPB	0.616	1
1052	CEBPD	0.033	1
1053	CEBPE	0.026	1
1054	CEBPG	0.0004679	1
1056	CEL	0.554	1
1058	CENPA	0.006	1
1059	CENPB	0.058	1
1060	CENPC	0.008	1
1062	CENPE	0.19	1
1063	CENPF	0.002	1
1068	CETN1	0.831	1
1069	cetn2	0.649	1
1070	CETN3	0.004	1
1071	CETP	0.269	1
1072	CFL1	0.017	1
1073	CFL2	0.042	1
1075	CTSC	0.0004779	1
1080	CFTR	0.176	1
1081	CGA	0.862	1
1084	CEACAM3	0.066	1
1087	CEACAM7	0.135	1
1088	ceacam8	0.492	1
1089	CEACAM4	0.151	1
1101	CHAD	0.597	1
1102	RCBTB2	0.684	1
1103	CHAT	0.891	1
1104	RCC1	0.046	1
1105	CHD1	0.348	1
1106	CHD2	0.016	1
1107	CHD3	0.005	1
1108	CHD4	0.208	1
1109	AKR1C4	0.056	1
1111	CHEK1	0.306	1
1112	FOXN3	0.564	1
1113	CHGA	0.007	1
1114	CHGB	0.867	1
1116	CHI3L1	0.909	1
1117	CHI3L2	0.126	1
1118	CHIT1	0.502	1
1119	CHKA	0.002	1
1121	CHM	0.078	1
1122	CHML	0.0003834	1
1123	CHN1	0.002	1
1124	CHN2	0.16	1
1128	CHRM1	0.036	1
1129	CHRM2	0.005	1
1130	LYST	0.819	1
1131	CHRM3	0.528	1
1132	CHRM4	0.534	1
1133	CHRM5	0.78	1
1134	CHRNA1	0.714	1
1135	CHRNA2	0.661	1
1136	CHRNA3	0.191	1
1137	CHRNA4	0.094	1
1140	chrnb1	0.377	1
1141	CHRNB2	0.002	1
1142	CHRNB3	0.93	1
1143	CHRNB4	0.128	1
1144	CHRND	0.078	1
1145	CHRNE	0.489	1
1146	CHRNG	0.496	1
1147	CHUK	0.277	1
1149	CIDEA	0.698	1
1152	CKB	0.825	1
1154	CISH	0.086	1
1155	TBCB	0.92	1
1158	CKM	0.948	1
1160	CKMT2	0.233	1
1161	ERCC8	0.259	1
1164	CKS2	0.024	1
1173	AP2M1	0.634	1
1174	AP1S1	0.696	1
1175	AP2S1	0.099	1
1178	CLC	0.049	1
1179	CLCA1	0.278	1
1180	CLCN1	0.505	1
1181	CLCN2	0.553	1
1182	CLCN3	0.32	1
1183	CLCN4	0.063	1
1184	CLCN5	0.559	1
1185	CLCN6	0.613	1
1186	CLCN7	0.003	1
1188	CLCNKB	0.83	1
1191	CLU	0.142	1
1192	CLIC1	0.657	1
1193	CLIC2	0.962	1
1195	CLK1	0.024	1
1196	CLK2	0.742	1
1198	CLK3	0.372	1
1200	TPP1	0.129	1
1201	CLN3	0.84	1
1203	CLN5	0.555	1
1207	CLNS1A	0.358	1
1208	CLPS	0.928	1
1209	CLPTM1	0.085	1
1211	CLTA	0.509	1
1212	CLTB	0.053	1
1213	CLTC	0.89	1
1215	CMA1	0.814	1
1230	CCR1	0.128	1
1232	CCR3	0.719	1
1233	CCR4	0.541	1
1234	CCR5	0.817	1
1235	CCR6	0.932	1
1236	CCR7	0.615	1
1237	CCR8	0.672	1
1238	ACKR2	0.089	1
1240	CMKLR1	0.211	1
1241	LTB4R	0.056	1
1244	ABCC2	0.055	1
1258	CNGB1	0.485	1
1259	CNGA1	0.875	1
1261	CNGA3	0.423	1
1262	CNGA4	0.792	1
1263	PLK3	0.275	1
1264	CNN1	0.504	1
1265	CNN2	0.003	1
1266	CNN3	0.554	1
1267	CNP	0.371	1
1268	CNR1	0.331	1
1269	CNR2	0.17	1
1271	CNTFR	0.086	1
1272	CNTN1	0.063	1
1277	COL1A1	0.312	1
1278	COL1A2	0.334	1
1280	COL2A1	0.042	1
1281	COL3A1	0.291	1
1282	COL4A1	0.892	1
1284	COL4A2	0.614	1
1285	COL4A3	0.887	1
1286	COL4A4	0.557	1
1287	COL4A5	0.022	1
1288	COL4A6	0.333	1
1289	COL5A1	0.941	1
1290	COL5A2	0.575	1
1291	COL6A1	0.393	1
1292	COL6A2	0.983	1
1293	COL6A3	0.748	1
1294	COL7A1	0.034	1
1296	COL8A2	0.267	1
1297	COL9A1	0.12	1
1298	COL9A2	0.506	1
1299	COL9A3	0.113	1
1300	COL10A1	0.604	1
1301	COL11A1	0.361	1
1302	COL11A2	0.061	1
1303	COL12A1	0.623	1
1305	COL13A1	0.366	1
1306	COL15A1	0.55	1
1307	COL16A1	0.266	1
1308	COL17A1	0.935	1
1310	COL19A1	0.528	1
1311	COMP	0.931	1
1312	COMT	0.613	1
1314	COPA	0.324	1
1315	COPB1	0.187	1
1316	KLF6	0.074	1
1317	SLC31A1	0.091	1
1318	SLC31A2	0.485	1
1326	MAP3K8	0.878	1
1327	Cox4I1	0.312	1
1329	Cox5b	0.065	1
1339	COX6A2	0.88	1
1340	Cox6b1	0.007	1
1345	COX6C	0.007	1
1346	Cox7a1	0.128	1
1347	COX7A2	0.118	1
1349	COX7B	0.07	1
1350	COX7C	0.503	1
1351	COX8A	0.15	1
1352	COX10	0.286	1
1353	cox11	0.22	1
1355	Cox15	8.053e-05	1
1356	CP	0.933	1
1357	CPA1	0.229	1
1358	CPA2	0.374	1
1359	CPA3	0.533	1
1360	CPB1	0.44	1
1361	cpb2	0.106	1
1362	CPD	0.298	1
1363	CPE	0.389	1
1364	CLDN4	0.961	1
1365	CLDN3	0.306	1
1366	CLDN7	0.057	1
1368	CPM	0.388	1
1369	CPN1	0.186	1
1370	CPN2	0.208	1
1371	CPOX	0.965	1
1373	CPS1	0.638	1
1374	CPT1A	0.0002196	1
1376	cpt2	0.385	1
1378	CR1	0.145	1
1379	CR1L	0.688	1
1380	CR2	0.976	1
1381	CRABP1	0.139	1
1382	CRABP2	0.144	1
1384	CRAT	0.017	1
1385	CREB1	0.364	1
1386	atf2	0.056	1
1387	CREBBP	0.923	1
1388	ATF6B	0.815	1
1389	CREBL2	0.103	1
1390	CREM	0.011	1
1392	CRH	0.01	1
1393	CRHBP	0.194	1
1395	crhr2	0.959	1
1396	CRIP1	0.011	1
1397	CRIP2	0.598	1
1398	CRK	0.137	1
1399	CRKL	0.169	1
1400	CRMP1	0.0003739	1
1401	CRP	0.441	1
1404	HAPLN1	0.059	1
1406	CRX	0.321	1
1407	CRY1	0.358	1
1408	CRY2	0.573	1
1410	CRYAB	0.005	1
1411	CRYBA1	0.942	1
1412	CRYBA2	0.385	1
1413	CRYBA4	0.141	1
1414	CRYBB1	0.621	1
1415	CRYBB2	0.097	1
1416	CRYBB2P1	0.018	1
1417	CRYBB3	0.096	1
1418	CRYGA	0.289	1
1419	CRYGB	0.906	1
1420	CRYGC	0.635	1
1421	CRYGD	0.825	1
1427	CRYGS	0.367	1
1428	CRYM	0.802	1
1429	CRYZ	0.613	1
1432	MAPK14	0.149	1
1434	CSE1L	0.021	1
1435	CSF1	0.1	1
1436	CSF1R	0.173	1
1437	CSF2	0.775	1
1438	CSF2RA	0.111	1
1439	CSF2RB	0.633	1
1440	CSF3	0.242	1
1441	CSF3R	0.628	1
1443	CSH2	0.347	1
1444	CSHL1	0.692	1
1445	CSK	0.001	1
1446	CSN1S1	0.187	1
1447	CSN2	0.509	1
1448	CSN3	0.561	1
1452	CSNK1A1	0.081	1
1453	CSNK1D	0.077	1
1455	CSNK1G2	0.07	1
1456	csnk1g3	0.037	1
1457	CSNK2A1	0.104	1
1459	CSNK2A2	0.026	1
1460	CSNK2B	0.53	1
1462	VCAN	0.251	1
1463	NCAN	0.018	1
1464	CSPG4	0.789	1
1465	CSRP1	0.03	1
1466	CSRP2	0.0001471	1
1468	SLC25A10	0.152	1
1469	CST1	0.839	1
1470	CST2	0.743	1
1471	CST3	0.569	1
1472	CST4	0.584	1
1473	CST5	0.232	1
1474	CST6	0.028	1
1475	CSTA	0.007	1
1476	CSTB	0.511	1
1477	CSTF1	0.691	1
1478	CSTF2	0.013	1
1479	CSTF3	0.046	1
1482	NKX2-5	0.08	1
1486	CTBS	0.005	1
1487	CTBP1	0.081	1
1488	CTBP2	0.478	1
1489	CTF1	0.646	1
1490	CTGF	0.782	1
1491	CTH	0.054	1
1493	CTLA4	0.835	1
1495	CTNNA1	0.902	1
1496	CTNNA2	0.024	1
1497	CTNS	0.997	1
1499	CTNNB1	0.87	1
1501	CTNND2	0.018	1
1503	CTPS1	0.001	1
1506	CTRL	0.012	1
1508	CTSB	0.25	1
1509	CTSD	0.084	1
1510	CTSE	0.605	1
1511	ctsg	0.214	1
1512	CTSH	0.672	1
1513	CTSK	0.36	1
1514	ctsl	0.086	1
1519	CTSO	0.012	1
1520	CTSS	0.246	1
1521	CTSW	0.594	1
1522	CTSZ	0.804	1
1524	CX3CR1	0.473	1
1525	CXADR	0.026	1
1528	CYB5A	0.069	1
1534	CYB561	0.053	1
1535	CYBA	0.08	1
1536	CYBB	0.32	1
1537	Cyc1	0.177	1
1538	CYLC1	0.514	1
1539	CYLC2	0.875	1
1540	CYLD	0.001	1
1543	CYP1A1	0.659	1
1544	Cyp1a2	0.298	1
1545	CYP1B1	0.415	1
1548	CYP2A6	0.241	1
1549	CYP2A7	0.524	1
1551	CYP3A7	0.383	1
1553	CYP2A13	0.527	1
1555	cyp2b6	0.33	1
1556	CYP2B7P	0.016	1
1557	cyp2c19	0.461	1
1558	CYP2C8	0.199	1
1559	CYP2C9	0.4	1
1562	CYP2C18	0.752	1
1571	CYP2E1	0.287	1
1573	CYP2J2	0.02	1
1576	cyp3a4	0.473	1
1577	cyp3a5	0.181	1
1579	CYP4A22	0.749	1
1579	CYP4A11	0.962	1
1580	CYP4B1	0.78	1
1581	CYP7A1	0.147	1
1582	CYP8B1	0.892	1
1583	CYP11A1	0.81	1
1584	Cyp11b1	0.423	1
1585	CYP11B2	0.296	1
1586	CYP17A1	0.227	1
1587	ADAM3A	0.012	1
1588	CYP19A1	0.065	1
1589	CYP21A2	0.599	1
1591	cyp24a1	0.142	1
1592	CYP26A1	0.146	1
1593	CYP27A1	0.224	1
1594	CYP27B1	0.005	1
1595	CYP51A1	0.014	1
1600	DAB1	0.827	1
1601	DAB2	0.225	1
1602	DACH1	0.039	1
1603	DAD1	0.473	1
1604	CD55	0.404	1
1605	DAG1	0.357	1
1606	DGKA	0.841	1
1607	DGKB	0.817	1
1608	DGKG	0.273	1
1609	DGKQ	0.424	1
1610	DAO	0.273	1
1611	DAP	0.085	1
1612	DAPK1	0.028	1
1613	DAPK3	0.052	1
1615	DARS	0.719	1
1616	DAXX	0.38	1
1618	DAZL	0.919	1
1620	BRINP1	0.367	1
1621	DBH	0.188	1
1622	DBI	0.044	1
1627	DBN1	0.193	1
1628	DBP	0.442	1
1629	DBT	0.349	1
1630	DCC	0.0009158	1
1632	ECI1	0.087	1
1633	DCK	0.875	1
1634	DCN	0.928	1
1635	DCTD	0.969	1
1636	ACE	0.13	1
1638	DCT	0.0003483	1
1639	DCTN1	0.374	1
1641	DCX	0.562	1
1642	DDB1	0.995	1
1643	ddb2	0.0009275	1
1644	DDC	0.445	1
1645	AKR1C1	0.931	1
1646	AKR1C2	0.858	1
1647	GADD45A	0.945	1
1649	DDIT3	0.125	1
1650	DDOST	0.153	1
1652	DDT	0.758	1
1653	DDX1	0.149	1
1654	DDX3X	0.105	1
1655	DDX5	0.01	1
1656	DDX6	0.779	1
1659	DHX8	0.848	1
1660	DHX9	0.215	1
1662	DDX10	0.686	1
1665	DHX15	0.821	1
1666	DECR1	0.131	1
1669	DEFA4	0.374	1
1670	DEFA5	0.527	1
1671	DEFA6	0.433	1
1672	DEFB1	0.09	1
1674	DES	0.278	1
1675	CFD	0.394	1
1676	DFFA	0.505	1
1677	DFFB	0.112	1
1678	TIMM8A	0.222	1
1687	DFNA5	0.395	1
1690	COCH	0.354	1
1716	dguok	0.509	1
1717	DHCR7	0.705	1
1718	DHCR24	0.151	1
1723	DHODH	0.02	1
1725	DHPS	0.798	1
1727	cyb5r3	0.465	1
1728	NQO1	0.711	1
1729	DIAPH1	0.656	1
1730	DIAPH2	0.452	1
1733	DIO1	0.698	1
1734	DIO2	0.193	1
1735	DIO3	0.127	1
1736	DKC1	0.017	1
1737	DLAT	0.323	1
1738	DLD	0.276	1
1739	DLG1	0.241	1
1740	DLG2	0.0001795	1
1741	DLG3	0.072	1
1742	dlg4	0.387	1
1743	DLST	0.9	1
1745	DLX1	0.528	1
1746	DLX2	0.858	1
1747	DLX3	0.236	1
1748	DLX4	0.06	1
1749	DLX5	0.009	1
1750	DLX6	0.312	1
1755	DMBT1	0.223	1
1756	DMD	0.522	1
1757	SARDH	0.861	1
1758	DMP1	0.876	1
1759	DNM1	0.388	1
1760	DMPK	0.412	1
1761	DMRT1	0.183	1
1762	DMWD	0.109	1
1763	DNA2	0.419	1
1767	DNAH5	0.175	1
1768	DNAH6	0.064	1
1769	DNAH8	0.232	1
1770	DNAH9	0.01	1
1773	DNASE1	0.995	1
1774	DNASE1L1	0.392	1
1775	DNASE1L2	0.922	1
1776	DNASE1L3	0.725	1
1777	dnase2	0.188	1
1778	DYNC1H1	0.363	1
1780	DYNC1I1	0.395	1
1781	DYNC1I2	0.346	1
1783	DYNC1LI2	0.546	1
1785	DNM2	0.438	1
1786	DNMT1	0.0003733	1
1787	TRDMT1	0.004	1
1788	DNMT3A	0.312	1
1789	DNMT3B	0.925	1
1791	DNTT	0.282	1
1793	DOCK1	0.053	1
1794	DOCK2	0.0004631	1
1795	DOCK3	0.695	1
1796	DOK1	0.441	1
1797	DXO	0.913	1
1798	DPAGT1	0.635	1
1800	DPEP1	0.256	1
1802	DPH2	0.115	1
1803	DPP4	0.105	1
1804	DPP6	0.031	1
1805	DPT	0.492	1
1806	DPYD	0.672	1
1807	DPYS	0.65	1
1808	DPYSL2	0.445	1
1809	DPYSL3	0.132	1
1810	DR1	0.405	1
1811	SLC26A3	0.504	1
1812	DRD1	0.686	1
1813	DRD2	0.07	1
1814	DRD3	0.324	1
1815	DRD4	0.069	1
1816	DRD5	0.239	1
1819	DRG2	0.927	1
1820	ARID3A	0.365	1
1821	DRP2	0.055	1
1822	ATN1	0.772	1
1823	DSC1	0.185	1
1824	DSC2	0.1	1
1825	DSC3	0.08	1
1826	DSCAM	0.103	1
1827	RCAN1	0.279	1
1828	DSG1	0.157	1
1829	DSG2	0.344	1
1830	DSG3	0.102	1
1831	TSC22D3	0.796	1
1832	DSP	0.806	1
1833	EPYC	0.722	1
1834	DSPP	0.866	1
1836	SLC26A2	0.005	1
1837	DTNA	0.294	1
1838	DTNB	0.039	1
1839	HBEGF	0.415	1
1840	DTX1	0.025	1
1841	DTYMK	0.014	1
1842	ECM2	5.947e-05	1
1843	DUSP1	0.56	1
1844	DUSP2	0.418	1
1845	DUSP3	0.653	1
1846	DUSP4	0.74	1
1847	DUSP5	0.687	1
1848	DUSP6	0.008	1
1849	DUSP7	0.028	1
1850	DUSP8	0.373	1
1852	DUSP9	0.165	1
1854	DUT	0.683	1
1855	DVL1	0.227	1
1856	DVL2	0.118	1
1857	DVL3	0.943	1
1859	DYRK1A	0.158	1
1861	TOR1A	0.134	1
1869	E2F1	0.0001892	1
1871	E2F3	0.12	1
1874	E2F4	0.099	1
1875	E2F5	0.322	1
1877	E4F1	0.052	1
1879	EBF1	0.187	1
1880	GPR183	0.122	1
1889	ECE1	0.094	1
1890	TYMP	0.701	1
1891	ECH1	0.002	1
1892	ECHS1	0.511	1
1893	ECM1	0.554	1
1894	ECT2	0.114	1
1896	EDA	0.786	1
1901	S1PR1	0.358	1
1902	LPAR1	0.042	1
1903	S1PR3	0.913	1
1906	EDN1	0.937	1
1907	EDN2	0.834	1
1908	EDN3	0.086	1
1909	EDNRA	0.279	1
1910	EDNRB	0.147	1
1912	PHC2	0.165	1
1915	EEF1A1	0.058	1
1917	EEF1A2	0.053	1
1936	EEF1D	0.132	1
1938	EEF2	0.015	1
1939	EIF2D	0.0002299	1
1942	EFNA1	0.427	1
1943	EFNA2	0.679	1
1944	EFNA3	0.002	1
1945	EFNA4	0.242	1
1946	EFNA5	0.837	1
1947	EFNB1	0.05	1
1948	EFNB2	0.806	1
1949	EFNB3	0.345	1
1950	EGF	0.151	1
1951	celsr3	0.098	1
1952	CELSR2	0.484	1
1953	MEGF6	0.457	1
1954	MEGF8	0.852	1
1955	MEGF9	0.043	1
1956	EGFR	0.515	1
1958	EGR1	0.51	1
1959	EGR2	0.003	1
1960	EGR3	0.611	1
1961	EGR4	0.009	1
1962	ehhadh	0.007	1
1964	EIF1AX	0.364	1
1965	EIF2S1	0.23	1
1967	EIF2B1	0.182	1
1968	EIF2S3	0.945	1
1969	EPHA2	0.344	1
1974	EIF4A2	0.003	1
1977	EIF4E	0.746	1
1978	EIF4EBP1	0.0003711	1
1979	EIF4EBP2	0.024	1
1981	EIF4G1	0.015	1
1982	EIF4G2	0.713	1
1983	EIF5	0.213	1
1984	EIF5A	0.295	1
1990	CELA1	0.511	1
1991	ELANE	0.387	1
1992	SERPINB1	0.715	1
1993	ELAVL2	0.036	1
1994	ELAVL1	0.026	1
1995	ELAVL3	0.009	1
1996	ELAVL4	0.256	1
1997	ELF1	0.019	1
1998	ELF2	0.017	1
1999	ELF3	0.89	1
2000	ELF4	0.03	1
2001	ELF5	0.421	1
2002	ELK1	0.92	1
2004	ELK3	0.152	1
2005	ELK4	0.166	1
2006	ELN	0.659	1
2009	EML1	0.011	1
2010	EMD	0.117	1
2011	MARK2	0.844	1
2012	EMP1	0.482	1
2013	EMP2	0.311	1
2014	EMP3	0.002	1
2015	ADGRE1	0.283	1
2016	emx1	0.157	1
2017	CTTN	0.905	1
2018	EMX2	0.0009127	1
2019	EN1	0.92	1
2020	EN2	0.396	1
2021	endog	0.355	1
2022	ENG	0.067	1
2023	ENO1	0.006	1
2026	ENO2	0.007	1
2027	ENO3	0.59	1
2028	ENPEP	0.375	1
2029	ENSA	0.023	1
2030	SLC29A1	0.001	1
2033	EP300	0.038	1
2034	EPAS1	0.751	1
2035	EPB41	0.883	1
2036	EPB41L1	0.676	1
2037	EPB41L2	0.84	1
2038	EPB42	0.236	1
2039	DMTN	0.07	1
2040	STOM	0.787	1
2041	EPHA1	0.873	1
2042	EPHA3	0.188	1
2043	EPHA4	0.62	1
2044	EPHA5	0.141	1
2045	EPHA7	0.000347	1
2046	EPHA8	0.633	1
2047	EPHB1	0.0005132	1
2048	EPHB2	0.003	1
2049	EPHB3	0.754	1
2050	EPHB4	0.284	1
2051	EPHB6	0.377	1
2052	EPHX1	0.492	1
2053	EPHX2	0.375	1
2054	STX2	0.037	1
2055	CLN8	0.066	1
2056	EPO	0.656	1
2057	EPOR	0.649	1
2058	EPRS	0.015	1
2059	EPS8	0.027	1
2060	EPS15	0.173	1
2063	NR2F6	0.112	1
2064	ERBB2	0.367	1
2065	ERBB3	0.902	1
2066	ERBB4	0.048	1
2067	ercc1	0.741	1
2068	ERCC2	0.971	1
2069	EREG	0.489	1
2070	EYA4	0.367	1
2071	ERCC3	0.404	1
2072	ERCC4	0.535	1
2074	ERCC6	0.002	1
2077	ERF	0.061	1
2078	ERG	0.493	1
2079	ERH	0.073	1
2081	ERN1	0.376	1
2091	FBL	0.362	1
2098	ESD	0.034	1
2099	ESR1	0.167	1
2100	ESR2	0.933	1
2101	ESRRA	0.039	1
2103	ESRRB	0.003	1
2104	ESRRG	0.148	1
2107	ETF1	0.324	1
2108	ETFA	0.51	1
2109	ETFB	0.781	1
2110	ETFDH	0.069	1
2113	ETS1	0.309	1
2114	ETS2	0.808	1
2115	ETV1	0.457	1
2116	ETV2	0.422	1
2117	ETV3	0.301	1
2118	ETV4	0.042	1
2119	ETV5	0.003	1
2120	ETV6	0.928	1
2121	EVC	0.234	1
2122	MECOM	0.844	1
2123	EVI2A	0.845	1
2124	EVI2B	0.361	1
2125	EVPL	0.149	1
2128	EVX1	0.532	1
2130	EWSR1	0.465	1
2131	EXT1	0.113	1
2132	EXT2	0.192	1
2134	EXTL1	0.404	1
2135	EXTL2	0.543	1
2138	EYA1	0.793	1
2139	EYA2	0.231	1
2140	EYA3	0.405	1
2145	EZH1	0.006	1
2146	EZH2	0.223	1
2147	F2	0.03	1
2149	F2R	0.503	1
2150	F2RL1	0.822	1
2151	f2rl2	0.285	1
2152	F3	0.142	1
2153	F5	0.772	1
2155	F7	0.198	1
2157	F8	0.034	1
2158	F9	0.473	1
2159	F10	0.56	1
2160	F11	0.169	1
2161	F12	0.5	1
2162	F13A1	0.512	1
2165	F13B	0.166	1
2166	FAAH	0.039	1
2167	FABP4	0.233	1
2168	FABP1	0.514	1
2169	FABP2	0.538	1
2170	FABP3	9.023e-05	1
2172	FABP6	0.009	1
2173	FABP7	0.39	1
2175	FANCA	0.05	1
2176	FANCC	0.21	1
2177	FANCD2	0.017	1
2178	FANCE	0.072	1
2180	ACSL1	0.513	1
2181	ACSL3	0.0004646	1
2184	FAH	0.774	1
2185	PTK2B	0.176	1
2186	BPTF	0.002	1
2187	FANCB	0.022	1
2188	Fancf	0.214	1
2189	FANCG	0.005	1
2191	FAP	0.153	1
2192	FBLN1	0.07	1
2193	FARSA	0.157	1
2194	FASN	0.002	1
2195	FAT1	0.25	1
2196	FAT2	0.742	1
2197	FAU	0.06	1
2199	FBLN2	0.491	1
2200	FBN1	0.975	1
2201	FBN2	0.908	1
2202	EFEMP1	0.234	1
2203	FBP1	0.153	1
2204	FCAR	0.292	1
2205	FCER1A	0.107	1
2206	MS4A2	0.533	1
2207	FCER1G	0.072	1
2208	FCER2	0.382	1
2213	Fcgr2b	0.958	1
2217	FCGRT	0.008	1
2218	fktn	0.016	1
2219	FCN1	0.051	1
2220	FCN2	0.723	1
2222	FDFT1	0.27	1
2224	FDPS	0.014	1
2230	FDX1	0.1	1
2232	FDXR	0.461	1
2235	FECH	0.497	1
2237	FEN1	0.032	1
2239	GPC4	0.428	1
2241	FER	0.965	1
2242	FES	0.0009541	1
2243	FGA	0.278	1
2244	FGB	0.692	1
2245	FGD1	0.615	1
2246	FGF1	0.628	1
2247	FGF2	0.085	1
2248	FGF3	0.088	1
2249	FGF4	0.448	1
2250	FGF5	0.965	1
2251	FGF6	0.014	1
2252	FGF7	0.342	1
2253	FGF8	0.306	1
2254	FGF9	0.617	1
2255	FGF10	0.589	1
2256	FGF11	0.413	1
2257	FGF12	0.382	1
2258	FGF13	0.218	1
2259	FGF14	0.0008012	1
2260	FGFR1	0.08	1
2261	FGFR3	0.713	1
2262	GPC5	0.573	1
2263	FGFR2	0.635	1
2264	fgfr4	0.124	1
2266	FGG	0.479	1
2267	fgl1	0.452	1
2268	FGR	0.673	1
2271	FH	0.022	1
2272	FHIT	0.0003006	1
2273	FHL1	0.706	1
2274	FHL2	0.624	1
2275	FHL3	0.63	1
2280	FKBP1A	0.441	1
2281	FKBP1B	0.99	1
2286	FKBP2	0.414	1
2287	FKBP3	0.985	1
2288	FKBP4	0.002	1
2289	FKBP5	0.014	1
2290	FOXG1	0.021	1
2294	FOXF1	0.298	1
2295	FOXF2	0.9	1
2296	FOXC1	0.944	1
2297	FOXD1	0.001	1
2299	FOXI1	0.558	1
2300	FOXL1	0.244	1
2301	FOXE3	0.488	1
2302	FOXJ1	0.396	1
2303	FOXC2	0.215	1
2304	FOXE1	0.388	1
2305	FOXM1	0.002	1
2306	FOXD2	0.829	1
2307	FOXS1	0.462	1
2308	FOXO1	0.793	1
2309	FOXO3	0.44	1
2312	FLG	0.961	1
2313	FLI1	0.469	1
2314	FLII	0.707	1
2315	MLANA	0.651	1
2316	FLNA	0.492	1
2317	FLNB	0.336	1
2318	FLNC	0.144	1
2319	FLOT2	0.757	1
2321	FLT1	0.238	1
2322	FLT3	0.337	1
2323	FLT3LG	0.476	1
2324	FLT4	0.124	1
2326	FMO1	0.368	1
2327	FMO2	0.273	1
2328	FMO3	0.515	1
2330	FMO5	0.006	1
2331	FMOD	0.031	1
2332	FMR1	0.26	1
2334	AFF2	0.022	1
2335	FN1	0.4	1
2339	FNTA	0.905	1
2346	folh1	0.042	1
2348	folr1	0.341	1
2350	FOLR2	0.263	1
2352	FOLR3	0.262	1
2353	FOS	0.398	1
2354	FOSB	0.337	1
2355	FOSL2	0.4	1
2356	FPGS	0.583	1
2357	FPR1	0.108	1
2358	FPR2	0.093	1
2359	FPR3	0.109	1
2395	FXN	0.051	1
2444	FRK	6.416e-05	1
2475	MTOR	0.042	1
2487	FRZB	0.003	1
2488	FSHB	0.054	1
2491	CENPI	0.0003992	1
2492	FSHR	0.971	1
2494	NR5A2	0.159	1
2495	FTH1	0.201	1
2512	FTL	0.202	1
2515	ADAM2	0.88	1
2516	NR5A1	0.473	1
2517	FUCA1	0.763	1
2519	FUCA2	0.904	1
2520	GAST	0.302	1
2521	FUS	0.172	1
2523	FUT1	0.682	1
2524	FUT2	0.416	1
2525	FUT3	0.447	1
2526	FUT4	0.281	1
2527	fut5	0.361	1
2528	FUT6	0.365	1
2529	FUT7	0.152	1
2530	FUT8	0.98	1
2531	KDSR	0.024	1
2532	ACKR1	0.305	1
2533	FYB	0.008	1
2534	FYN	0.048	1
2535	FZD2	0.029	1
2537	IFI6	0.922	1
2538	G6PC	0.792	1
2539	G6PD	0.146	1
2542	SLC37A4	0.668	1
2543	GAGE1	0.192	1
2548	gaa	0.005	1
2549	GAB1	0.173	1
2550	GABBR1	0.486	1
2551	GABPA	0.743	1
2553	GABPB1	0.687	1
2554	GABRA1	0.618	1
2555	GABRA2	0.079	1
2556	GABRA3	0.71	1
2557	GABRA4	0.364	1
2558	GABRA5	0.521	1
2559	GABRA6	0.712	1
2560	GABRB1	0.986	1
2561	GABRB2	0.11	1
2562	GABRB3	0.457	1
2563	GABRD	0.962	1
2564	GABRE	0.213	1
2565	GABRG1	0.23	1
2566	GABRG2	0.595	1
2567	GABRG3	0.943	1
2568	GABRP	0.81	1
2569	GABRR1	0.197	1
2570	GABRR2	0.782	1
2571	GAD1	0.358	1
2572	GAD2	0.121	1
2580	GAK	0.657	1
2581	GALC	0.000319	1
2582	GALE	0.041	1
2583	B4GALNT1	0.154	1
2584	GALK1	0.917	1
2585	GALK2	0.583	1
2587	GALR1	0.204	1
2588	GALNS	0.507	1
2589	GALNT1	0.024	1
2590	GALNT2	0.026	1
2591	GALNT3	0.549	1
2592	GALT	0.0007226	1
2593	GAMT	0.029	1
2595	GANC	8.929e-05	1
2596	GAP43	0.015	1
2597	GAPDH	0.004	1
2615	LRRC32	0.26	1
2617	GARS	0.002	1
2618	GART	0.536	1
2619	GAS1	0.063	1
2620	GAS2	0.971	1
2621	GAS6	0.213	1
2622	GAS8	0.223	1
2623	GATA1	0.945	1
2624	GATA2	0.122	1
2625	GATA3	0.131	1
2626	GATA4	0.169	1
2627	GATA6	0.981	1
2628	GATM	0.97	1
2631	GBAS	0.819	1
2632	GBE1	0.995	1
2633	gbp1	0.563	1
2634	GBP2	0.06	1
2635	GBP3	0.324	1
2637	GBX2	0.537	1
2638	GC	0.916	1
2639	GCDH	0.113	1
2641	GCG	0.31	1
2642	GCGR	0.358	1
2643	GCH1	0.631	1
2644	GCHFR	0.645	1
2645	GCK	0.247	1
2646	GCKR	0.009	1
2647	BLOC1S1	0.008	1
2648	KAT2A	0.031	1
2649	NR6A1	0.018	1
2650	GCNT1	0.225	1
2651	gcnt2	0.218	1
2657	CERS1	0.079	1
2658	GDF2	0.132	1
2660	MSTN	0.007	1
2661	GDF9	0.055	1
2662	GDF10	0.006	1
2664	GDI1	0.122	1
2665	GDI2	0.14	1
2668	GDNF	0.666	1
2669	GEM	0.274	1
2670	GFAP	0.086	1
2671	GFER	0.568	1
2672	GFI1	0.207	1
2673	GFPT1	0.614	1
2674	GFRA1	0.0005304	1
2675	GFRA2	0.251	1
2676	GFRA3	0.7	1
2677	GGCX	0.52	1
2681	GGTA1P	0.784	1
2683	B4GALT1	0.162	1
2686	GGT7	0.191	1
2687	GGT5	0.154	1
2688	GH1	0.429	1
2689	gh2	0.699	1
2690	GHR	0.933	1
2691	GHRH	0.096	1
2692	GHRHR	0.355	1
2693	GHSR	0.368	1
2694	GIF	0.183	1
2695	gip	0.91	1
2696	GIPR	0.027	1
2697	GJA1	0.665	1
2700	GJA3	0.242	1
2701	GJA4	0.893	1
2702	GJA5	0.682	1
2703	GJA8	0.445	1
2705	GJB1	0.278	1
2706	GJB2	0.014	1
2707	GJB3	0.209	1
2709	GJB5	0.193	1
2710	gk	0.055	1
2712	GK2	0.161	1
2717	GLA	0.035	1
2719	GPC3	0.618	1
2720	GLB1	0.744	1
2729	GCLC	0.945	1
2730	GCLM	0.4	1
2731	GLDC	0.014	1
2733	GLE1	0.013	1
2734	GLG1	0.004	1
2735	GLI1	0.485	1
2736	GLI2	0.834	1
2737	GLI3	0.141	1
2738	GLI4	0.559	1
2739	GLO1	0.654	1
2740	GLP1R	0.123	1
2741	GLRA1	0.007	1
2742	GLRA2	0.228	1
2743	GLRB	0.009	1
2744	GLS	0.927	1
2745	GLRX	0.512	1
2746	GLUD1	0.066	1
2747	GLUD2	0.139	1
2752	GLUL	0.0001113	1
2760	GM2A	0.386	1
2762	GMDS	0.583	1
2764	GMFB	0.894	1
2765	GML	0.755	1
2766	GMPR	0.083	1
2767	GNA11	0.777	1
2768	GNA12	0.111	1
2769	GNA15	0.717	1
2770	GNAI1	0.556	1
2771	GNAI2	0.602	1
2773	gnai3	0.783	1
2774	GNAL	0.998	1
2775	GNAO1	0.021	1
2776	GNAQ	0.302	1
2778	GNAS	0.024	1
2779	GNAT1	0.133	1
2780	GNAT2	0.65	1
2781	GNAZ	0.008	1
2782	GNB1	0.297	1
2783	GNB2	0.673	1
2784	GNB3	0.000424	1
2785	GNG3	0.169	1
2786	GNG4	0.0009971	1
2787	GNG5	0.678	1
2788	GNG7	0.04	1
2791	GNG11	0.526	1
2792	GNGT1	0.15	1
2793	GNGT2	0.571	1
2794	GNL1	0.83	1
2796	GNRH1	0.738	1
2797	gnrh2	0.539	1
2798	GNRHR	0.424	1
2799	GNS	0.161	1
2800	GOLGA1	0.057	1
2801	GOLGA2	0.196	1
2802	GOLGA3	0.025	1
2803	GOLGA4	0.269	1
2805	GOT1	0.033	1
2806	GOT2	0.687	1
2810	SFN	0.776	1
2811	GP1BA	0.096	1
2813	GP2	0.115	1
2814	GP5	0.714	1
2815	GP9	0.967	1
2817	GPC1	0.186	1
2819	GPD1	0.836	1
2820	GPD2	0.357	1
2821	GPI	0.063	1
2822	GPLD1	0.0003713	1
2823	GPM6A	0.952	1
2824	GPM6B	0.362	1
2825	gpr1	0.191	1
2826	CCR10	0.122	1
2827	GPR3	0.027	1
2828	GPR4	0.089	1
2829	XCR1	0.254	1
2830	GPR6	0.786	1
2831	NPBWR1	0.414	1
2832	NPBWR2	0.571	1
2833	CXCR3	0.979	1
2834	PRLHR	0.594	1
2835	GPR12	0.058	1
2837	UTS2R	0.851	1
2838	GPR15	0.881	1
2840	gpr17	0.262	1
2841	GPR18	0.964	1
2842	GPR19	0.85	1
2843	GPR20	0.545	1
2844	RABGAP1	0.0003248	1
2844	GPR21	0.826	1
2845	GPR22	0.853	1
2846	LPAR4	0.001	1
2847	MCHR1	0.498	1
2848	GPR25	0.472	1
2849	GPR26	0.236	1
2850	GPR27	0.054	1
2852	GPER1	0.588	1
2853	GPR31	0.891	1
2854	GPR32	0.157	1
2857	GPR34	0.148	1
2859	GPR35	0.193	1
2861	GPR37	0.49	1
2862	MLNR	0.22	1
2863	GPR39	0.352	1
2864	FFAR1	0.032	1
2867	FFAR2	0.567	1
2868	GRK4	0.004	1
2869	GRK5	0.029	1
2870	GRK6	0.466	1
2872	MKNK2	0.568	1
2873	GPS1	0.952	1
2874	GPS2	0.696	1
2875	GPT	0.462	1
2877	GPX2	0.865	1
2878	GPX3	0.745	1
2879	GPX4	0.812	1
2880	GPX5	0.491	1
2882	GPX7	0.692	1
[truncated: 17,287 more rows]
