# Supplementary material for: Cooperation of cancer drivers with regulatory germline variants shapes clinical outcomes
Source: Nat Commun. 2019 Sep 11;10:4128. doi: 10.1038/s41467-019-12071-2 (PMC6739408; doi:10.1038/s41467-019-12071-2)
Supplement: Supplementary file 5 — Supplementary Data 3 [file 41467_2019_12071_MOESM5_ESM.xlsx]

## Sheet: Supplementary_Data_3
Supplementary Data 3: Top 10 additional EWSR1-FLI1 regulated genes with significant association with overall patient survival.
Entrez ID	Gene symbol	Rank sum	log2 FC EF1 KD	P-Value OS nominal quintiles	P-value OS Bonferroni corrected	High expression correlation with survival	EF1-bound GGAA-mSat	EF1-bound ETS-like motif
4605	MYBL2	30	-3.03669	9.573e-07	0.018	Worse survival	Yes	No
4886	NPY1R	46	-3.05901	6.125e-06	0.118	Better survival	Yes	Yes
9156	EXO1	55	-3.0861	9.109e-06	0.176	Worse survival	Yes	Yes
55732	C1orf112	64	-2.70886	1.536e-06	0.03	Worse survival	No	Yes
10149	GPR64	67	-2.74177	3.172e-06	0.061	Better survival	NA	NA
9700	ESPL1	103	-2.57946	6.86e-06	0.132	Worse survival	No	No
55355	HJURP	106	-2.55148	4.685e-06	0.09	Worse survival	Yes	Yes
8438	RAD54L	141	-2.34285	2.808e-06	0.054	Worse survival	No	Yes
51514	DTL	167	-2.94323	9.76e-05	1	Worse survival	No	No
4751	NEK2	185	-2.18248	6.268e-06	0.121	Worse survival	Yes	No
993	CDC25A	200	-2.3943	4.582e-05	0.884	Worse survival	Yes	No
