# Supplementary material for: Cooperation of cancer drivers with regulatory germline variants shapes clinical outcomes
Source: Nat Commun. 2019 Sep 11;10:4128. doi: 10.1038/s41467-019-12071-2 (PMC6739408; doi:10.1038/s41467-019-12071-2)
Supplement: Supplementary file 6 — Supplementary Data 4 [file 41467_2019_12071_MOESM6_ESM.xlsx]

## Sheet: Supplementary_Data_4
Supplementary Data 4: Number of consecutive GGAA-repeats of the MYBL2 associated GGAA-microsatellite in whole-genome sequencing data for matched tumor and germline DNA.
Origin	Sample_ID	Sex	Age (years)	Gene_expression_ID	Gene_expression_platform	Localization	Bone/Soft-tissue	Tumor_purity	Allele_A_germline	Allele_B_germline	Allele_A_tumor	Allele_B_tumor	Genotype	MYBL2 expression (median_centered)
Institut_Curie	IC340	Male	14	GSM852092	HG-U133Plus2	distal	bone	0.760322	6	13	6	13	short /short	-2.74221
Institut_Curie	IC149	Female	8.25833	GSM852045	HG-U133Plus2	distal	bone	0.747039	13	13	13	13	short /short	-0.70216
Toronto_SickKids	4460	Female	24	X4460R	RNA-Seq	proximal	bone	0.96	6	12	6	12	short /short	-0.138503
Institut_Curie	IC296	Female	27.75	GSM852083	HG-U133Plus2	axial	bone	0.757958	6	9	6	9	short /short	-0.248643
Institut_Curie	IC215	Male	15	GSM852061	HG-U133Plus2	distal	bone	0.755056	13	13	13	13	short /short	0.0262413
Toronto_SickKids	4021	Male	9	X4021	RNA-Seq	axial	soft-tissue	0.69	6	15	6	15	short / long	-2.1056
Institut_Curie	IC174	Female	21.2583	GSM852054	HG-U133Plus2	axial	bone	0.757639	NA	NA	13	15	short / long	-0.912875
Institut_Curie	IC196	Male	16.8583	GSM852056	HG-U133Plus2	proximal	bone	0.760911	6	16	6	16	short / long	-0.799214
Institut_Curie	IC093	Female	15.5667	GSM852025	HG-U133Plus2	axial	bone	0.749282	6	16	6	16	short / long	-0.70144
Institut_Curie	IC106	Male	15.5583	GSM852030	HG-U133Plus2	axial	bone	0.774478	6	15	6	15	short / long	-0.484608
Institut_Curie	IC343	Female	9.95833	GSM852094	HG-U133Plus2	proximal	bone	0.761877	6	16	6	16	short / long	-0.332565
Institut_Curie	IC009	Male	11.4917	GSM916884	HG-U133A	axial	bone	0.761851	6	15	6	15	short / long	-0.203075
Institut_Curie	IC303	Female	13.1583	GSM852087	HG-U133Plus2	distal	bone	0.753559	12	15	12	15	short / long	-0.168398
Institut_Curie	IC066	Female	15.1	GSM852013	HG-U133Plus2	axial	soft-tissue	0.753106	NA	NA	6	16	short / long	-0.114931
Institut_Curie	IC299	Female	7.45	GSM852086	HG-U133Plus2	axial	bone	0.74988	NA	NA	6	15	short / long	0.272131
Institut_Curie	IC096	Male	15.025	GSM852027	HG-U133Plus2	axial	soft-tissue	0.769184	6	14	6	14	short / long	0.353262
Toronto_SickKids	4465	Female	21	X288062	RNA-Seq	proximal	bone	0.89	6	16	6	16	short / long	0.910522
Institut_Curie	IC076	Male	11.0417	GSM852017	HG-U133Plus2	axial	bone	0.763391	NA	NA	9	15	short / long	1.05844
Institut_Curie	IC297	Male	14.2417	GSM852084	HG-U133Plus2	axial	bone	0.771461	13	15	13	15	short / long	1.76378
Toronto_SickKids	4458	Male	36	X4458R	RNA-Seq	proximal	bone	0.99	6	17	6	17	short / long	2.77631
Institut_Curie	IC105	Male	20.125	GSM852029	HG-U133Plus2	axial	bone	0.770188	NA	NA	6	15	short / long	2.78559
Toronto_SickKids	4464	Male	17	X288061	RNA-Seq	axial	bone	1	14	16	14	16	long / long	-0.945762
Institut_Curie	IC224	Male	8.63333	GSM852064	HG-U133Plus2	proximal	bone	0.763164	15	16	15	16	long / long	-1.00916
Toronto_SickKids	4311	Male	10	X4311	RNA-Seq	axial	bone	1	NA	NA	14	15	long / long	-0.873744
Toronto_SickKids	4466	Female	21	X288063	RNA-Seq	axial	bone	0.96	15	16	15	16	long / long	0.0498366
Institut_Curie	IC082	Female	4.56667	GSM852019	HG-U133Plus2	axial	bone	0.753878	NA	NA	14	16	long / long	0
Toronto_SickKids	2213	Female	10	PR9670a	RNA-Seq	distal	bone	1	16	16	16	16	long / long	0.20032
Toronto_SickKids	4459	Male	17	X4459R	RNA-Seq	proximal	bone	1	14	16	14	16	long / long	0.232054
Institut_Curie	IC080	Male	20.6167	GSM852018	HG-U133Plus2	axial	soft-tissue	0.769297	15	15	15	15	long / long	0.375137
Institut_Curie	IC053	Female	16.125	GSM161605	HG-U133A	axial	bone	0.757269	NA	NA	15	16	long / long	0.461146
Institut_Curie	IC204	Male	9	GSM916909	HG-U133Plus2	axial	bone	0.779671	NA	NA	16	16	long / long	0.549058
Institut_Curie	IC116	Female	13.7833	GSM852034	HG-U133Plus2	proximal	bone	0.760629	14	16	14	16	long / long	1.06444
Institut_Curie	IC086	Female	13.2583	GSM852020	HG-U133Plus2	proximal	bone	0.755986	14	14	14	14	long / long	1.99433
Toronto_SickKids	3071	Male	16	PR9684a	RNA-Seq	axial	bone	0.82	14	16	14	16	long / long	2.36593
Institut_Curie	IC092	Male	15.1417	GSM852024	HG-U133Plus2	distal	soft-tissue	0.761297	NA	NA	15	16	long / long	2.40715
Institut_Curie	IC130	Male	12.6667	NA	NA	axial	bone	0.603	6	13	6	13	short /short	NA
Institut_Curie	IC323	Male	11.1833	NA	NA	axial	soft-tissue	0.866	6	13	6	13	short /short	NA
Institut_Curie	IC295	Female	28.7667	NA	NA	axial	bone	0.897	12	14	12	14	short / long	NA
Institut_Curie	IC193	Female	13.0917	NA	NA	axial	bone	0.491	6	15	6	15	short / long	NA
Institut_Curie	IC263	Female	10.3667	NA	NA	axial	soft-tissue	0.669	6	15	6	15	short / long	NA
Institut_Curie	IC300	Male	19.4583	NA	NA	proximal	bone	1	13	15	13	15	short / long	NA
Institut_Curie	IC318	Male	13.225	NA	NA	proximal	bone	1	6	15	6	15	short / long	NA
Institut_Curie	IC273	Male	23.6333	NA	NA	proximal	bone	0.932	14	16	14	16	long / long	NA
Institut_Curie	IC1057	Male	42	NA	NA	proximal	bone	0.909	NA	NA	6	15	short / long	NA
Institut_Curie	IC151	Male	14.8417	NA	NA	axial	bone	0.8	NA	NA	15	16	long / long	NA
Institut_Curie	IC213	Female	17	NA	NA	proximal	bone	0.52	NA	NA	14	14	long / long	NA
Institut_Curie	IC264	Male	12.2917	NA	NA	distal	bone	1	NA	NA	15	16	long / long	NA
Institut_Curie	IC046	Male	5.76667	NA	NA	axial	bone	0.715	NA	NA	15	15	long / long	NA
Institut_Curie	IC280	Female	31.8833	NA	NA	NA	NA	0.951	NA	NA	15	15	long / long	NA
Institut_Curie	IC283	Male	16.325	NA	NA	axial	bone	0.806	NA	NA	15	15	long / long	NA
Institut_Curie	IC049	Female	12.0417	NA	NA	proximal	bone	0.768	NA	NA	13	14	short / long	NA
Institut_Curie	IC286	Male	25.7917	NA	NA	axial	soft-tissue	1	NA	NA	15	15	long / long	NA
Institut_Curie	IC305	Female	16.5	NA	NA	axial	bone	0.842	NA	NA	15	15	long / long	NA
Toronto_SickKids	2240	Male	8	NA	NA	axial	bone	0.85	14	15	14	15	long / long	NA
Toronto_SickKids	4197	Female	16	NA	NA	axial	bone	0.93	13	15	13	15	short / long	NA
Toronto_SickKids	4143	Female	5	NA	NA	distal	bone	0.95	14	16	14	16	long / long	NA
Toronto_SickKids	4004	Male	13	NA	NA	axial	bone	0.95	16	16	16	16	long / long	NA
Toronto_SickKids	2925	Female	16	NA	NA	distal	bone	1	15	17	15	17	long / long	NA
