# Supplementary material for: Cooperation of cancer drivers with regulatory germline variants shapes clinical outcomes
Source: Nat Commun. 2019 Sep 11;10:4128. doi: 10.1038/s41467-019-12071-2 (PMC6739408; doi:10.1038/s41467-019-12071-2)
Supplement: Supplementary file 7 — Supplementary Data 5 [file 41467_2019_12071_MOESM7_ESM.xlsx]

## Sheet: Supplementary_Data_5
Supplementary Data 5: Gene-set enrichment analysis of MYBL2 co-expressed genes in 166 primary Ewing sarcomas.
NAME	GS<br> follow link to MSigDB	GS DETAILS	SIZE	ES	NES	NOM p-val	FDR q-val	FWER p-val	RANK AT MAX	LEADING EDGE
DUTERTRE_ESTRADIOL_RESPONSE_24HR_UP	DUTERTRE_ESTRADIOL_RESPONSE_24HR_UP	Details ...	298	0.83099	3.93529	0	0	0	1300	tags=66%, list=7%, signal=70%
ROSTY_CERVICAL_CANCER_PROLIFERATION_CLUSTER	ROSTY_CERVICAL_CANCER_PROLIFERATION_CLUSTER	Details ...	130	0.900666	3.86307	0	0	0	979	tags=84%, list=5%, signal=88%
KOBAYASHI_EGFR_SIGNALING_24HR_DN	KOBAYASHI_EGFR_SIGNALING_24HR_DN	Details ...	229	0.837163	3.86136	0	0	0	1010	tags=66%, list=5%, signal=69%
SOTIRIOU_BREAST_CANCER_GRADE_1_VS_3_UP	SOTIRIOU_BREAST_CANCER_GRADE_1_VS_3_UP	Details ...	137	0.891196	3.82334	0	0	0	663	tags=78%, list=3%, signal=80%
WHITEFORD_PEDIATRIC_CANCER_MARKERS	WHITEFORD_PEDIATRIC_CANCER_MARKERS	Details ...	106	0.896801	3.70382	0	0	0	1028	tags=83%, list=5%, signal=87%
ZHANG_TLX_TARGETS_60HR_DN	ZHANG_TLX_TARGETS_60HR_DN	Details ...	256	0.784805	3.68339	0	0	0	1907	tags=63%, list=10%, signal=69%
MANALO_HYPOXIA_DN	MANALO_HYPOXIA_DN	Details ...	253	0.778735	3.67169	0	0	0	2222	tags=68%, list=12%, signal=76%
KONG_E2F3_TARGETS	KONG_E2F3_TARGETS	Details ...	89	0.886788	3.62722	0	0	0	955	tags=76%, list=5%, signal=80%
WONG_EMBRYONIC_STEM_CELL_CORE	WONG_EMBRYONIC_STEM_CELL_CORE	Details ...	301	0.757723	3.62427	0	0	0	2611	tags=66%, list=14%, signal=76%
CHANG_CYCLING_GENES	CHANG_CYCLING_GENES	Details ...	130	0.843912	3.611	0	0	0	955	tags=70%, list=5%, signal=73%
SHEDDEN_LUNG_CANCER_POOR_SURVIVAL_A6	SHEDDEN_LUNG_CANCER_POOR_SURVIVAL_A6	Details ...	403	0.733844	3.60485	0	0	0	2479	tags=59%, list=13%, signal=66%
ZHOU_CELL_CYCLE_GENES_IN_IR_RESPONSE_6HR	ZHOU_CELL_CYCLE_GENES_IN_IR_RESPONSE_6HR	Details ...	78	0.903704	3.59477	0	0	0	707	tags=78%, list=4%, signal=81%
ZHOU_CELL_CYCLE_GENES_IN_IR_RESPONSE_24HR	ZHOU_CELL_CYCLE_GENES_IN_IR_RESPONSE_24HR	Details ...	119	0.855127	3.58292	0	0	0	955	tags=71%, list=5%, signal=74%
CROONQUIST_IL6_DEPRIVATION_DN	CROONQUIST_IL6_DEPRIVATION_DN	Details ...	92	0.884548	3.57689	0	0	0	656	tags=78%, list=3%, signal=81%
WINNEPENNINCKX_MELANOMA_METASTASIS_UP	WINNEPENNINCKX_MELANOMA_METASTASIS_UP	Details ...	143	0.812144	3.54056	0	0	0	1914	tags=67%, list=10%, signal=74%
CROONQUIST_NRAS_SIGNALING_DN	CROONQUIST_NRAS_SIGNALING_DN	Details ...	69	0.907449	3.53475	0	0	0	656	tags=83%, list=3%, signal=85%
HOFFMANN_LARGE_TO_SMALL_PRE_BII_LYMPHOCYTE_UP	HOFFMANN_LARGE_TO_SMALL_PRE_BII_LYMPHOCYTE_UP	Details ...	148	0.811179	3.53223	0	0	0	1445	tags=63%, list=7%, signal=67%
BLUM_RESPONSE_TO_SALIRASIB_DN	BLUM_RESPONSE_TO_SALIRASIB_DN	Details ...	315	0.731981	3.52208	0	0	0	1878	tags=52%, list=10%, signal=57%
BENPORATH_PROLIFERATION	BENPORATH_PROLIFERATION	Details ...	130	0.817646	3.51623	0	0	0	1682	tags=65%, list=9%, signal=71%
GRAHAM_CML_DIVIDING_VS_NORMAL_QUIESCENT_UP	GRAHAM_CML_DIVIDING_VS_NORMAL_QUIESCENT_UP	Details ...	170	0.791	3.5135	0	0	0	955	tags=54%, list=5%, signal=56%
LEE_EARLY_T_LYMPHOCYTE_UP	LEE_EARLY_T_LYMPHOCYTE_UP	Details ...	99	0.842726	3.49808	0	0	0	512	tags=61%, list=3%, signal=62%
BASAKI_YBX1_TARGETS_UP	BASAKI_YBX1_TARGETS_UP	Details ...	263	0.737837	3.48307	0	0	0	1780	tags=52%, list=9%, signal=56%
LI_WILMS_TUMOR_VS_FETAL_KIDNEY_1_DN	LI_WILMS_TUMOR_VS_FETAL_KIDNEY_1_DN	Details ...	150	0.791664	3.48201	0	0	0	1790	tags=63%, list=9%, signal=69%
GRAHAM_NORMAL_QUIESCENT_VS_NORMAL_DIVIDING_DN	GRAHAM_NORMAL_QUIESCENT_VS_NORMAL_DIVIDING_DN	Details ...	83	0.865622	3.47883	0	0	0	512	tags=69%, list=3%, signal=70%
PUJANA_BRCA2_PCC_NETWORK	PUJANA_BRCA2_PCC_NETWORK	Details ...	387	0.709436	3.47591	0	0	0	1409	tags=48%, list=7%, signal=50%
ISHIDA_E2F_TARGETS	ISHIDA_E2F_TARGETS	Details ...	50	0.937665	3.4674	0	0	0	694	tags=88%, list=4%, signal=91%
KANG_DOXORUBICIN_RESISTANCE_UP	KANG_DOXORUBICIN_RESISTANCE_UP	Details ...	50	0.947224	3.46197	0	0	0	656	tags=94%, list=3%, signal=97%
SARRIO_EPITHELIAL_MESENCHYMAL_TRANSITION_UP	SARRIO_EPITHELIAL_MESENCHYMAL_TRANSITION_UP	Details ...	157	0.785354	3.4606	0	0	0	1756	tags=61%, list=9%, signal=67%
BURTON_ADIPOGENESIS_3	BURTON_ADIPOGENESIS_3	Details ...	97	0.842222	3.45886	0	0	0	904	tags=68%, list=5%, signal=71%
MISSIAGLIA_REGULATED_BY_METHYLATION_DN	MISSIAGLIA_REGULATED_BY_METHYLATION_DN	Details ...	113	0.816658	3.42291	0	0	0	1415	tags=69%, list=7%, signal=74%
MORI_IMMATURE_B_LYMPHOCYTE_DN	MORI_IMMATURE_B_LYMPHOCYTE_DN	Details ...	84	0.849692	3.39856	0	0	0	997	tags=70%, list=5%, signal=74%
ZHANG_TLX_TARGETS_DN	ZHANG_TLX_TARGETS_DN	Details ...	84	0.838318	3.3968	0	0	0	1216	tags=67%, list=6%, signal=71%
FERREIRA_EWINGS_SARCOMA_UNSTABLE_VS_STABLE_UP	FERREIRA_EWINGS_SARCOMA_UNSTABLE_VS_STABLE_UP	Details ...	140	0.775185	3.37697	0	0	0	1461	tags=59%, list=8%, signal=63%
CHIANG_LIVER_CANCER_SUBCLASS_PROLIFERATION_UP	CHIANG_LIVER_CANCER_SUBCLASS_PROLIFERATION_UP	Details ...	154	0.766626	3.36743	0	0	0	1246	tags=55%, list=6%, signal=58%
RUIZ_TNC_TARGETS_DN	RUIZ_TNC_TARGETS_DN	Details ...	132	0.769115	3.35674	0	0	0	1130	tags=54%, list=6%, signal=57%
PUJANA_XPRSS_INT_NETWORK	PUJANA_XPRSS_INT_NETWORK	Details ...	154	0.764299	3.35525	0	0	0	1406	tags=55%, list=7%, signal=58%
MARKEY_RB1_ACUTE_LOF_UP	MARKEY_RB1_ACUTE_LOF_UP	Details ...	218	0.724158	3.35496	0	0	0	2142	tags=52%, list=11%, signal=58%
RHODES_UNDIFFERENTIATED_CANCER	RHODES_UNDIFFERENTIATED_CANCER	Details ...	64	0.871392	3.35463	0	0	0	1054	tags=73%, list=5%, signal=77%
VECCHI_GASTRIC_CANCER_EARLY_UP	VECCHI_GASTRIC_CANCER_EARLY_UP	Details ...	366	0.687895	3.35424	0	0	0	2001	tags=46%, list=10%, signal=51%
REACTOME_DNA_REPLICATION	REACTOME_DNA_REPLICATION	Details ...	174	0.745501	3.34407	0	0	0	1840	tags=58%, list=10%, signal=64%
ZHAN_MULTIPLE_MYELOMA_PR_UP	ZHAN_MULTIPLE_MYELOMA_PR_UP	Details ...	41	0.936783	3.32543	0	0	0	646	tags=90%, list=3%, signal=93%
BERENJENO_TRANSFORMED_BY_RHOA_UP	BERENJENO_TRANSFORMED_BY_RHOA_UP	Details ...	483	0.665014	3.32387	0	0	0	1842	tags=43%, list=10%, signal=46%
FISCHER_G2_M_CELL_CYCLE	FISCHER_G2_M_CELL_CYCLE	Details ...	205	0.725797	3.31982	0	0	0	955	tags=46%, list=5%, signal=48%
PUJANA_BRCA_CENTERED_NETWORK	PUJANA_BRCA_CENTERED_NETWORK	Details ...	110	0.792914	3.31933	0	0	0	1406	tags=62%, list=7%, signal=66%
WANG_RESPONSE_TO_GSK3_INHIBITOR_SB216763_DN	WANG_RESPONSE_TO_GSK3_INHIBITOR_SB216763_DN	Details ...	309	0.688223	3.3097	0	0	0	2148	tags=53%, list=11%, signal=58%
CHEMNITZ_RESPONSE_TO_PROSTAGLANDIN_E2_UP	CHEMNITZ_RESPONSE_TO_PROSTAGLANDIN_E2_UP	Details ...	124	0.767905	3.30627	0	0	0	1711	tags=56%, list=9%, signal=62%
MORI_LARGE_PRE_BII_LYMPHOCYTE_UP	MORI_LARGE_PRE_BII_LYMPHOCYTE_UP	Details ...	77	0.848642	3.30148	0	0	0	1084	tags=69%, list=6%, signal=73%
GAVIN_FOXP3_TARGETS_CLUSTER_P6	GAVIN_FOXP3_TARGETS_CLUSTER_P6	Details ...	84	0.81447	3.29639	0	0	0	531	tags=52%, list=3%, signal=54%
REACTOME_MITOTIC_M_M_G1_PHASES	REACTOME_MITOTIC_M_M_G1_PHASES	Details ...	154	0.741612	3.28277	0	0	0	1840	tags=56%, list=10%, signal=62%
LINDGREN_BLADDER_CANCER_CLUSTER_3_UP	LINDGREN_BLADDER_CANCER_CLUSTER_3_UP	Details ...	291	0.684165	3.27419	0	0	0	1726	tags=45%, list=9%, signal=48%
REACTOME_CELL_CYCLE_MITOTIC	REACTOME_CELL_CYCLE_MITOTIC	Details ...	284	0.685578	3.26588	0	0	0	1840	tags=49%, list=10%, signal=53%
WHITFIELD_CELL_CYCLE_LITERATURE	WHITFIELD_CELL_CYCLE_LITERATURE	Details ...	42	0.921846	3.25608	0	0	0	486	tags=83%, list=3%, signal=85%
FOURNIER_ACINAR_DEVELOPMENT_LATE_2	FOURNIER_ACINAR_DEVELOPMENT_LATE_2	Details ...	245	0.698612	3.25262	0	0	0	2576	tags=55%, list=13%, signal=62%
MUELLER_PLURINET	MUELLER_PLURINET	Details ...	267	0.688298	3.23967	0	0	0	2400	tags=51%, list=12%, signal=58%
HORIUCHI_WTAP_TARGETS_DN	HORIUCHI_WTAP_TARGETS_DN	Details ...	275	0.684094	3.23744	0	0	0	1415	tags=44%, list=7%, signal=47%
REN_BOUND_BY_E2F	REN_BOUND_BY_E2F	Details ...	58	0.854643	3.22937	0	0	0	995	tags=72%, list=5%, signal=76%
FRASOR_RESPONSE_TO_SERM_OR_FULVESTRANT_DN	FRASOR_RESPONSE_TO_SERM_OR_FULVESTRANT_DN	Details ...	45	0.883746	3.22591	0	0	0	1558	tags=84%, list=8%, signal=92%
KAUFFMANN_MELANOMA_RELAPSE_UP	KAUFFMANN_MELANOMA_RELAPSE_UP	Details ...	57	0.856556	3.22251	0	0	0	987	tags=70%, list=5%, signal=74%
FUJII_YBX1_TARGETS_DN	FUJII_YBX1_TARGETS_DN	Details ...	186	0.709456	3.21547	0	0	0	656	tags=42%, list=3%, signal=43%
MORI_PRE_BI_LYMPHOCYTE_UP	MORI_PRE_BI_LYMPHOCYTE_UP	Details ...	74	0.810702	3.21532	0	0	0	1084	tags=57%, list=6%, signal=60%
WEST_ADRENOCORTICAL_TUMOR_UP	WEST_ADRENOCORTICAL_TUMOR_UP	Details ...	264	0.676935	3.21056	0	0	0	2693	tags=55%, list=14%, signal=63%
REACTOME_CELL_CYCLE	REACTOME_CELL_CYCLE	Details ...	341	0.66431	3.21	0	0	0	2174	tags=49%, list=11%, signal=54%
TARTE_PLASMA_CELL_VS_PLASMABLAST_DN	TARTE_PLASMA_CELL_VS_PLASMABLAST_DN	Details ...	282	0.671771	3.20898	0	0	0	1634	tags=46%, list=8%, signal=49%
MITSIADES_RESPONSE_TO_APLIDIN_DN	MITSIADES_RESPONSE_TO_APLIDIN_DN	Details ...	230	0.691399	3.19104	0	0	0	2704	tags=56%, list=14%, signal=64%
WU_APOPTOSIS_BY_CDKN1A_VIA_TP53	WU_APOPTOSIS_BY_CDKN1A_VIA_TP53	Details ...	52	0.86154	3.16678	0	0	0	707	tags=67%, list=4%, signal=70%
PENG_LEUCINE_DEPRIVATION_DN	PENG_LEUCINE_DEPRIVATION_DN	Details ...	169	0.71022	3.15792	0	0	0	3269	tags=66%, list=17%, signal=79%
SONG_TARGETS_OF_IE86_CMV_PROTEIN	SONG_TARGETS_OF_IE86_CMV_PROTEIN	Details ...	57	0.837753	3.14011	0	0	0	621	tags=67%, list=3%, signal=69%
YU_MYC_TARGETS_UP	YU_MYC_TARGETS_UP	Details ...	37	0.901146	3.13662	0	0	0	867	tags=78%, list=4%, signal=82%
AMUNDSON_GAMMA_RADIATION_RESPONSE	AMUNDSON_GAMMA_RADIATION_RESPONSE	Details ...	37	0.90653	3.13411	0	0	0	766	tags=84%, list=4%, signal=87%
PUJANA_BREAST_CANCER_WITH_BRCA1_MUTATED_UP	PUJANA_BREAST_CANCER_WITH_BRCA1_MUTATED_UP	Details ...	53	0.841652	3.12333	0	0	0	1048	tags=70%, list=5%, signal=74%
NAKAYAMA_SOFT_TISSUE_TUMORS_PCA2_UP	NAKAYAMA_SOFT_TISSUE_TUMORS_PCA2_UP	Details ...	84	0.77876	3.11261	0	0	0	1282	tags=52%, list=7%, signal=56%
ODONNELL_TFRC_TARGETS_DN	ODONNELL_TFRC_TARGETS_DN	Details ...	119	0.731284	3.10439	0	0	0	1424	tags=51%, list=7%, signal=55%
TANG_SENESCENCE_TP53_TARGETS_DN	TANG_SENESCENCE_TP53_TARGETS_DN	Details ...	54	0.848932	3.09949	0	0	0	656	tags=63%, list=3%, signal=65%
BURTON_ADIPOGENESIS_PEAK_AT_24HR	BURTON_ADIPOGENESIS_PEAK_AT_24HR	Details ...	41	0.865786	3.09814	0	0	0	955	tags=68%, list=5%, signal=72%
LE_EGR2_TARGETS_UP	LE_EGR2_TARGETS_UP	Details ...	100	0.751815	3.08905	0	0	0	1271	tags=54%, list=7%, signal=58%
KAMMINGA_EZH2_TARGETS	KAMMINGA_EZH2_TARGETS	Details ...	41	0.860673	3.08253	0	0	0	1374	tags=76%, list=7%, signal=81%
OXFORD_RALA_OR_RALB_TARGETS_UP	OXFORD_RALA_OR_RALB_TARGETS_UP	Details ...	45	0.856036	3.05584	0	0	0	1723	tags=82%, list=9%, signal=90%
MOLENAAR_TARGETS_OF_CCND1_AND_CDK4_DN	MOLENAAR_TARGETS_OF_CCND1_AND_CDK4_DN	Details ...	52	0.825205	3.05088	0	0	0	968	tags=67%, list=5%, signal=71%
GARCIA_TARGETS_OF_FLI1_AND_DAX1_DN	GARCIA_TARGETS_OF_FLI1_AND_DAX1_DN	Details ...	150	0.694175	3.0479	0	0	0	3087	tags=57%, list=16%, signal=68%
BENPORATH_ES_1	BENPORATH_ES_1	Details ...	331	0.631709	3.03356	0	0	0	3216	tags=50%, list=17%, signal=60%
REACTOME_MITOTIC_G1_G1_S_PHASES	REACTOME_MITOTIC_G1_G1_S_PHASES	Details ...	124	0.704838	3.03173	0	0	0	1830	tags=52%, list=9%, signal=57%
FURUKAWA_DUSP6_TARGETS_PCI35_DN	FURUKAWA_DUSP6_TARGETS_PCI35_DN	Details ...	68	0.779394	3.02629	0	0	0	565	tags=49%, list=3%, signal=50%
VERNELL_RETINOBLASTOMA_PATHWAY_UP	VERNELL_RETINOBLASTOMA_PATHWAY_UP	Details ...	67	0.782186	3.01626	0	0	0	867	tags=55%, list=4%, signal=58%
CHANG_CORE_SERUM_RESPONSE_UP	CHANG_CORE_SERUM_RESPONSE_UP	Details ...	184	0.668825	3.012	0	0	0	2575	tags=52%, list=13%, signal=59%
LINDGREN_BLADDER_CANCER_CLUSTER_1_DN	LINDGREN_BLADDER_CANCER_CLUSTER_1_DN	Details ...	335	0.623593	3.01088	0	0	0	1694	tags=35%, list=9%, signal=38%
PENG_GLUTAMINE_DEPRIVATION_DN	PENG_GLUTAMINE_DEPRIVATION_DN	Details ...	305	0.634327	3.00928	0	0	0	3269	tags=56%, list=17%, signal=66%
PENG_RAPAMYCIN_RESPONSE_DN	PENG_RAPAMYCIN_RESPONSE_DN	Details ...	222	0.653288	3.00705	0	0	0	3130	tags=57%, list=16%, signal=68%
ZHENG_GLIOBLASTOMA_PLASTICITY_UP	ZHENG_GLIOBLASTOMA_PLASTICITY_UP	Details ...	228	0.655583	3.00323	0	0	0	1608	tags=36%, list=8%, signal=39%
FEVR_CTNNB1_TARGETS_DN	FEVR_CTNNB1_TARGETS_DN	Details ...	497	0.600399	2.99644	0	0	0	2254	tags=39%, list=12%, signal=44%
LY_AGING_OLD_DN	LY_AGING_OLD_DN	Details ...	50	0.821566	2.99494	0	0	0	1225	tags=62%, list=6%, signal=66%
ZHANG_TLX_TARGETS_36HR_DN	ZHANG_TLX_TARGETS_36HR_DN	Details ...	177	0.664333	2.98896	0	0	0	1344	tags=40%, list=7%, signal=42%
NADERI_BREAST_CANCER_PROGNOSIS_UP	NADERI_BREAST_CANCER_PROGNOSIS_UP	Details ...	42	0.841463	2.98341	0	0	0	736	tags=57%, list=4%, signal=59%
KEGG_CELL_CYCLE	KEGG_CELL_CYCLE	Details ...	116	0.700628	2.98113	0	0	0	1002	tags=41%, list=5%, signal=42%
REACTOME_M_G1_TRANSITION	REACTOME_M_G1_TRANSITION	Details ...	75	0.756005	2.97914	0	0	0	2174	tags=63%, list=11%, signal=70%
REACTOME_SYNTHESIS_OF_DNA	REACTOME_SYNTHESIS_OF_DNA	Details ...	87	0.737035	2.97348	0	0	0	2174	tags=62%, list=11%, signal=70%
REACTOME_S_PHASE	REACTOME_S_PHASE	Details ...	101	0.724045	2.96548	0	0	0	2174	tags=59%, list=11%, signal=67%
EGUCHI_CELL_CYCLE_RB1_TARGETS	EGUCHI_CELL_CYCLE_RB1_TARGETS	Details ...	23	0.957014	2.95952	0	0	0	850	tags=100%, list=4%, signal=104%
REACTOME_G1_S_TRANSITION	REACTOME_G1_S_TRANSITION	Details ...	100	0.714706	2.95902	0	0	0	2174	tags=57%, list=11%, signal=64%
CROONQUIST_NRAS_VS_STROMAL_STIMULATION_DN	CROONQUIST_NRAS_VS_STROMAL_STIMULATION_DN	Details ...	93	0.721552	2.95572	0	0	0	505	tags=35%, list=3%, signal=36%
GRADE_COLON_AND_RECTAL_CANCER_UP	GRADE_COLON_AND_RECTAL_CANCER_UP	Details ...	254	0.632557	2.95167	0	0	0	3145	tags=50%, list=16%, signal=59%
FARMER_BREAST_CANCER_CLUSTER_2	FARMER_BREAST_CANCER_CLUSTER_2	Details ...	32	0.881717	2.94142	0	0	0	1264	tags=84%, list=7%, signal=90%
REACTOME_G2_M_CHECKPOINTS	REACTOME_G2_M_CHECKPOINTS	Details ...	40	0.858058	2.93839	0	0	0	1558	tags=73%, list=8%, signal=79%
REACTOME_ACTIVATION_OF_ATR_IN_RESPONSE_TO_REPLICATION_STRESS	REACTOME_ACTIVATION_OF_ATR_IN_RESPONSE_TO_REPLICATION_STRESS	Details ...	35	0.866975	2.93548	0	0	0	938	tags=69%, list=5%, signal=72%
REACTOME_MITOTIC_PROMETAPHASE	REACTOME_MITOTIC_PROMETAPHASE	Details ...	75	0.741605	2.9317	0	0	0	1602	tags=53%, list=8%, signal=58%
REACTOME_CELL_CYCLE_CHECKPOINTS	REACTOME_CELL_CYCLE_CHECKPOINTS	Details ...	105	0.700584	2.92945	0	0	0	2174	tags=53%, list=11%, signal=60%
REACTOME_ACTIVATION_OF_THE_PRE_REPLICATIVE_COMPLEX	REACTOME_ACTIVATION_OF_THE_PRE_REPLICATIVE_COMPLEX	Details ...	30	0.881557	2.90708	0	0	0	938	tags=73%, list=5%, signal=77%
REACTOME_DNA_STRAND_ELONGATION	REACTOME_DNA_STRAND_ELONGATION	Details ...	30	0.882796	2.89757	0	0	0	938	tags=83%, list=5%, signal=87%
BOYAULT_LIVER_CANCER_SUBCLASS_G23_UP	BOYAULT_LIVER_CANCER_SUBCLASS_G23_UP	Details ...	47	0.795617	2.89441	0	0	0	2347	tags=68%, list=12%, signal=77%
BIDUS_METASTASIS_UP	BIDUS_METASTASIS_UP	Details ...	190	0.639299	2.89377	0	0	0	2254	tags=44%, list=12%, signal=49%
NAKAMURA_CANCER_MICROENVIRONMENT_DN	NAKAMURA_CANCER_MICROENVIRONMENT_DN	Details ...	43	0.795404	2.87506	0	0	0	1867	tags=63%, list=10%, signal=69%
PID_PLK1_PATHWAY	PID_PLK1_PATHWAY	Details ...	40	0.822726	2.86957	0	0	0	1992	tags=68%, list=10%, signal=75%
DANG_MYC_TARGETS_UP	DANG_MYC_TARGETS_UP	Details ...	122	0.666087	2.85978	0	0	0	2626	tags=52%, list=14%, signal=59%
STEIN_ESRRA_TARGETS_RESPONSIVE_TO_ESTROGEN_DN	STEIN_ESRRA_TARGETS_RESPONSIVE_TO_ESTROGEN_DN	Details ...	37	0.837184	2.85891	0	0	0	707	tags=59%, list=4%, signal=62%
TOYOTA_TARGETS_OF_MIR34B_AND_MIR34C	TOYOTA_TARGETS_OF_MIR34B_AND_MIR34C	Details ...	377	0.587043	2.85308	0	0	0	1758	tags=37%, list=9%, signal=39%
MORI_EMU_MYC_LYMPHOMA_BY_ONSET_TIME_UP	MORI_EMU_MYC_LYMPHOMA_BY_ONSET_TIME_UP	Details ...	91	0.70563	2.84934	0	0	0	1959	tags=49%, list=10%, signal=55%
GREENBAUM_E2A_TARGETS_UP	GREENBAUM_E2A_TARGETS_UP	Details ...	32	0.855827	2.84189	0	0	0	512	tags=66%, list=3%, signal=67%
KAUFFMANN_DNA_REPLICATION_GENES	KAUFFMANN_DNA_REPLICATION_GENES	Details ...	138	0.650728	2.83404	0	0	0	1903	tags=44%, list=10%, signal=49%
VANTVEER_BREAST_CANCER_METASTASIS_DN	VANTVEER_BREAST_CANCER_METASTASIS_DN	Details ...	104	0.68529	2.82699	0	0	0	1635	tags=45%, list=8%, signal=49%
SHEPARD_BMYB_TARGETS	SHEPARD_BMYB_TARGETS	Details ...	67	0.728761	2.82073	0	0	0	1266	tags=45%, list=7%, signal=48%
FERRANDO_T_ALL_WITH_MLL_ENL_FUSION_DN	FERRANDO_T_ALL_WITH_MLL_ENL_FUSION_DN	Details ...	76	0.719228	2.81766	0	0	0	2847	tags=62%, list=15%, signal=72%
REICHERT_MITOSIS_LIN9_TARGETS	REICHERT_MITOSIS_LIN9_TARGETS	Details ...	25	0.901056	2.81376	0	0	0	955	tags=80%, list=5%, signal=84%
KEGG_DNA_REPLICATION	KEGG_DNA_REPLICATION	Details ...	35	0.827497	2.80525	0	0	0	957	tags=71%, list=5%, signal=75%
PUJANA_BREAST_CANCER_LIT_INT_NETWORK	PUJANA_BREAST_CANCER_LIT_INT_NETWORK	Details ...	93	0.689257	2.80471	0	0	0	1747	tags=45%, list=9%, signal=49%
CHICAS_RB1_TARGETS_GROWING	CHICAS_RB1_TARGETS_GROWING	Details ...	222	0.612872	2.80171	0	0	0	979	tags=32%, list=5%, signal=33%
GOLDRATH_ANTIGEN_RESPONSE	GOLDRATH_ANTIGEN_RESPONSE	Details ...	315	0.587512	2.80159	0	0	0	1374	tags=32%, list=7%, signal=34%
AFFAR_YY1_TARGETS_DN	AFFAR_YY1_TARGETS_DN	Details ...	214	0.609569	2.79797	0	0	0	2249	tags=39%, list=12%, signal=44%
BURTON_ADIPOGENESIS_PEAK_AT_16HR	BURTON_ADIPOGENESIS_PEAK_AT_16HR	Details ...	40	0.814186	2.79728	0	0	0	1269	tags=65%, list=7%, signal=69%
BOYAULT_LIVER_CANCER_SUBCLASS_G3_UP	BOYAULT_LIVER_CANCER_SUBCLASS_G3_UP	Details ...	179	0.615677	2.79365	0	0	0	2605	tags=49%, list=14%, signal=56%
SUNG_METASTASIS_STROMA_DN	SUNG_METASTASIS_STROMA_DN	Details ...	43	0.776726	2.76264	0	0	0	1176	tags=44%, list=6%, signal=47%
FISCHER_G1_S_CELL_CYCLE	FISCHER_G1_S_CELL_CYCLE	Details ...	168	0.62001	2.75738	0	0	0	1922	tags=45%, list=10%, signal=49%
SCIAN_CELL_CYCLE_TARGETS_OF_TP53_AND_TP73_DN	SCIAN_CELL_CYCLE_TARGETS_OF_TP53_AND_TP73_DN	Details ...	21	0.91955	2.75734	0	0	0	839	tags=86%, list=4%, signal=90%
REACTOME_CHROMOSOME_MAINTENANCE	REACTOME_CHROMOSOME_MAINTENANCE	Details ...	82	0.690003	2.74045	0	0	0	2625	tags=60%, list=14%, signal=69%
REACTOME_ASSEMBLY_OF_THE_PRE_REPLICATIVE_COMPLEX	REACTOME_ASSEMBLY_OF_THE_PRE_REPLICATIVE_COMPLEX	Details ...	60	0.719695	2.72513	0	0	0	2174	tags=57%, list=11%, signal=64%
RHEIN_ALL_GLUCOCORTICOID_THERAPY_DN	RHEIN_ALL_GLUCOCORTICOID_THERAPY_DN	Details ...	330	0.566221	2.71931	0	0	0	2639	tags=41%, list=14%, signal=47%
ODONNELL_TARGETS_OF_MYC_AND_TFRC_DN	ODONNELL_TARGETS_OF_MYC_AND_TFRC_DN	Details ...	39	0.795111	2.71916	0	0	0	557	tags=62%, list=3%, signal=63%
MATTIOLI_MGUS_VS_PCL	MATTIOLI_MGUS_VS_PCL	Details ...	93	0.662843	2.71474	0	0	0	1611	tags=42%, list=8%, signal=46%
LY_AGING_PREMATURE_DN	LY_AGING_PREMATURE_DN	Details ...	24	0.868818	2.7141	0	0	0	1091	tags=63%, list=6%, signal=66%
HESS_TARGETS_OF_HOXA9_AND_MEIS1_UP	HESS_TARGETS_OF_HOXA9_AND_MEIS1_UP	Details ...	57	0.725181	2.71294	0	0	0	2193	tags=58%, list=11%, signal=65%
REACTOME_EXTENSION_OF_TELOMERES	REACTOME_EXTENSION_OF_TELOMERES	Details ...	26	0.851582	2.7107	0	0	0	1024	tags=81%, list=5%, signal=85%
HU_GENOTOXIC_DAMAGE_4HR	HU_GENOTOXIC_DAMAGE_4HR	Details ...	31	0.82274	2.71018	0	0	0	1704	tags=71%, list=9%, signal=78%
DANG_REGULATED_BY_MYC_UP	DANG_REGULATED_BY_MYC_UP	Details ...	65	0.699286	2.70951	0	0	0	2611	tags=60%, list=14%, signal=69%
LI_WILMS_TUMOR_ANAPLASTIC_UP	LI_WILMS_TUMOR_ANAPLASTIC_UP	Details ...	19	0.922698	2.70916	0	0	0	235	tags=74%, list=1%, signal=75%
WELCSH_BRCA1_TARGETS_DN	WELCSH_BRCA1_TARGETS_DN	Details ...	127	0.628264	2.70546	0	0	0	3256	tags=53%, list=17%, signal=63%
LEE_LIVER_CANCER_SURVIVAL_DN	LEE_LIVER_CANCER_SURVIVAL_DN	Details ...	140	0.621348	2.70257	0	0	0	3806	tags=57%, list=20%, signal=71%
PEART_HDAC_PROLIFERATION_CLUSTER_DN	PEART_HDAC_PROLIFERATION_CLUSTER_DN	Details ...	71	0.67899	2.70061	0	0	0	868	tags=38%, list=5%, signal=40%
WHITFIELD_CELL_CYCLE_G2_M	WHITFIELD_CELL_CYCLE_G2_M	Details ...	189	0.597571	2.68859	0	0	0	1566	tags=36%, list=8%, signal=39%
BHATTACHARYA_EMBRYONIC_STEM_CELL	BHATTACHARYA_EMBRYONIC_STEM_CELL	Details ...	71	0.684674	2.68421	0	0	0	3385	tags=59%, list=18%, signal=71%
WHITFIELD_CELL_CYCLE_G2	WHITFIELD_CELL_CYCLE_G2	Details ...	156	0.612148	2.68419	0	0	0	1919	tags=40%, list=10%, signal=44%
YU_BAP1_TARGETS	YU_BAP1_TARGETS	Details ...	29	0.822234	2.68418	0	0	0	904	tags=45%, list=5%, signal=47%
ALCALAY_AML_BY_NPM1_LOCALIZATION_DN	ALCALAY_AML_BY_NPM1_LOCALIZATION_DN	Details ...	173	0.59472	2.67786	0	0	0	1939	tags=34%, list=10%, signal=38%
LY_AGING_MIDDLE_DN	LY_AGING_MIDDLE_DN	Details ...	15	0.969374	2.67541	0	0	0	512	tags=93%, list=3%, signal=96%
CUI_TCF21_TARGETS_2_UP	CUI_TCF21_TARGETS_2_UP	Details ...	384	0.547333	2.67476	0	0	0	2583	tags=35%, list=13%, signal=40%
PID_ATR_PATHWAY	PID_ATR_PATHWAY	Details ...	38	0.789722	2.66898	0	0	0	1376	tags=53%, list=7%, signal=57%
SMID_BREAST_CANCER_LUMINAL_A_DN	SMID_BREAST_CANCER_LUMINAL_A_DN	Details ...	18	0.913903	2.65846	0	0	0	1107	tags=83%, list=6%, signal=88%
SHIPP_DLBCL_VS_FOLLICULAR_LYMPHOMA_UP	SHIPP_DLBCL_VS_FOLLICULAR_LYMPHOMA_UP	Details ...	37	0.775599	2.65708	0	0	0	1694	tags=62%, list=9%, signal=68%
NAKAMURA_TUMOR_ZONE_PERIPHERAL_VS_CENTRAL_UP	NAKAMURA_TUMOR_ZONE_PERIPHERAL_VS_CENTRAL_UP	Details ...	247	0.564587	2.65411	0	0	0	2695	tags=39%, list=14%, signal=45%
GARGALOVIC_RESPONSE_TO_OXIDIZED_PHOSPHOLIPIDS_TURQUOISE_DN	GARGALOVIC_RESPONSE_TO_OXIDIZED_PHOSPHOLIPIDS_TURQUOISE_DN	Details ...	50	0.736498	2.65055	0	0	0	1301	tags=56%, list=7%, signal=60%
DELPUECH_FOXO3_TARGETS_DN	DELPUECH_FOXO3_TARGETS_DN	Details ...	39	0.761236	2.64705	0	0	0	1689	tags=51%, list=9%, signal=56%
BORCZUK_MALIGNANT_MESOTHELIOMA_UP	BORCZUK_MALIGNANT_MESOTHELIOMA_UP	Details ...	279	0.565395	2.64272	0	0	0	2280	tags=39%, list=12%, signal=44%
RIZ_ERYTHROID_DIFFERENTIATION	RIZ_ERYTHROID_DIFFERENTIATION	Details ...	72	0.662756	2.63999	0	0	0	1417	tags=38%, list=7%, signal=40%
MENSSEN_MYC_TARGETS	MENSSEN_MYC_TARGETS	Details ...	47	0.727012	2.6396	0	0	0	2504	tags=64%, list=13%, signal=73%
REACTOME_E2F_MEDIATED_REGULATION_OF_DNA_REPLICATION	REACTOME_E2F_MEDIATED_REGULATION_OF_DNA_REPLICATION	Details ...	32	0.788001	2.63268	0	0	0	867	tags=56%, list=4%, signal=59%
REACTOME_TELOMERE_MAINTENANCE	REACTOME_TELOMERE_MAINTENANCE	Details ...	42	0.752002	2.62655	0	0	0	2142	tags=69%, list=11%, signal=78%
POMEROY_MEDULLOBLASTOMA_PROGNOSIS_DN	POMEROY_MEDULLOBLASTOMA_PROGNOSIS_DN	Details ...	34	0.771623	2.62454	0	0	0	2154	tags=62%, list=11%, signal=69%
CHIANG_LIVER_CANCER_SUBCLASS_UNANNOTATED_DN	CHIANG_LIVER_CANCER_SUBCLASS_UNANNOTATED_DN	Details ...	174	0.584831	2.62153	0	0	0	2146	tags=40%, list=11%, signal=44%
SENGUPTA_NASOPHARYNGEAL_CARCINOMA_UP	SENGUPTA_NASOPHARYNGEAL_CARCINOMA_UP	Details ...	260	0.557002	2.61196	0	0	0	1951	tags=31%, list=10%, signal=34%
DUTERTRE_ESTRADIOL_RESPONSE_6HR_UP	DUTERTRE_ESTRADIOL_RESPONSE_6HR_UP	Details ...	205	0.569177	2.59346	0	0	0	2322	tags=38%, list=12%, signal=43%
WANG_CISPLATIN_RESPONSE_AND_XPC_UP	WANG_CISPLATIN_RESPONSE_AND_XPC_UP	Details ...	179	0.580589	2.59072	0	0	0	2896	tags=42%, list=15%, signal=49%
PID_FANCONI_PATHWAY	PID_FANCONI_PATHWAY	Details ...	40	0.7342	2.58457	0	0	0	1620	tags=52%, list=8%, signal=57%
GRAHAM_CML_QUIESCENT_VS_NORMAL_QUIESCENT_UP	GRAHAM_CML_QUIESCENT_VS_NORMAL_QUIESCENT_UP	Details ...	78	0.643358	2.58176	0	0	0	1396	tags=36%, list=7%, signal=39%
KAUFFMANN_DNA_REPAIR_GENES	KAUFFMANN_DNA_REPAIR_GENES	Details ...	204	0.565114	2.57996	0	0	0	1903	tags=38%, list=10%, signal=41%
YAO_TEMPORAL_RESPONSE_TO_PROGESTERONE_CLUSTER_17	YAO_TEMPORAL_RESPONSE_TO_PROGESTERONE_CLUSTER_17	Details ...	163	0.580931	2.5788	0	0	0	3900	tags=52%, list=20%, signal=65%
ABRAMSON_INTERACT_WITH_AIRE	ABRAMSON_INTERACT_WITH_AIRE	Details ...	41	0.74628	2.57849	0	0	0	1549	tags=54%, list=8%, signal=58%
SCHUHMACHER_MYC_TARGETS_UP	SCHUHMACHER_MYC_TARGETS_UP	Details ...	72	0.661261	2.57847	0	0	0	2446	tags=57%, list=13%, signal=65%
GEORGES_CELL_CYCLE_MIR192_TARGETS	GEORGES_CELL_CYCLE_MIR192_TARGETS	Details ...	60	0.679474	2.5763	0	0	0	1970	tags=42%, list=10%, signal=46%
REACTOME_G0_AND_EARLY_G1	REACTOME_G0_AND_EARLY_G1	Details ...	23	0.842005	2.5755	0	0	0	997	tags=65%, list=5%, signal=69%
FOURNIER_ACINAR_DEVELOPMENT_LATE_DN	FOURNIER_ACINAR_DEVELOPMENT_LATE_DN	Details ...	18	0.89062	2.57171	0	0	0	646	tags=67%, list=3%, signal=69%
REACTOME_ORC1_REMOVAL_FROM_CHROMATIN	REACTOME_ORC1_REMOVAL_FROM_CHROMATIN	Details ...	62	0.669226	2.57003	0	0	0	2174	tags=52%, list=11%, signal=58%
PID_MYC_ACTIV_PATHWAY	PID_MYC_ACTIV_PATHWAY	Details ...	72	0.650204	2.56777	0	0	0	2620	tags=51%, list=14%, signal=59%
RHODES_CANCER_META_SIGNATURE	RHODES_CANCER_META_SIGNATURE	Details ...	58	0.682586	2.5669	0	0	0	2167	tags=55%, list=11%, signal=62%
BIOCARTA_MCM_PATHWAY	BIOCARTA_MCM_PATHWAY	Details ...	18	0.905694	2.56681	0	0	0	272	tags=67%, list=1%, signal=68%
CHICAS_RB1_TARGETS_LOW_SERUM	CHICAS_RB1_TARGETS_LOW_SERUM	Details ...	76	0.648857	2.56006	0	0	0	2915	tags=49%, list=15%, signal=57%
PID_AURORA_B_PATHWAY	PID_AURORA_B_PATHWAY	Details ...	37	0.753713	2.55885	0	0	0	1225	tags=57%, list=6%, signal=60%
LE_NEURONAL_DIFFERENTIATION_DN	LE_NEURONAL_DIFFERENTIATION_DN	Details ...	18	0.87995	2.55778	0	0	0	1686	tags=78%, list=9%, signal=85%
PID_FOXM1_PATHWAY	PID_FOXM1_PATHWAY	Details ...	35	0.755094	2.54433	0	0	0	446	tags=46%, list=2%, signal=47%
SHEPARD_CRUSH_AND_BURN_MUTANT_DN	SHEPARD_CRUSH_AND_BURN_MUTANT_DN	Details ...	172	0.561061	2.53829	0	0	0	1335	tags=30%, list=7%, signal=32%
PID_E2F_PATHWAY	PID_E2F_PATHWAY	Details ...	70	0.643174	2.53242	0	0	0	1103	tags=41%, list=6%, signal=44%
MORI_MATURE_B_LYMPHOCYTE_DN	MORI_MATURE_B_LYMPHOCYTE_DN	Details ...	65	0.66238	2.53238	0	0	0	1200	tags=38%, list=6%, signal=41%
YAO_TEMPORAL_RESPONSE_TO_PROGESTERONE_CLUSTER_14	YAO_TEMPORAL_RESPONSE_TO_PROGESTERONE_CLUSTER_14	Details ...	126	0.586587	2.52645	0	0	0	2980	tags=46%, list=15%, signal=54%
SASAKI_ADULT_T_CELL_LEUKEMIA	SASAKI_ADULT_T_CELL_LEUKEMIA	Details ...	162	0.569822	2.52038	0	0	0	2570	tags=40%, list=13%, signal=45%
FINETTI_BREAST_CANCER_KINOME_RED	FINETTI_BREAST_CANCER_KINOME_RED	Details ...	16	0.928006	2.52031	0	0	0	1216	tags=94%, list=6%, signal=100%
POOLA_INVASIVE_BREAST_CANCER_UP	POOLA_INVASIVE_BREAST_CANCER_UP	Details ...	259	0.538223	2.51995	0	0	0	2791	tags=28%, list=14%, signal=32%
KOKKINAKIS_METHIONINE_DEPRIVATION_96HR_DN	KOKKINAKIS_METHIONINE_DEPRIVATION_96HR_DN	Details ...	73	0.648065	2.51833	0	0	0	1331	tags=34%, list=7%, signal=37%
ELVIDGE_HYPOXIA_DN	ELVIDGE_HYPOXIA_DN	Details ...	127	0.586247	2.51548	0	0	0	2337	tags=39%, list=12%, signal=45%
SHEPARD_BMYB_MORPHOLINO_DN	SHEPARD_BMYB_MORPHOLINO_DN	Details ...	184	0.555607	2.50814	0	0	0	1283	tags=28%, list=7%, signal=29%
SPIELMAN_LYMPHOBLAST_EUROPEAN_VS_ASIAN_UP	SPIELMAN_LYMPHOBLAST_EUROPEAN_VS_ASIAN_UP	Details ...	426	0.508246	2.50758	0	0	0	2732	tags=37%, list=14%, signal=43%
PAL_PRMT5_TARGETS_UP	PAL_PRMT5_TARGETS_UP	Details ...	191	0.551823	2.50641	0	0	0	1938	tags=37%, list=10%, signal=41%
OUELLET_OVARIAN_CANCER_INVASIVE_VS_LMP_UP	OUELLET_OVARIAN_CANCER_INVASIVE_VS_LMP_UP	Details ...	106	0.599037	2.48969	0	0	0	3367	tags=51%, list=17%, signal=61%
REACTOME_PROCESSING_OF_CAPPED_INTRON_CONTAINING_PRE_MRNA	REACTOME_PROCESSING_OF_CAPPED_INTRON_CONTAINING_PRE_MRNA	Details ...	123	0.580228	2.48039	0	0	0	4377	tags=57%, list=23%, signal=73%
ZAMORA_NOS2_TARGETS_UP	ZAMORA_NOS2_TARGETS_UP	Details ...	58	0.654453	2.47941	0	0	0	1735	tags=43%, list=9%, signal=47%
REACTOME_REGULATION_OF_MITOTIC_CELL_CYCLE	REACTOME_REGULATION_OF_MITOTIC_CELL_CYCLE		72	0.637372	2.47791	0	0	0	2174	tags=47%, list=11%, signal=53%
GAL_LEUKEMIC_STEM_CELL_DN	GAL_LEUKEMIC_STEM_CELL_DN		223	0.535523	2.47272	0	0	0	1007	tags=22%, list=5%, signal=22%
SCHLOSSER_MYC_TARGETS_AND_SERUM_RESPONSE_UP	SCHLOSSER_MYC_TARGETS_AND_SERUM_RESPONSE_UP		42	0.698659	2.47228	0	0	0	2158	tags=48%, list=11%, signal=54%
PETROVA_ENDOTHELIUM_LYMPHATIC_VS_BLOOD_UP	PETROVA_ENDOTHELIUM_LYMPHATIC_VS_BLOOD_UP		120	0.590544	2.46766	0	0	0	1391	tags=30%, list=7%, signal=32%
WILCOX_RESPONSE_TO_PROGESTERONE_UP	WILCOX_RESPONSE_TO_PROGESTERONE_UP		136	0.575002	2.46012	0	0	0	1461	tags=34%, list=8%, signal=36%
REACTOME_G1_S_SPECIFIC_TRANSCRIPTION	REACTOME_G1_S_SPECIFIC_TRANSCRIPTION		16	0.846037	2.45961	0	0	0	867	tags=81%, list=4%, signal=85%
JAEGER_METASTASIS_UP	JAEGER_METASTASIS_UP		38	0.693764	2.45803	0	0	0	613	tags=32%, list=3%, signal=33%
CONCANNON_APOPTOSIS_BY_EPOXOMICIN_DN	CONCANNON_APOPTOSIS_BY_EPOXOMICIN_DN		148	0.559855	2.45362	0	0	0	2916	tags=41%, list=15%, signal=48%
WEST_ADRENOCORTICAL_TUMOR_MARKERS_UP	WEST_ADRENOCORTICAL_TUMOR_MARKERS_UP		19	0.826698	2.44293	0	0	0	590	tags=63%, list=3%, signal=65%
STEIN_ESR1_TARGETS	STEIN_ESR1_TARGETS		77	0.615258	2.43887	0	0	0	646	tags=31%, list=3%, signal=32%
SCHLOSSER_MYC_TARGETS_REPRESSED_BY_SERUM	SCHLOSSER_MYC_TARGETS_REPRESSED_BY_SERUM		141	0.563155	2.43809	0	0	0	3543	tags=50%, list=18%, signal=61%
CHIARADONNA_NEOPLASTIC_TRANSFORMATION_KRAS_UP	CHIARADONNA_NEOPLASTIC_TRANSFORMATION_KRAS_UP		112	0.572344	2.43474	0	0	0	2979	tags=41%, list=15%, signal=48%
MEINHOLD_OVARIAN_CANCER_LOW_GRADE_DN	MEINHOLD_OVARIAN_CANCER_LOW_GRADE_DN		20	0.831214	2.43457	0	0	0	1829	tags=80%, list=9%, signal=88%
OLSSON_E2F3_TARGETS_DN	OLSSON_E2F3_TARGETS_DN		37	0.71896	2.43448	0	0	0	1823	tags=49%, list=9%, signal=54%
VANTVEER_BREAST_CANCER_ESR1_DN	VANTVEER_BREAST_CANCER_ESR1_DN		210	0.528933	2.43168	0	0	0	2517	tags=32%, list=13%, signal=37%
REACTOME_CDT1_ASSOCIATION_WITH_THE_CDC6_ORC_ORIGIN_COMPLEX	REACTOME_CDT1_ASSOCIATION_WITH_THE_CDC6_ORC_ORIGIN_COMPLEX		51	0.662225	2.42297	0	0	0	3292	tags=59%, list=17%, signal=71%
REACTOME_LAGGING_STRAND_SYNTHESIS	REACTOME_LAGGING_STRAND_SYNTHESIS		19	0.821766	2.4219	0	0	0	938	tags=74%, list=5%, signal=77%
MOREAUX_B_LYMPHOCYTE_MATURATION_BY_TACI_DN	MOREAUX_B_LYMPHOCYTE_MATURATION_BY_TACI_DN		65	0.634182	2.41279	0	0	0	2972	tags=51%, list=15%, signal=60%
BOYAULT_LIVER_CANCER_SUBCLASS_G123_UP	BOYAULT_LIVER_CANCER_SUBCLASS_G123_UP		41	0.695135	2.40793	0	0	0	1728	tags=56%, list=9%, signal=61%
ZHANG_RESPONSE_TO_CANTHARIDIN_DN	ZHANG_RESPONSE_TO_CANTHARIDIN_DN		60	0.634847	2.40736	0	0	0	2680	tags=52%, list=14%, signal=60%
YAO_TEMPORAL_RESPONSE_TO_PROGESTERONE_CLUSTER_11	YAO_TEMPORAL_RESPONSE_TO_PROGESTERONE_CLUSTER_11		94	0.584503	2.40531	0	0	0	3011	tags=48%, list=16%, signal=56%
REACTOME_APC_C_CDH1_MEDIATED_DEGRADATION_OF_CDC20_AND_OTHER_APC_C_CDH1_TARGETED_PROTEINS_IN_LATE_MITOSIS_EARLY_G1	REACTOME_APC_C_CDH1_MEDIATED_DEGRADATION_OF_CDC20_AND_OTHER_APC_C_CDH1_TARGETED_PROTEINS_IN_LATE_MITOSIS_EARLY_G1		59	0.637362	2.40493	0	0	0	3304	tags=56%, list=17%, signal=67%
WHITFIELD_CELL_CYCLE_G1_S	WHITFIELD_CELL_CYCLE_G1_S		123	0.553892	2.40473	0	0	0	1744	tags=37%, list=9%, signal=40%
PRAMOONJAGO_SOX4_TARGETS_DN	PRAMOONJAGO_SOX4_TARGETS_DN		48	0.669895	2.40138	0	0	0	2146	tags=50%, list=11%, signal=56%
SHAFFER_IRF4_TARGETS_IN_ACTIVATED_B_LYMPHOCYTE	SHAFFER_IRF4_TARGETS_IN_ACTIVATED_B_LYMPHOCYTE		67	0.617813	2.40115	0	0	0	2479	tags=40%, list=13%, signal=46%
PETROVA_PROX1_TARGETS_UP	PETROVA_PROX1_TARGETS_UP		27	0.759304	2.39866	0	0	0	354	tags=44%, list=2%, signal=45%
SIMBULAN_PARP1_TARGETS_DN	SIMBULAN_PARP1_TARGETS_DN		16	0.850322	2.39794	0	0	0	565	tags=63%, list=3%, signal=64%
SANSOM_APC_TARGETS_REQUIRE_MYC	SANSOM_APC_TARGETS_REQUIRE_MYC		175	0.531089	2.39731	0	0	0	1983	tags=34%, list=10%, signal=37%
REACTOME_MRNA_PROCESSING	REACTOME_MRNA_PROCESSING		140	0.554282	2.38771	0	0	0	4377	tags=53%, list=23%, signal=68%
REACTOME_DEPOSITION_OF_NEW_CENPA_CONTAINING_NUCLEOSOMES_AT_THE_CENTROMERE	REACTOME_DEPOSITION_OF_NEW_CENPA_CONTAINING_NUCLEOSOMES_AT_THE_CENTROMERE		27	0.744608	2.38746	0	0	0	1962	tags=63%, list=10%, signal=70%
REACTOME_TRNA_AMINOACYLATION	REACTOME_TRNA_AMINOACYLATION		41	0.683043	2.38445	0	0	0	2952	tags=49%, list=15%, signal=57%
KEGG_HOMOLOGOUS_RECOMBINATION	KEGG_HOMOLOGOUS_RECOMBINATION		26	0.747966	2.38263	0	0	0	1868	tags=58%, list=10%, signal=64%
ZHANG_BREAST_CANCER_PROGENITORS_UP	ZHANG_BREAST_CANCER_PROGENITORS_UP		374	0.483875	2.37637	0	0	0	2457	tags=32%, list=13%, signal=36%
LIAO_METASTASIS	LIAO_METASTASIS		473	0.476142	2.37508	0	0	0	2974	tags=35%, list=15%, signal=41%
REACTOME_MRNA_SPLICING	REACTOME_MRNA_SPLICING		97	0.577776	2.37296	0	0	0	4377	tags=56%, list=23%, signal=72%
REACTOME_APC_C_CDC20_MEDIATED_DEGRADATION_OF_MITOTIC_PROTEINS	REACTOME_APC_C_CDC20_MEDIATED_DEGRADATION_OF_MITOTIC_PROTEINS		60	0.627474	2.37252	0	0	0	3304	tags=55%, list=17%, signal=66%
WANG_METASTASIS_OF_BREAST_CANCER_ESR1_UP	WANG_METASTASIS_OF_BREAST_CANCER_ESR1_UP		18	0.827509	2.37096	0	0	0	2118	tags=72%, list=11%, signal=81%
REACTOME_CYTOSOLIC_TRNA_AMINOACYLATION	REACTOME_CYTOSOLIC_TRNA_AMINOACYLATION		24	0.772823	2.3666	0	0	0	2722	tags=67%, list=14%, signal=78%
ELVIDGE_HIF1A_AND_HIF2A_TARGETS_UP	ELVIDGE_HIF1A_AND_HIF2A_TARGETS_UP		35	0.697514	2.36353	0	0	0	3201	tags=63%, list=17%, signal=75%
MALONEY_RESPONSE_TO_17AAG_DN	MALONEY_RESPONSE_TO_17AAG_DN		67	0.604778	2.35107	0	0	0	4509	tags=54%, list=23%, signal=70%
MOHANKUMAR_TLX1_TARGETS_UP	MOHANKUMAR_TLX1_TARGETS_UP		366	0.481819	2.35047	0	0	0	2636	tags=33%, list=14%, signal=38%
SCIBETTA_KDM5B_TARGETS_DN	SCIBETTA_KDM5B_TARGETS_DN		69	0.604466	2.34592	0	0	0	1536	tags=38%, list=8%, signal=41%
SMIRNOV_RESPONSE_TO_IR_6HR_DN	SMIRNOV_RESPONSE_TO_IR_6HR_DN		107	0.553783	2.33928	0	0	0	2901	tags=34%, list=15%, signal=39%
REACTOME_DNA_REPAIR	REACTOME_DNA_REPAIR		90	0.57767	2.336	0	3.96743e-06	0.001	987	tags=31%, list=5%, signal=33%
PID_BARD1_PATHWAY	PID_BARD1_PATHWAY		26	0.747167	2.33479	0	3.95123e-06	0.001	1805	tags=58%, list=9%, signal=64%
REACTOME_CHOLESTEROL_BIOSYNTHESIS	REACTOME_CHOLESTEROL_BIOSYNTHESIS		19	0.794374	2.33139	0	3.93517e-06	0.001	2282	tags=68%, list=12%, signal=78%
BENPORATH_ES_CORE_NINE_CORRELATED	BENPORATH_ES_CORE_NINE_CORRELATED		92	0.569709	2.32595	0	3.91924e-06	0.001	3577	tags=45%, list=19%, signal=54%
KEGG_PROTEASOME	KEGG_PROTEASOME		40	0.676567	2.32392	0	3.90344e-06	0.001	3900	tags=70%, list=20%, signal=88%
REACTOME_HOST_INTERACTIONS_OF_HIV_FACTORS	REACTOME_HOST_INTERACTIONS_OF_HIV_FACTORS		114	0.547302	2.3197	0	3.88776e-06	0.001	3953	tags=54%, list=20%, signal=68%
PID_AURORA_A_PATHWAY	PID_AURORA_A_PATHWAY		29	0.704115	2.30182	0	3.87221e-06	0.001	2407	tags=59%, list=12%, signal=67%
YAMAZAKI_TCEB3_TARGETS_DN	YAMAZAKI_TCEB3_TARGETS_DN		184	0.509984	2.30148	0	3.85678e-06	0.001	2611	tags=38%, list=14%, signal=44%
SANA_RESPONSE_TO_IFNG_DN	SANA_RESPONSE_TO_IFNG_DN		68	0.587796	2.29703	0	3.84148e-06	0.001	2527	tags=40%, list=13%, signal=46%
FERRANDO_HOX11_NEIGHBORS	FERRANDO_HOX11_NEIGHBORS		22	0.766261	2.29678	0	3.82629e-06	0.001	2377	tags=55%, list=12%, signal=62%
WHITFIELD_CELL_CYCLE_S	WHITFIELD_CELL_CYCLE_S		133	0.526195	2.29387	0	3.81123e-06	0.001	1268	tags=28%, list=7%, signal=30%
THILLAINADESAN_ZNF217_TARGETS_UP	THILLAINADESAN_ZNF217_TARGETS_UP		41	0.650424	2.28972	0	3.79628e-06	0.001	1163	tags=37%, list=6%, signal=39%
LI_AMPLIFIED_IN_LUNG_CANCER	LI_AMPLIFIED_IN_LUNG_CANCER		145	0.523987	2.28908	0	3.78146e-06	0.001	4308	tags=43%, list=22%, signal=56%
SERVITJA_LIVER_HNF1A_TARGETS_UP	SERVITJA_LIVER_HNF1A_TARGETS_UP		117	0.534344	2.287	0	3.76674e-06	0.001	2490	tags=32%, list=13%, signal=36%
MARKEY_RB1_CHRONIC_LOF_UP	MARKEY_RB1_CHRONIC_LOF_UP		105	0.545887	2.2801	0	3.75214e-06	0.001	2282	tags=32%, list=12%, signal=37%
REACTOME_CDK_MEDIATED_PHOSPHORYLATION_AND_REMOVAL_OF_CDC6	REACTOME_CDK_MEDIATED_PHOSPHORYLATION_AND_REMOVAL_OF_CDC6		43	0.645301	2.27878	0	3.73765e-06	0.001	3292	tags=60%, list=17%, signal=73%
REACTOME_PREFOLDIN_MEDIATED_TRANSFER_OF_SUBSTRATE_TO_CCT_TRIC	REACTOME_PREFOLDIN_MEDIATED_TRANSFER_OF_SUBSTRATE_TO_CCT_TRIC		24	0.733294	2.27758	0	3.72328e-06	0.001	2775	tags=67%, list=14%, signal=78%
WILLIAMS_ESR1_TARGETS_UP	WILLIAMS_ESR1_TARGETS_UP		24	0.724889	2.27423	0	3.70901e-06	0.001	313	tags=33%, list=2%, signal=34%
ELVIDGE_HIF1A_TARGETS_UP	ELVIDGE_HIF1A_TARGETS_UP		60	0.603973	2.2742	0	3.69486e-06	0.001	2213	tags=45%, list=11%, signal=51%
GARY_CD5_TARGETS_DN	GARY_CD5_TARGETS_DN		394	0.466868	2.27376	0	3.68081e-06	0.001	2896	tags=34%, list=15%, signal=39%
REACTOME_REGULATION_OF_ORNITHINE_DECARBOXYLASE_ODC	REACTOME_REGULATION_OF_ORNITHINE_DECARBOXYLASE_ODC		45	0.621155	2.27161	0	7.37265e-06	0.002	3900	tags=60%, list=20%, signal=75%
REACTOME_P53_INDEPENDENT_G1_S_DNA_DAMAGE_CHECKPOINT	REACTOME_P53_INDEPENDENT_G1_S_DNA_DAMAGE_CHECKPOINT		44	0.642233	2.27115	0	7.34483e-06	0.002	3292	tags=59%, list=17%, signal=71%
REACTOME_METABOLISM_OF_RNA	REACTOME_METABOLISM_OF_RNA		187	0.49503	2.26954	0	7.31722e-06	0.002	3900	tags=46%, list=20%, signal=57%
EPPERT_PROGENITOR	EPPERT_PROGENITOR		119	0.530685	2.26895	0	7.28981e-06	0.002	2575	tags=37%, list=13%, signal=42%
ZHAN_MULTIPLE_MYELOMA_SUBGROUPS	ZHAN_MULTIPLE_MYELOMA_SUBGROUPS		28	0.715586	2.26749	0	7.26261e-06	0.002	2481	tags=54%, list=13%, signal=61%
KEGG_SPLICEOSOME	KEGG_SPLICEOSOME		114	0.539013	2.26654	0	7.23562e-06	0.002	4727	tags=55%, list=25%, signal=73%
REACTOME_MITOTIC_G2_G2_M_PHASES	REACTOME_MITOTIC_G2_G2_M_PHASES		72	0.576215	2.26647	0	7.20882e-06	0.002	2145	tags=40%, list=11%, signal=45%
NIKOLSKY_BREAST_CANCER_20Q12_Q13_AMPLICON	NIKOLSKY_BREAST_CANCER_20Q12_Q13_AMPLICON		118	0.535438	2.26459	0	7.18222e-06	0.002	5148	tags=56%, list=27%, signal=76%
REACTOME_MRNA_SPLICING_MINOR_PATHWAY	REACTOME_MRNA_SPLICING_MINOR_PATHWAY		39	0.646883	2.26409	0	7.15581e-06	0.002	4377	tags=62%, list=23%, signal=79%
CAFFAREL_RESPONSE_TO_THC_DN	CAFFAREL_RESPONSE_TO_THC_DN		28	0.699594	2.26061	0	7.1296e-06	0.002	2282	tags=64%, list=12%, signal=73%
REACTOME_FORMATION_OF_TUBULIN_FOLDING_INTERMEDIATES_BY_CCT_TRIC	REACTOME_FORMATION_OF_TUBULIN_FOLDING_INTERMEDIATES_BY_CCT_TRIC		19	0.775689	2.26042	0	7.10358e-06	0.002	1611	tags=63%, list=8%, signal=69%
MULLIGAN_NTF3_SIGNALING_VIA_INSR_AND_IGF1R_UP	MULLIGAN_NTF3_SIGNALING_VIA_INSR_AND_IGF1R_UP		22	0.745824	2.25935	0	7.07775e-06	0.002	2310	tags=55%, list=12%, signal=62%
BROWN_MYELOID_CELL_DEVELOPMENT_DN	BROWN_MYELOID_CELL_DEVELOPMENT_DN		109	0.533042	2.25819	0	7.0521e-06	0.002	3804	tags=40%, list=20%, signal=50%
PYEON_CANCER_HEAD_AND_NECK_VS_CERVICAL_UP	PYEON_CANCER_HEAD_AND_NECK_VS_CERVICAL_UP		161	0.506301	2.25363	0	1.39659e-05	0.004	1081	tags=29%, list=6%, signal=30%
KEGG_MISMATCH_REPAIR	KEGG_MISMATCH_REPAIR		22	0.729518	2.25228	0	1.39157e-05	0.004	1868	tags=64%, list=10%, signal=70%
REACTOME_KINESINS	REACTOME_KINESINS		23	0.742891	2.24533	0	1.73879e-05	0.005	1306	tags=48%, list=7%, signal=51%
BENPORATH_ES_2	BENPORATH_ES_2		34	0.664528	2.23396	0	1.73258e-05	0.005	2583	tags=50%, list=13%, signal=58%
SCHMIDT_POR_TARGETS_IN_LIMB_BUD_UP	SCHMIDT_POR_TARGETS_IN_LIMB_BUD_UP		24	0.721894	2.23233	0	1.72642e-05	0.005	2282	tags=58%, list=12%, signal=66%
CAIRO_PML_TARGETS_BOUND_BY_MYC_UP	CAIRO_PML_TARGETS_BOUND_BY_MYC_UP		22	0.741358	2.22923	0	1.7203e-05	0.005	1823	tags=55%, list=9%, signal=60%
REACTOME_CROSS_PRESENTATION_OF_SOLUBLE_EXOGENOUS_ANTIGENS_ENDOSOMES	REACTOME_CROSS_PRESENTATION_OF_SOLUBLE_EXOGENOUS_ANTIGENS_ENDOSOMES		41	0.636268	2.22902	0	1.71422e-05	0.005	3900	tags=66%, list=20%, signal=82%
BHATI_G2M_ARREST_BY_2METHOXYESTRADIOL_UP	BHATI_G2M_ARREST_BY_2METHOXYESTRADIOL_UP		103	0.535017	2.22863	0	1.70818e-05	0.005	3274	tags=40%, list=17%, signal=48%
REACTOME_TRANSCRIPTION_COUPLED_NER_TC_NER	REACTOME_TRANSCRIPTION_COUPLED_NER_TC_NER		39	0.642725	2.22664	0	1.70219e-05	0.005	972	tags=38%, list=5%, signal=40%
RIZ_ERYTHROID_DIFFERENTIATION_CCNE1	RIZ_ERYTHROID_DIFFERENTIATION_CCNE1		38	0.637579	2.22546	0	1.69624e-05	0.005	1207	tags=34%, list=6%, signal=36%
REACTOME_P53_DEPENDENT_G1_DNA_DAMAGE_RESPONSE	REACTOME_P53_DEPENDENT_G1_DNA_DAMAGE_RESPONSE		50	0.605676	2.22234	0	2.03364e-05	0.006	3292	tags=56%, list=17%, signal=67%
REACTOME_RESPIRATORY_ELECTRON_TRANSPORT_ATP_SYNTHESIS_BY_CHEMIOSMOTIC_COUPLING_AND_HEAT_PRODUCTION_BY_UNCOUPLING_PROTEINS_	REACTOME_RESPIRATORY_ELECTRON_TRANSPORT_ATP_SYNTHESIS_BY_CHEMIOSMOTIC_COUPLING_AND_HEAT_PRODUCTION_BY_UNCOUPLING_PROTEINS_		64	0.587436	2.21764	0	2.02657e-05	0.006	4169	tags=59%, list=22%, signal=75%
REACTOME_DESTABILIZATION_OF_MRNA_BY_AUF1_HNRNP_D0	REACTOME_DESTABILIZATION_OF_MRNA_BY_AUF1_HNRNP_D0		44	0.626524	2.21712	0	2.01956e-05	0.006	3900	tags=64%, list=20%, signal=80%
PUIFFE_INVASION_INHIBITED_BY_ASCITES_UP	PUIFFE_INVASION_INHIBITED_BY_ASCITES_UP		74	0.568306	2.21654	0	2.0126e-05	0.006	3074	tags=42%, list=16%, signal=50%
SCHLOSSER_MYC_TARGETS_AND_SERUM_RESPONSE_DN	SCHLOSSER_MYC_TARGETS_AND_SERUM_RESPONSE_DN		43	0.621824	2.21622	0	2.00568e-05	0.006	2213	tags=49%, list=11%, signal=55%
REACTOME_REGULATION_OF_MRNA_STABILITY_BY_PROTEINS_THAT_BIND_AU_RICH_ELEMENTS	REACTOME_REGULATION_OF_MRNA_STABILITY_BY_PROTEINS_THAT_BIND_AU_RICH_ELEMENTS		73	0.559331	2.21424	0	1.99881e-05	0.006	3292	tags=52%, list=17%, signal=63%
ELVIDGE_HYPOXIA_BY_DMOG_DN	ELVIDGE_HYPOXIA_BY_DMOG_DN		51	0.601912	2.21393	0	2.32066e-05	0.007	2991	tags=45%, list=16%, signal=53%
GINESTIER_BREAST_CANCER_ZNF217_AMPLIFIED_DN	GINESTIER_BREAST_CANCER_ZNF217_AMPLIFIED_DN		287	0.461924	2.21334	0	2.31276e-05	0.007	4273	tags=44%, list=22%, signal=55%
REACTOME_MEIOTIC_RECOMBINATION	REACTOME_MEIOTIC_RECOMBINATION		33	0.662616	2.21306	0	2.30493e-05	0.007	1962	tags=52%, list=10%, signal=57%
REACTOME_AUTODEGRADATION_OF_THE_E3_UBIQUITIN_LIGASE_COP1	REACTOME_AUTODEGRADATION_OF_THE_E3_UBIQUITIN_LIGASE_COP1		44	0.621201	2.21199	0	2.29714e-05	0.007	3900	tags=61%, list=20%, signal=77%
TONKS_TARGETS_OF_RUNX1_RUNX1T1_FUSION_MONOCYTE_UP	TONKS_TARGETS_OF_RUNX1_RUNX1T1_FUSION_MONOCYTE_UP		175	0.495675	2.20782	0	2.2894e-05	0.007	3077	tags=37%, list=16%, signal=44%
SMID_BREAST_CANCER_RELAPSE_IN_BRAIN_UP	SMID_BREAST_CANCER_RELAPSE_IN_BRAIN_UP		37	0.637584	2.20492	0.00168919	2.60071e-05	0.008	2931	tags=38%, list=15%, signal=45%
TOMIDA_METASTASIS_UP	TOMIDA_METASTASIS_UP		23	0.719629	2.20413	0	2.59201e-05	0.008	1458	tags=43%, list=8%, signal=47%
SU_TESTIS	SU_TESTIS		69	0.569475	2.20228	0	2.58337e-05	0.008	955	tags=29%, list=5%, signal=30%
MOOTHA_VOXPHOS	MOOTHA_VOXPHOS		65	0.580897	2.1967	0	2.57479e-05	0.008	3310	tags=51%, list=17%, signal=61%
ACOSTA_PROLIFERATION_INDEPENDENT_MYC_TARGETS_UP	ACOSTA_PROLIFERATION_INDEPENDENT_MYC_TARGETS_UP		76	0.556536	2.19196	0	2.56626e-05	0.008	4312	tags=53%, list=22%, signal=68%
CHICAS_RB1_TARGETS_SENESCENT	CHICAS_RB1_TARGETS_SENESCENT		498	0.438444	2.18825	0	2.55779e-05	0.008	2849	tags=29%, list=15%, signal=33%
SCHLOSSER_SERUM_RESPONSE_AUGMENTED_BY_MYC	SCHLOSSER_SERUM_RESPONSE_AUGMENTED_BY_MYC		92	0.536498	2.18789	0	2.54938e-05	0.008	4150	tags=48%, list=22%, signal=61%
REACTOME_CYCLIN_E_ASSOCIATED_EVENTS_DURING_G1_S_TRANSITION_	REACTOME_CYCLIN_E_ASSOCIATED_EVENTS_DURING_G1_S_TRANSITION_		57	0.581398	2.18778	0	2.54102e-05	0.008	2174	tags=44%, list=11%, signal=49%
REACTOME_PROCESSIVE_SYNTHESIS_ON_THE_LAGGING_STRAND	REACTOME_PROCESSIVE_SYNTHESIS_ON_THE_LAGGING_STRAND		15	0.796387	2.18666	0	2.53272e-05	0.008	2142	tags=80%, list=11%, signal=90%
BASSO_B_LYMPHOCYTE_NETWORK	BASSO_B_LYMPHOCYTE_NETWORK		129	0.513148	2.18233	0	2.52447e-05	0.008	2614	tags=47%, list=14%, signal=53%
BIOCARTA_PROTEASOME_PATHWAY	BIOCARTA_PROTEASOME_PATHWAY		27	0.681226	2.18088	0	2.51627e-05	0.008	3274	tags=63%, list=17%, signal=76%
XU_HGF_TARGETS_INDUCED_BY_AKT1_48HR_DN	XU_HGF_TARGETS_INDUCED_BY_AKT1_48HR_DN		22	0.717036	2.18086	0	2.50813e-05	0.008	955	tags=41%, list=5%, signal=43%
CAFFAREL_RESPONSE_TO_THC_24HR_5_DN	CAFFAREL_RESPONSE_TO_THC_24HR_5_DN		53	0.577571	2.17585	0	2.81095e-05	0.009	1813	tags=36%, list=9%, signal=39%
REACTOME_GLOBAL_GENOMIC_NER_GG_NER	REACTOME_GLOBAL_GENOMIC_NER_GG_NER		28	0.65906	2.17482	0	2.80191e-05	0.009	938	tags=43%, list=5%, signal=45%
REACTOME_HIV_INFECTION	REACTOME_HIV_INFECTION		179	0.481545	2.162	0	3.74204e-05	0.012	4002	tags=46%, list=21%, signal=57%
REACTOME_SCF_BETA_TRCP_MEDIATED_DEGRADATION_OF_EMI1	REACTOME_SCF_BETA_TRCP_MEDIATED_DEGRADATION_OF_EMI1		46	0.60066	2.15605	0	4.03509e-05	0.013	3292	tags=57%, list=17%, signal=68%
DOUGLAS_BMI1_TARGETS_UP	DOUGLAS_BMI1_TARGETS_UP		492	0.435945	2.15416	0	4.02224e-05	0.013	3654	tags=38%, list=19%, signal=46%
SESTO_RESPONSE_TO_UV_C7	SESTO_RESPONSE_TO_UV_C7		60	0.565049	2.14554	0	4.62655e-05	0.015	1894	tags=32%, list=10%, signal=35%
REACTOME_INTERACTIONS_OF_VPR_WITH_HOST_CELLULAR_PROTEINS	REACTOME_INTERACTIONS_OF_VPR_WITH_HOST_CELLULAR_PROTEINS		30	0.653912	2.14495	0	4.61191e-05	0.015	5143	tags=77%, list=27%, signal=104%
REACTOME_SCFSKP2_MEDIATED_DEGRADATION_OF_P27_P21	REACTOME_SCFSKP2_MEDIATED_DEGRADATION_OF_P27_P21		49	0.593466	2.14485	0	4.59736e-05	0.015	3292	tags=55%, list=17%, signal=66%
COLLER_MYC_TARGETS_UP	COLLER_MYC_TARGETS_UP		23	0.711824	2.14227	0	5.49382e-05	0.018	1091	tags=48%, list=6%, signal=51%
PYEON_HPV_POSITIVE_TUMORS_UP	PYEON_HPV_POSITIVE_TUMORS_UP		78	0.54688	2.14046	0	5.78685e-05	0.019	1200	tags=36%, list=6%, signal=38%
KEGG_AMINOACYL_TRNA_BIOSYNTHESIS	KEGG_AMINOACYL_TRNA_BIOSYNTHESIS		40	0.610046	2.14034	0	5.76877e-05	0.019	2952	tags=48%, list=15%, signal=56%
REACTOME_VIF_MEDIATED_DEGRADATION_OF_APOBEC3G	REACTOME_VIF_MEDIATED_DEGRADATION_OF_APOBEC3G		46	0.593721	2.14026	0	5.75079e-05	0.019	3292	tags=57%, list=17%, signal=68%
LABBE_WNT3A_TARGETS_UP	LABBE_WNT3A_TARGETS_UP		103	0.506381	2.13704	0	6.03582e-05	0.02	1317	tags=28%, list=7%, signal=30%
BOHN_PRIMARY_IMMUNODEFICIENCY_SYNDROM_UP	BOHN_PRIMARY_IMMUNODEFICIENCY_SYNDROM_UP		42	0.602655	2.13581	0	6.31711e-05	0.021	2791	tags=50%, list=14%, signal=58%
HOLLMANN_APOPTOSIS_VIA_CD40_UP	HOLLMANN_APOPTOSIS_VIA_CD40_UP		182	0.474612	2.13293	0	6.29761e-05	0.021	3116	tags=35%, list=16%, signal=41%
BIOCARTA_CELLCYCLE_PATHWAY	BIOCARTA_CELLCYCLE_PATHWAY		23	0.713657	2.13138	0	6.57351e-05	0.022	979	tags=48%, list=5%, signal=50%
REACTOME_METABOLISM_OF_NON_CODING_RNA	REACTOME_METABOLISM_OF_NON_CODING_RNA		42	0.617528	2.12982	0	6.85004e-05	0.023	5143	tags=69%, list=27%, signal=94%
WINTER_HYPOXIA_UP	WINTER_HYPOXIA_UP		83	0.527837	2.1282	0	7.13189e-05	0.024	2611	tags=39%, list=14%, signal=44%
REACTOME_ER_PHAGOSOME_PATHWAY	REACTOME_ER_PHAGOSOME_PATHWAY		53	0.580423	2.12743	0	7.11014e-05	0.024	4189	tags=57%, list=22%, signal=72%
GRADE_METASTASIS_DN	GRADE_METASTASIS_DN		41	0.599559	2.1199	0	7.68567e-05	0.026	3500	tags=59%, list=18%, signal=71%
KEGG_PYRIMIDINE_METABOLISM	KEGG_PYRIMIDINE_METABOLISM		89	0.515278	2.1157	0	8.84943e-05	0.03	3096	tags=45%, list=16%, signal=53%
REACTOME_MEIOSIS	REACTOME_MEIOSIS		61	0.550148	2.11356	0	9.11529e-05	0.031	2625	tags=43%, list=14%, signal=49%
BIOCARTA_G1_PATHWAY	BIOCARTA_G1_PATHWAY		26	0.698039	2.1096	0	9.3807e-05	0.032	979	tags=38%, list=5%, signal=40%
SHEN_SMARCA2_TARGETS_DN	SHEN_SMARCA2_TARGETS_DN		300	0.446588	2.10729	0	9.35253e-05	0.032	5929	tags=53%, list=31%, signal=75%
FAELT_B_CLL_WITH_VH3_21_UP	FAELT_B_CLL_WITH_VH3_21_UP		38	0.616581	2.10701	0	9.32452e-05	0.032	2764	tags=53%, list=14%, signal=61%
HONRADO_BREAST_CANCER_BRCA1_VS_BRCA2	HONRADO_BREAST_CANCER_BRCA1_VS_BRCA2		17	0.743739	2.10323	0	0.000110149	0.038	979	tags=47%, list=5%, signal=50%
NIKOLSKY_BREAST_CANCER_12Q24_AMPLICON	NIKOLSKY_BREAST_CANCER_12Q24_AMPLICON		15	0.766296	2.10291	0	0.000109822	0.038	2534	tags=67%, list=13%, signal=77%
JAZAERI_BREAST_CANCER_BRCA1_VS_BRCA2_UP	JAZAERI_BREAST_CANCER_BRCA1_VS_BRCA2_UP		47	0.584853	2.09741	0	0.000132533	0.046	2811	tags=38%, list=15%, signal=45%
WANG_TUMOR_INVASIVENESS_UP	WANG_TUMOR_INVASIVENESS_UP		321	0.434042	2.09622	0	0.000135007	0.047	2906	tags=33%, list=15%, signal=39%
CHEN_ETV5_TARGETS_TESTIS	CHEN_ETV5_TARGETS_TESTIS		21	0.704095	2.09393	0	0.000140366	0.049	305	tags=38%, list=2%, signal=39%
RICKMAN_TUMOR_DIFFERENTIATED_WELL_VS_POORLY_UP	RICKMAN_TUMOR_DIFFERENTIATED_WELL_VS_POORLY_UP		207	0.456947	2.09193	0	0.000145695	0.051	2994	tags=37%, list=16%, signal=43%
SLEBOS_HEAD_AND_NECK_CANCER_WITH_HPV_UP	SLEBOS_HEAD_AND_NECK_CANCER_WITH_HPV_UP		77	0.532012	2.08986	0	0.000150926	0.053	3119	tags=43%, list=16%, signal=51%
MODY_HIPPOCAMPUS_PRENATAL	MODY_HIPPOCAMPUS_PRENATAL		34	0.635772	2.08936	0	0.000150484	0.053	4208	tags=56%, list=22%, signal=71%
YUAN_ZNF143_PARTNERS	YUAN_ZNF143_PARTNERS		21	0.692831	2.08896	0	0.000150046	0.053	3592	tags=62%, list=19%, signal=76%
KORKOLA_YOLK_SAC_TUMOR_UP	KORKOLA_YOLK_SAC_TUMOR_UP		16	0.751227	2.08507	0	0.000152369	0.054	4102	tags=75%, list=21%, signal=95%
UDAYAKUMAR_MED1_TARGETS_UP	UDAYAKUMAR_MED1_TARGETS_UP		121	0.485378	2.08339	0	0.000160258	0.057	2660	tags=35%, list=14%, signal=40%
BOYLAN_MULTIPLE_MYELOMA_C_D_UP	BOYLAN_MULTIPLE_MYELOMA_C_D_UP		120	0.493517	2.08095	0	0.000170976	0.061	1687	tags=31%, list=9%, signal=34%
ZHAN_MULTIPLE_MYELOMA_CD1_UP	ZHAN_MULTIPLE_MYELOMA_CD1_UP		40	0.601432	2.08012	0	0.000173215	0.062	3176	tags=52%, list=16%, signal=63%
REACTOME_NUCLEOTIDE_EXCISION_REPAIR	REACTOME_NUCLEOTIDE_EXCISION_REPAIR		43	0.587175	2.07508	0	0.000192268	0.069	972	tags=35%, list=5%, signal=37%
TSENG_IRS1_TARGETS_UP	TSENG_IRS1_TARGETS_UP		103	0.492782	2.07432	0	0.000191717	0.069	2249	tags=30%, list=12%, signal=34%
BIOCARTA_G2_PATHWAY	BIOCARTA_G2_PATHWAY		21	0.698858	2.07175	0	0.000196683	0.071	1800	tags=57%, list=9%, signal=63%
KARLSSON_TGFB1_TARGETS_UP	KARLSSON_TGFB1_TARGETS_UP		112	0.492838	2.07116	0	0.000196123	0.071	2967	tags=35%, list=15%, signal=41%
BOYLAN_MULTIPLE_MYELOMA_C_CLUSTER_UP	BOYLAN_MULTIPLE_MYELOMA_C_CLUSTER_UP		34	0.605264	2.06881	0	0.000206678	0.075	3282	tags=47%, list=17%, signal=57%
KORKOLA_CORRELATED_WITH_POU5F1	KORKOLA_CORRELATED_WITH_POU5F1		26	0.654357	2.06869	0	0.000206093	0.075	3216	tags=42%, list=17%, signal=51%
REACTOME_AUTODEGRADATION_OF_CDH1_BY_CDH1_APC_C	REACTOME_AUTODEGRADATION_OF_CDH1_BY_CDH1_APC_C		51	0.562607	2.06843	0	0.00020551	0.075	3304	tags=49%, list=17%, signal=59%
DAIRKEE_CANCER_PRONE_RESPONSE_BPA_E2	DAIRKEE_CANCER_PRONE_RESPONSE_BPA_E2		106	0.494966	2.0647	0	0.000207593	0.076	2680	tags=37%, list=14%, signal=42%
LI_DCP2_BOUND_MRNA	LI_DCP2_BOUND_MRNA		79	0.523467	2.06292	0	0.000209768	0.077	4002	tags=49%, list=21%, signal=62%
IRITANI_MAD1_TARGETS_DN	IRITANI_MAD1_TARGETS_DN		38	0.595592	2.05677	0	0.000236385	0.086	3075	tags=47%, list=16%, signal=56%
BHAT_ESR1_TARGETS_VIA_AKT1_UP	BHAT_ESR1_TARGETS_VIA_AKT1_UP		254	0.438652	2.05463	0	0.000241032	0.087	3647	tags=37%, list=19%, signal=46%
BOYLAN_MULTIPLE_MYELOMA_C_UP	BOYLAN_MULTIPLE_MYELOMA_C_UP		43	0.584692	2.05107	0	0.00025643	0.092	2898	tags=42%, list=15%, signal=49%
JOHANSSON_GLIOMAGENESIS_BY_PDGFB_UP	JOHANSSON_GLIOMAGENESIS_BY_PDGFB_UP		54	0.548282	2.0505	0	0.000258414	0.093	313	tags=22%, list=2%, signal=23%
CHAUHAN_RESPONSE_TO_METHOXYESTRADIOL_UP	CHAUHAN_RESPONSE_TO_METHOXYESTRADIOL_UP		46	0.572971	2.04204	0	0.000306117	0.111	3352	tags=52%, list=17%, signal=63%
REACTOME_FANCONI_ANEMIA_PATHWAY	REACTOME_FANCONI_ANEMIA_PATHWAY		16	0.732227	2.0376	0	0.000332209	0.121	904	tags=44%, list=5%, signal=46%
CHEN_HOXA5_TARGETS_9HR_DN	CHEN_HOXA5_TARGETS_9HR_DN		36	0.600801	2.0363	0	0.000350195	0.128	1316	tags=33%, list=7%, signal=36%
KARAKAS_TGFB1_SIGNALING	KARAKAS_TGFB1_SIGNALING		18	0.712979	2.03493	0	0.000357194	0.131	177	tags=22%, list=1%, signal=22%
REACTOME_TRANSCRIPTION	REACTOME_TRANSCRIPTION		143	0.469038	2.03209	0	0.000366771	0.134	3122	tags=37%, list=16%, signal=44%
KIM_ALL_DISORDERS_DURATION_CORR_DN	KIM_ALL_DISORDERS_DURATION_CORR_DN		126	0.467694	2.03132	0	0.000368414	0.135	3024	tags=39%, list=16%, signal=46%
LIAO_HAVE_SOX4_BINDING_SITES	LIAO_HAVE_SOX4_BINDING_SITES		40	0.579331	2.02977	0	0.00036741	0.135	4760	tags=48%, list=25%, signal=63%
KEGG_PARKINSONS_DISEASE	KEGG_PARKINSONS_DISEASE		89	0.498412	2.02957	0	0.000366412	0.135	3996	tags=48%, list=21%, signal=61%
KOKKINAKIS_METHIONINE_DEPRIVATION_48HR_DN	KOKKINAKIS_METHIONINE_DEPRIVATION_48HR_DN		60	0.533142	2.02691	0	0.000376029	0.137	2003	tags=30%, list=10%, signal=33%
GROSS_HYPOXIA_VIA_ELK3_UP	GROSS_HYPOXIA_VIA_ELK3_UP		187	0.445813	2.02547	0	0.000390721	0.142	2828	tags=32%, list=15%, signal=37%
BURTON_ADIPOGENESIS_4	BURTON_ADIPOGENESIS_4		42	0.579712	2.02248	0	0.000421051	0.151	3825	tags=50%, list=20%, signal=62%
KEGG_OXIDATIVE_PHOSPHORYLATION	KEGG_OXIDATIVE_PHOSPHORYLATION		94	0.486283	2.02158	0	0.00042254	0.152	4262	tags=44%, list=22%, signal=56%
HONMA_DOCETAXEL_RESISTANCE	HONMA_DOCETAXEL_RESISTANCE		27	0.633541	2.02049	0	0.000431785	0.156	3577	tags=59%, list=19%, signal=73%
KIM_TIAL1_TARGETS	KIM_TIAL1_TARGETS		27	0.637578	2.02006	0	0.000433241	0.157	2605	tags=44%, list=14%, signal=51%
REACTOME_LOSS_OF_NLP_FROM_MITOTIC_CENTROSOMES	REACTOME_LOSS_OF_NLP_FROM_MITOTIC_CENTROSOMES		52	0.542862	2.01963	0	0.000432086	0.157	2145	tags=38%, list=11%, signal=43%
WALLACE_JAK2_TARGETS_UP	WALLACE_JAK2_TARGETS_UP		23	0.646869	2.01625	0	0.000443933	0.162	1356	tags=48%, list=7%, signal=51%
RAMASWAMY_METASTASIS_UP	RAMASWAMY_METASTASIS_UP		60	0.534918	2.01396	0	0.000460719	0.167	2980	tags=42%, list=15%, signal=49%
KEGG_HUNTINGTONS_DISEASE	KEGG_HUNTINGTONS_DISEASE		144	0.46073	2.0136	0	0.000464627	0.169	5492	tags=50%, list=28%, signal=69%
YAO_TEMPORAL_RESPONSE_TO_PROGESTERONE_CLUSTER_15	YAO_TEMPORAL_RESPONSE_TO_PROGESTERONE_CLUSTER_15		31	0.609839	2.01213	0	0.000478816	0.175	1748	tags=32%, list=9%, signal=35%
KIM_WT1_TARGETS_DN	KIM_WT1_TARGETS_DN		400	0.40977	2.01192	0	0.000477556	0.175	2024	tags=24%, list=10%, signal=26%
LI_WILMS_TUMOR_VS_FETAL_KIDNEY_2_UP	LI_WILMS_TUMOR_VS_FETAL_KIDNEY_2_UP		27	0.637635	2.00965	0	0.000483829	0.177	716	tags=30%, list=4%, signal=31%
REACTOME_RESPIRATORY_ELECTRON_TRANSPORT	REACTOME_RESPIRATORY_ELECTRON_TRANSPORT		50	0.558704	2.0076	0	0.000505536	0.186	3996	tags=54%, list=21%, signal=68%
JEON_SMAD6_TARGETS_DN	JEON_SMAD6_TARGETS_DN		17	0.71327	2.00726	0	0.000504216	0.186	512	tags=35%, list=3%, signal=36%
REACTOME_ANTIVIRAL_MECHANISM_BY_IFN_STIMULATED_GENES	REACTOME_ANTIVIRAL_MECHANISM_BY_IFN_STIMULATED_GENES		59	0.528259	2.0059	0	0.00052573	0.194	5143	tags=58%, list=27%, signal=78%
YANG_BCL3_TARGETS_UP	YANG_BCL3_TARGETS_UP		324	0.416512	2.00153	0	0.000559609	0.206	601	tags=16%, list=3%, signal=16%
STARK_PREFRONTAL_CORTEX_22Q11_DELETION_DN	STARK_PREFRONTAL_CORTEX_22Q11_DELETION_DN		438	0.406331	2.00127	0	0.000560689	0.207	3669	tags=36%, list=19%, signal=43%
PID_ATM_PATHWAY	PID_ATM_PATHWAY		31	0.608375	1.99637	0	0.000604116	0.222	2155	tags=39%, list=11%, signal=44%
SANSOM_APC_TARGETS_UP	SANSOM_APC_TARGETS_UP		113	0.473376	1.99627	0	0.000602559	0.222	3200	tags=37%, list=17%, signal=44%
KEGG_BASE_EXCISION_REPAIR	KEGG_BASE_EXCISION_REPAIR		29	0.616093	1.99333	0	0.000638645	0.235	2299	tags=48%, list=12%, signal=55%
DACOSTA_UV_RESPONSE_VIA_ERCC3_UP	DACOSTA_UV_RESPONSE_VIA_ERCC3_UP		282	0.420542	1.99263	0	0.000641967	0.236	2950	tags=30%, list=15%, signal=35%
REACTOME_TRANSPORT_OF_RIBONUCLEOPROTEINS_INTO_THE_HOST_NUCLEUS	REACTOME_TRANSPORT_OF_RIBONUCLEOPROTEINS_INTO_THE_HOST_NUCLEUS		25	0.637316	1.99213	0	0.000642777	0.236	5143	tags=72%, list=27%, signal=98%
WEST_ADRENOCORTICAL_CARCINOMA_VS_ADENOMA_UP	WEST_ADRENOCORTICAL_CARCINOMA_VS_ADENOMA_UP		19	0.68002	1.98825	0.0017094	0.000688367	0.251	5251	tags=89%, list=27%, signal=123%
KIM_MYC_AMPLIFICATION_TARGETS_UP	KIM_MYC_AMPLIFICATION_TARGETS_UP		170	0.445139	1.98746	0	0.000691561	0.253	4114	tags=42%, list=21%, signal=53%
MORI_SMALL_PRE_BII_LYMPHOCYTE_DN	MORI_SMALL_PRE_BII_LYMPHOCYTE_DN		67	0.513342	1.98628	0	0.000699605	0.255	3328	tags=45%, list=17%, signal=54%
REACTOME_HIV_LIFE_CYCLE	REACTOME_HIV_LIFE_CYCLE		104	0.475211	1.98487	0	0.000717488	0.261	4681	tags=48%, list=24%, signal=63%
VANTVEER_BREAST_CANCER_POOR_PROGNOSIS	VANTVEER_BREAST_CANCER_POOR_PROGNOSIS		47	0.547749	1.98457	0	0.000715676	0.261	4658	tags=53%, list=24%, signal=70%
REACTOME_TCA_CYCLE_AND_RESPIRATORY_ELECTRON_TRANSPORT	REACTOME_TCA_CYCLE_AND_RESPIRATORY_ELECTRON_TRANSPORT		97	0.476765	1.98371	0	0.000721187	0.264	3310	tags=43%, list=17%, signal=52%
WONG_PROTEASOME_GENE_MODULE	WONG_PROTEASOME_GENE_MODULE		48	0.546776	1.98293	0	0.000726669	0.267	1252	tags=35%, list=6%, signal=38%
GENTLES_LEUKEMIC_STEM_CELL_DN	GENTLES_LEUKEMIC_STEM_CELL_DN		19	0.681063	1.9811	0	0.000744233	0.274	336	tags=32%, list=2%, signal=32%
REACTOME_METABOLISM_OF_MRNA	REACTOME_METABOLISM_OF_MRNA		148	0.45168	1.98107	0	0.000742373	0.274	3900	tags=43%, list=20%, signal=53%
NUNODA_RESPONSE_TO_DASATINIB_IMATINIB_UP	NUNODA_RESPONSE_TO_DASATINIB_IMATINIB_UP		28	0.61583	1.97975	0	0.000752777	0.279	1889	tags=36%, list=10%, signal=40%
DAIRKEE_CANCER_PRONE_RESPONSE_BPA	DAIRKEE_CANCER_PRONE_RESPONSE_BPA		46	0.546842	1.97851	0.00166113	0.000763012	0.284	2068	tags=41%, list=11%, signal=46%
PODAR_RESPONSE_TO_ADAPHOSTIN_DN	PODAR_RESPONSE_TO_ADAPHOSTIN_DN		16	0.703196	1.97704	0	0.000768361	0.287	2479	tags=63%, list=13%, signal=72%
GROSS_HYPOXIA_VIA_HIF1A_UP	GROSS_HYPOXIA_VIA_HIF1A_UP		68	0.504376	1.97373	0	0.000795234	0.298	2636	tags=34%, list=14%, signal=39%
PID_PRL_SIGNALING_EVENTS_PATHWAY	PID_PRL_SIGNALING_EVENTS_PATHWAY		21	0.660574	1.97249	0	0.000822051	0.306	916	tags=33%, list=5%, signal=35%
SCHLOSSER_MYC_AND_SERUM_RESPONSE_SYNERGY	SCHLOSSER_MYC_AND_SERUM_RESPONSE_SYNERGY		28	0.611418	1.97214	0	0.000824813	0.307	5365	tags=68%, list=28%, signal=94%
MOOTHA_PGC	MOOTHA_PGC		370	0.404808	1.97136	0	0.000827542	0.308	3589	tags=35%, list=19%, signal=42%
DAIRKEE_TERT_TARGETS_UP	DAIRKEE_TERT_TARGETS_UP		305	0.41718	1.96927	0	0.000863341	0.321	3319	tags=32%, list=17%, signal=38%
PID_TELOMERASE_PATHWAY	PID_TELOMERASE_PATHWAY		64	0.515992	1.9686	0	0.000873035	0.323	1376	tags=28%, list=7%, signal=30%
REACTOME_GLUCOSE_TRANSPORT	REACTOME_GLUCOSE_TRANSPORT		36	0.579459	1.96663	0	0.000904087	0.329	5643	tags=64%, list=29%, signal=90%
YIH_RESPONSE_TO_ARSENITE_C3	YIH_RESPONSE_TO_ARSENITE_C3		32	0.585237	1.96157	0	0.000965644	0.35	3594	tags=56%, list=19%, signal=69%
REACTOME_ANTIGEN_PROCESSING_CROSS_PRESENTATION	REACTOME_ANTIGEN_PROCESSING_CROSS_PRESENTATION		64	0.519266	1.95857	0	0.000998775	0.36	4189	tags=48%, list=22%, signal=62%
ALFANO_MYC_TARGETS	ALFANO_MYC_TARGETS		214	0.426133	1.95809	0	0.00100108	0.362	3441	tags=36%, list=18%, signal=43%
WONG_MITOCHONDRIA_GENE_MODULE	WONG_MITOCHONDRIA_GENE_MODULE		190	0.431347	1.95757	0	0.0010034	0.364	3557	tags=39%, list=18%, signal=47%
BILD_MYC_ONCOGENIC_SIGNATURE	BILD_MYC_ONCOGENIC_SIGNATURE		178	0.434114	1.95599	0	0.00102451	0.371	3356	tags=39%, list=17%, signal=47%
KORKOLA_TERATOMA	KORKOLA_TERATOMA		37	0.571208	1.95416	0	0.00106176	0.379	716	tags=30%, list=4%, signal=31%
KRASNOSELSKAYA_ILF3_TARGETS_DN	KRASNOSELSKAYA_ILF3_TARGETS_DN		44	0.547167	1.95229	0.00162338	0.00107776	0.384	2372	tags=36%, list=12%, signal=41%
REACTOME_NEP_NS2_INTERACTS_WITH_THE_CELLULAR_EXPORT_MACHINERY	REACTOME_NEP_NS2_INTERACTS_WITH_THE_CELLULAR_EXPORT_MACHINERY		25	0.630975	1.94958	0	0.00112141	0.396	5596	tags=76%, list=29%, signal=107%
YAO_TEMPORAL_RESPONSE_TO_PROGESTERONE_CLUSTER_13	YAO_TEMPORAL_RESPONSE_TO_PROGESTERONE_CLUSTER_13		144	0.447302	1.94879	0	0.00113491	0.401	3181	tags=39%, list=16%, signal=46%
ENK_UV_RESPONSE_EPIDERMIS_UP	ENK_UV_RESPONSE_EPIDERMIS_UP		259	0.411218	1.94669	0	0.001174	0.414	2611	tags=27%, list=14%, signal=30%
HERNANDEZ_MITOTIC_ARREST_BY_DOCETAXEL_1_DN	HERNANDEZ_MITOTIC_ARREST_BY_DOCETAXEL_1_DN		33	0.572897	1.94573	0	0.00118978	0.419	621	tags=27%, list=3%, signal=28%
REACTOME_FACTORS_INVOLVED_IN_MEGAKARYOCYTE_DEVELOPMENT_AND_PLATELET_PRODUCTION	REACTOME_FACTORS_INVOLVED_IN_MEGAKARYOCYTE_DEVELOPMENT_AND_PLATELET_PRODUCTION		102	0.463989	1.94344	0	0.00121705	0.426	1558	tags=25%, list=8%, signal=28%
REACTOME_MICRORNA_MIRNA_BIOGENESIS	REACTOME_MICRORNA_MIRNA_BIOGENESIS		18	0.669374	1.93747	0	0.00131781	0.449	4002	tags=61%, list=21%, signal=77%
VERHAAK_GLIOBLASTOMA_PRONEURAL	VERHAAK_GLIOBLASTOMA_PRONEURAL		156	0.438964	1.93621	0	0.00133762	0.452	3806	tags=40%, list=20%, signal=49%
REACTOME_LATE_PHASE_OF_HIV_LIFE_CYCLE	REACTOME_LATE_PHASE_OF_HIV_LIFE_CYCLE		92	0.470921	1.93594	0	0.00133679	0.453	5240	tags=50%, list=27%, signal=68%
PID_RB_1PATHWAY	PID_RB_1PATHWAY		62	0.508407	1.93495	0	0.0013631	0.461	997	tags=26%, list=5%, signal=27%
MOOTHA_HUMAN_MITODB_6_2002	MOOTHA_HUMAN_MITODB_6_2002		377	0.3977	1.93071	0	0.00143245	0.481	3364	tags=32%, list=17%, signal=38%
CHUNG_BLISTER_CYTOTOXICITY_UP	CHUNG_BLISTER_CYTOTOXICITY_UP		116	0.454629	1.93057	0	0.00143133	0.482	3716	tags=41%, list=19%, signal=50%
KEGG_OOCYTE_MEIOSIS	KEGG_OOCYTE_MEIOSIS		102	0.46584	1.93054	0	0.001428	0.482	3304	tags=34%, list=17%, signal=41%
HEIDENBLAD_AMPLICON_8Q24_UP	HEIDENBLAD_AMPLICON_8Q24_UP		30	0.591226	1.92842	0	0.00146308	0.491	1984	tags=43%, list=10%, signal=48%
KATSANOU_ELAVL1_TARGETS_DN	KATSANOU_ELAVL1_TARGETS_DN		133	0.443524	1.9268	0	0.00148223	0.493	2203	tags=22%, list=11%, signal=24%
AIYAR_COBRA1_TARGETS_DN	AIYAR_COBRA1_TARGETS_DN		25	0.609514	1.92589	0	0.0014991	0.499	2583	tags=40%, list=13%, signal=46%
BYSTROEM_CORRELATED_WITH_IL5_UP	BYSTROEM_CORRELATED_WITH_IL5_UP		44	0.542653	1.92404	0	0.00152267	0.504	4396	tags=41%, list=23%, signal=53%
MOREAUX_MULTIPLE_MYELOMA_BY_TACI_DN	MOREAUX_MULTIPLE_MYELOMA_BY_TACI_DN		149	0.440225	1.92362	0	0.00152136	0.504	3006	tags=35%, list=16%, signal=41%
JUBAN_TARGETS_OF_SPI1_AND_FLI1_DN	JUBAN_TARGETS_OF_SPI1_AND_FLI1_DN		73	0.489736	1.92246	0	0.00153802	0.508	1738	tags=27%, list=9%, signal=30%
REACTOME_POTASSIUM_CHANNELS	REACTOME_POTASSIUM_CHANNELS		89	0.470515	1.92197	0	0.00153449	0.508	6622	tags=62%, list=34%, signal=94%
KEGG_NUCLEOTIDE_EXCISION_REPAIR	KEGG_NUCLEOTIDE_EXCISION_REPAIR		39	0.553022	1.91599	0.00330033	0.00166017	0.534	957	tags=33%, list=5%, signal=35%
BHAT_ESR1_TARGETS_NOT_VIA_AKT1_UP	BHAT_ESR1_TARGETS_NOT_VIA_AKT1_UP		196	0.422279	1.91451	0	0.00168304	0.538	4222	tags=40%, list=22%, signal=51%
REACTOME_REGULATION_OF_APOPTOSIS	REACTOME_REGULATION_OF_APOPTOSIS		53	0.511815	1.91029	0	0.00178312	0.564	3292	tags=49%, list=17%, signal=59%
YAO_TEMPORAL_RESPONSE_TO_PROGESTERONE_CLUSTER_10	YAO_TEMPORAL_RESPONSE_TO_PROGESTERONE_CLUSTER_10		57	0.511502	1.90994	0.00161551	0.00178784	0.565	4117	tags=49%, list=21%, signal=62%
HANN_RESISTANCE_TO_BCL2_INHIBITOR_UP	HANN_RESISTANCE_TO_BCL2_INHIBITOR_UP		28	0.595001	1.90936	0	0.00180354	0.569	3514	tags=54%, list=18%, signal=65%
MARIADASON_RESPONSE_TO_BUTYRATE_SULINDAC_6	MARIADASON_RESPONSE_TO_BUTYRATE_SULINDAC_6		45	0.536307	1.907	0	0.00185868	0.577	2254	tags=36%, list=12%, signal=40%
PEART_HDAC_PROLIFERATION_CLUSTER_UP	PEART_HDAC_PROLIFERATION_CLUSTER_UP		53	0.511209	1.90575	0	0.00187635	0.579	1759	tags=34%, list=9%, signal=37%
REACTOME_METABOLISM_OF_NUCLEOTIDES	REACTOME_METABOLISM_OF_NUCLEOTIDES		64	0.499638	1.90436	0	0.00191153	0.585	3138	tags=45%, list=16%, signal=54%
REACTOME_GLYCOLYSIS	REACTOME_GLYCOLYSIS		25	0.605954	1.90416	0.00177936	0.00192041	0.588	6047	tags=68%, list=31%, signal=99%
HORTON_SREBF_TARGETS	HORTON_SREBF_TARGETS		22	0.627648	1.90365	0.00179533	0.00193564	0.591	2282	tags=45%, list=12%, signal=51%
REACTOME_TRANSPORT_OF_MATURE_MRNA_DERIVED_FROM_AN_INTRONLESS_TRANSCRIPT	REACTOME_TRANSPORT_OF_MATURE_MRNA_DERIVED_FROM_AN_INTRONLESS_TRANSCRIPT		30	0.587603	1.9031	0	0.00195067	0.594	5143	tags=70%, list=27%, signal=95%
COLDREN_GEFITINIB_RESISTANCE_UP	COLDREN_GEFITINIB_RESISTANCE_UP		67	0.488263	1.89941	0.00157729	0.00204829	0.613	3258	tags=39%, list=17%, signal=47%
BROWNE_HCMV_INFECTION_14HR_UP	BROWNE_HCMV_INFECTION_14HR_UP		142	0.440763	1.89889	0	0.00205242	0.614	2399	tags=29%, list=12%, signal=33%
KEGG_FRUCTOSE_AND_MANNOSE_METABOLISM	KEGG_FRUCTOSE_AND_MANNOSE_METABOLISM		33	0.567232	1.89834	0	0.00206087	0.616	2421	tags=45%, list=13%, signal=52%
REACTOME_VOLTAGE_GATED_POTASSIUM_CHANNELS	REACTOME_VOLTAGE_GATED_POTASSIUM_CHANNELS		38	0.553308	1.89822	0	0.00205845	0.616	6622	tags=79%, list=34%, signal=120%
HEDENFALK_BREAST_CANCER_HEREDITARY_VS_SPORADIC	HEDENFALK_BREAST_CANCER_HEREDITARY_VS_SPORADIC		41	0.543121	1.89756	0	0.00207314	0.619	2329	tags=39%, list=12%, signal=44%
BENPORATH_MYC_TARGETS_WITH_EBOX	BENPORATH_MYC_TARGETS_WITH_EBOX		197	0.416084	1.89527	0	0.00213085	0.63	2380	tags=28%, list=12%, signal=32%
KRIGE_AMINO_ACID_DEPRIVATION	KRIGE_AMINO_ACID_DEPRIVATION		27	0.583048	1.89351	0	0.00214975	0.635	2702	tags=52%, list=14%, signal=60%
CHIARETTI_T_ALL_RELAPSE_PROGNOSIS	CHIARETTI_T_ALL_RELAPSE_PROGNOSIS		19	0.646575	1.89326	0.00178253	0.0021578	0.636	904	tags=47%, list=5%, signal=50%
REACTOME_RECRUITMENT_OF_MITOTIC_CENTROSOME_PROTEINS_AND_COMPLEXES	REACTOME_RECRUITMENT_OF_MITOTIC_CENTROSOME_PROTEINS_AND_COMPLEXES		59	0.504535	1.89294	0	0.00215731	0.638	2145	tags=36%, list=11%, signal=40%
MODY_HIPPOCAMPUS_NEONATAL	MODY_HIPPOCAMPUS_NEONATAL		31	0.570694	1.89268	0	0.00216103	0.64	5266	tags=61%, list=27%, signal=84%
RAHMAN_TP53_TARGETS_PHOSPHORYLATED	RAHMAN_TP53_TARGETS_PHOSPHORYLATED		19	0.656982	1.89149	0	0.00218818	0.646	1024	tags=37%, list=5%, signal=39%
BONOME_OVARIAN_CANCER_POOR_SURVIVAL_DN	BONOME_OVARIAN_CANCER_POOR_SURVIVAL_DN		18	0.671573	1.89132	0.00173611	0.00218766	0.646	2799	tags=50%, list=15%, signal=58%
BIOCARTA_ATRBRCA_PATHWAY	BIOCARTA_ATRBRCA_PATHWAY		17	0.662644	1.89066	0	0.00219132	0.646	1376	tags=35%, list=7%, signal=38%
REACTOME_REGULATION_OF_GLUCOKINASE_BY_GLUCOKINASE_REGULATORY_PROTEIN	REACTOME_REGULATION_OF_GLUCOKINASE_BY_GLUCOKINASE_REGULATORY_PROTEIN		25	0.611788	1.88862	0.00166945	0.00225165	0.656	5643	tags=72%, list=29%, signal=102%
BROWNE_HCMV_INFECTION_24HR_UP	BROWNE_HCMV_INFECTION_24HR_UP		132	0.436537	1.88835	0	0.00225734	0.659	2463	tags=30%, list=13%, signal=34%
REACTOME_RNA_POL_I_RNA_POL_III_AND_MITOCHONDRIAL_TRANSCRIPTION	REACTOME_RNA_POL_I_RNA_POL_III_AND_MITOCHONDRIAL_TRANSCRIPTION		68	0.483775	1.88005	0	0.00248711	0.69	3091	tags=41%, list=16%, signal=49%
MOOTHA_MITOCHONDRIA	MOOTHA_MITOCHONDRIA		390	0.385004	1.87878	0	0.00252582	0.697	3142	tags=31%, list=16%, signal=36%
REACTOME_RESOLUTION_OF_AP_SITES_VIA_THE_MULTIPLE_NUCLEOTIDE_PATCH_REPLACEMENT_PATHWAY	REACTOME_RESOLUTION_OF_AP_SITES_VIA_THE_MULTIPLE_NUCLEOTIDE_PATCH_REPLACEMENT_PATHWAY		15	0.674449	1.87871	0	0.00252039	0.697	1903	tags=40%, list=10%, signal=44%
LEE_TARGETS_OF_PTCH1_AND_SUFU_UP	LEE_TARGETS_OF_PTCH1_AND_SUFU_UP		44	0.525138	1.8741	0	0.00266508	0.72	1932	tags=25%, list=10%, signal=28%
OUELLET_CULTURED_OVARIAN_CANCER_INVASIVE_VS_LMP_UP	OUELLET_CULTURED_OVARIAN_CANCER_INVASIVE_VS_LMP_UP		59	0.498593	1.8723	0	0.00272609	0.726	3074	tags=36%, list=16%, signal=42%
BILD_E2F3_ONCOGENIC_SIGNATURE	BILD_E2F3_ONCOGENIC_SIGNATURE		215	0.405202	1.87178	0	0.00273271	0.727	2372	tags=25%, list=12%, signal=28%
SHIN_B_CELL_LYMPHOMA_CLUSTER_8	SHIN_B_CELL_LYMPHOMA_CLUSTER_8		35	0.556113	1.87168	0.00168067	0.00273098	0.727	1761	tags=26%, list=9%, signal=28%
NIKOLSKY_BREAST_CANCER_16P13_AMPLICON	NIKOLSKY_BREAST_CANCER_16P13_AMPLICON		92	0.459897	1.87012	0	0.00280174	0.738	4395	tags=41%, list=23%, signal=53%
CREIGHTON_ENDOCRINE_THERAPY_RESISTANCE_1	CREIGHTON_ENDOCRINE_THERAPY_RESISTANCE_1		446	0.378429	1.86901	0	0.00282875	0.741	3087	tags=28%, list=16%, signal=32%
MARZEC_IL2_SIGNALING_UP	MARZEC_IL2_SIGNALING_UP		107	0.441582	1.86875	0	0.00283099	0.742	4657	tags=40%, list=24%, signal=53%
MARTINEZ_RESPONSE_TO_TRABECTEDIN_DN	MARTINEZ_RESPONSE_TO_TRABECTEDIN_DN		251	0.401104	1.86817	0	0.00284764	0.745	2751	tags=29%, list=14%, signal=33%
REACTOME_PROTEIN_FOLDING	REACTOME_PROTEIN_FOLDING		47	0.520297	1.86778	0	0.00286009	0.748	3042	tags=47%, list=16%, signal=55%
REACTOME_RNA_POL_III_TRANSCRIPTION_INITIATION_FROM_TYPE_2_PROMOTER	REACTOME_RNA_POL_III_TRANSCRIPTION_INITIATION_FROM_TYPE_2_PROMOTER		23	0.613706	1.86605	0.0033557	0.00291341	0.759	4208	tags=65%, list=22%, signal=83%
HSIAO_HOUSEKEEPING_GENES	HSIAO_HOUSEKEEPING_GENES		304	0.392203	1.86593	0	0.00290931	0.76	4002	tags=37%, list=21%, signal=46%
REACTOME_RNA_POL_III_TRANSCRIPTION	REACTOME_RNA_POL_III_TRANSCRIPTION		33	0.55708	1.86296	0	0.00300898	0.774	4644	tags=58%, list=24%, signal=76%
REACTOME_ELONGATION_ARREST_AND_RECOVERY	REACTOME_ELONGATION_ARREST_AND_RECOVERY		26	0.597563	1.86292	0.00168067	0.00300675	0.774	4002	tags=50%, list=21%, signal=63%
REACTOME_POST_CHAPERONIN_TUBULIN_FOLDING_PATHWAY	REACTOME_POST_CHAPERONIN_TUBULIN_FOLDING_PATHWAY		16	0.672032	1.8625	0.0034904	0.00301077	0.776	5474	tags=69%, list=28%, signal=96%
FLOTHO_PEDIATRIC_ALL_THERAPY_RESPONSE_DN	FLOTHO_PEDIATRIC_ALL_THERAPY_RESPONSE_DN		27	0.590903	1.86219	0	0.00301459	0.777	1144	tags=33%, list=6%, signal=35%
VANTVEER_BREAST_CANCER_BRCA1_UP	VANTVEER_BREAST_CANCER_BRCA1_UP		30	0.573829	1.85919	0	0.00312759	0.79	4343	tags=60%, list=23%, signal=77%
BIOCARTA_P53_PATHWAY	BIOCARTA_P53_PATHWAY		16	0.663039	1.8589	0	0.00313526	0.792	197	tags=31%, list=1%, signal=32%
KANNAN_TP53_TARGETS_DN	KANNAN_TP53_TARGETS_DN		19	0.628674	1.8587	0.00339559	0.00313281	0.793	2248	tags=53%, list=12%, signal=60%
MIKKELSEN_MEF_HCP_WITH_H3K27ME3	MIKKELSEN_MEF_HCP_WITH_H3K27ME3		499	0.372661	1.85783	0	0.00318433	0.799	7438	tags=57%, list=39%, signal=90%
KORKOLA_EMBRYONAL_CARCINOMA_UP	KORKOLA_EMBRYONAL_CARCINOMA_UP		34	0.546081	1.85546	0.00161551	0.00327565	0.806	1959	tags=38%, list=10%, signal=42%
ZHAN_VARIABLE_EARLY_DIFFERENTIATION_GENES_DN	ZHAN_VARIABLE_EARLY_DIFFERENTIATION_GENES_DN		27	0.579875	1.85427	0	0.0033089	0.808	3292	tags=52%, list=17%, signal=62%
REACTOME_SIGNALING_BY_WNT	REACTOME_SIGNALING_BY_WNT		59	0.49187	1.85338	0	0.00332007	0.81	3292	tags=44%, list=17%, signal=53%
MEISSNER_NPC_HCP_WITH_H3K27ME3	MEISSNER_NPC_HCP_WITH_H3K27ME3		72	0.470811	1.85261	0	0.00334323	0.815	6092	tags=61%, list=32%, signal=89%
REACTOME_ACTIVATION_OF_NF_KAPPAB_IN_B_CELLS	REACTOME_ACTIVATION_OF_NF_KAPPAB_IN_B_CELLS		57	0.493225	1.85065	0	0.00341006	0.821	5562	tags=61%, list=29%, signal=86%
REACTOME_SIGNALLING_TO_RAS	REACTOME_SIGNALLING_TO_RAS		25	0.584319	1.8503	0	0.00341695	0.821	4553	tags=52%, list=24%, signal=68%
LEE_METASTASIS_AND_RNA_PROCESSING_UP	LEE_METASTASIS_AND_RNA_PROCESSING_UP		16	0.685168	1.84608	0.00172117	0.0035896	0.844	3428	tags=50%, list=18%, signal=61%
REACTOME_MEIOTIC_SYNAPSIS	REACTOME_MEIOTIC_SYNAPSIS		39	0.525251	1.8459	0.0017094	0.00358624	0.845	3126	tags=46%, list=16%, signal=55%
KEGG_PURINE_METABOLISM	KEGG_PURINE_METABOLISM		143	0.422991	1.84512	0	0.00360852	0.849	3138	tags=37%, list=16%, signal=44%
REACTOME_APC_CDC20_MEDIATED_DEGRADATION_OF_NEK2A	REACTOME_APC_CDC20_MEDIATED_DEGRADATION_OF_NEK2A		19	0.635838	1.84502	0.00362319	0.00360322	0.85	1002	tags=32%, list=5%, signal=33%
MCCLUNG_DELTA_FOSB_TARGETS_8WK	MCCLUNG_DELTA_FOSB_TARGETS_8WK		46	0.512483	1.84115	0	0.00374711	0.866	4166	tags=50%, list=22%, signal=64%
SANSOM_APC_MYC_TARGETS	SANSOM_APC_MYC_TARGETS		190	0.405014	1.83863	0	0.00383165	0.872	1769	tags=25%, list=9%, signal=27%
AGUIRRE_PANCREATIC_CANCER_COPY_NUMBER_DN	AGUIRRE_PANCREATIC_CANCER_COPY_NUMBER_DN		210	0.402175	1.83533	0	0.003996	0.888	3243	tags=31%, list=17%, signal=37%
REACTOME_RNA_POL_II_TRANSCRIPTION	REACTOME_RNA_POL_II_TRANSCRIPTION		89	0.448096	1.83465	0	0.00401914	0.889	2280	tags=29%, list=12%, signal=33%
REACTOME_INFLUENZA_LIFE_CYCLE	REACTOME_INFLUENZA_LIFE_CYCLE		85	0.455986	1.83335	0	0.00408489	0.891	5240	tags=45%, list=27%, signal=61%
REACTOME_TRANSPORT_OF_MATURE_TRANSCRIPT_TO_CYTOPLASM	REACTOME_TRANSPORT_OF_MATURE_TRANSCRIPT_TO_CYTOPLASM		48	0.4981	1.83061	0.00162602	0.0042361	0.898	5143	tags=56%, list=27%, signal=77%
REACTOME_APOPTOSIS	REACTOME_APOPTOSIS		132	0.422131	1.83008	0	0.00425671	0.901	3292	tags=36%, list=17%, signal=44%
XU_HGF_SIGNALING_NOT_VIA_AKT1_48HR_DN	XU_HGF_SIGNALING_NOT_VIA_AKT1_48HR_DN		19	0.62525	1.82877	0.00177305	0.00432362	0.903	955	tags=37%, list=5%, signal=39%
ZUCCHI_METASTASIS_UP	ZUCCHI_METASTASIS_UP		35	0.536804	1.82817	0	0.00434392	0.905	2206	tags=31%, list=11%, signal=35%
HOLLEMAN_PREDNISOLONE_RESISTANCE_ALL_UP	HOLLEMAN_PREDNISOLONE_RESISTANCE_ALL_UP		17	0.640455	1.82798	0.00340715	0.00434489	0.905	2275	tags=53%, list=12%, signal=60%
BANDRES_RESPONSE_TO_CARMUSTIN_MGMT_48HR_DN	BANDRES_RESPONSE_TO_CARMUSTIN_MGMT_48HR_DN		150	0.410964	1.82476	0	0.00450699	0.911	5727	tags=46%, list=30%, signal=65%
HU_GENOTOXIC_DAMAGE_24HR	HU_GENOTOXIC_DAMAGE_24HR		27	0.568863	1.82466	0	0.00450774	0.911	3025	tags=41%, list=16%, signal=48%
YANG_BREAST_CANCER_ESR1_DN	YANG_BREAST_CANCER_ESR1_DN		22	0.612548	1.82456	0	0.00450655	0.911	2457	tags=41%, list=13%, signal=47%
XU_CREBBP_TARGETS_UP	XU_CREBBP_TARGETS_UP		22	0.596247	1.82386	0	0.00452846	0.911	1932	tags=50%, list=10%, signal=56%
CHOW_RASSF1_TARGETS_UP	CHOW_RASSF1_TARGETS_UP		26	0.584225	1.82275	0.00173913	0.00456348	0.914	3614	tags=50%, list=19%, signal=61%
HASLINGER_B_CLL_WITH_CHROMOSOME_12_TRISOMY	HASLINGER_B_CLL_WITH_CHROMOSOME_12_TRISOMY		22	0.597168	1.81893	0.00171233	0.00477587	0.92	2092	tags=41%, list=11%, signal=46%
PID_P73PATHWAY	PID_P73PATHWAY		72	0.464273	1.81694	0	0.00490146	0.93	1783	tags=25%, list=9%, signal=27%
GROSS_HYPOXIA_VIA_ELK3_ONLY_DN	GROSS_HYPOXIA_VIA_ELK3_ONLY_DN		37	0.527808	1.816	0	0.00493388	0.931	2817	tags=43%, list=15%, signal=51%
WAKASUGI_HAVE_ZNF143_BINDING_SITES	WAKASUGI_HAVE_ZNF143_BINDING_SITES		51	0.504117	1.81459	0	0.00499612	0.932	1903	tags=35%, list=10%, signal=39%
SANSOM_APC_TARGETS	SANSOM_APC_TARGETS		183	0.402724	1.81266	0	0.0051033	0.935	4727	tags=37%, list=25%, signal=48%
RAY_TUMORIGENESIS_BY_ERBB2_CDC25A_UP	RAY_TUMORIGENESIS_BY_ERBB2_CDC25A_UP		88	0.443306	1.8103	0	0.00524261	0.941	3686	tags=34%, list=19%, signal=42%
MATSUDA_NATURAL_KILLER_DIFFERENTIATION	MATSUDA_NATURAL_KILLER_DIFFERENTIATION		434	0.366933	1.81022	0	0.00524181	0.941	3227	tags=26%, list=17%, signal=31%
REACTOME_PROCESSING_OF_CAPPED_INTRONLESS_PRE_MRNA	REACTOME_PROCESSING_OF_CAPPED_INTRONLESS_PRE_MRNA		20	0.604533	1.80774	0.00176056	0.00538403	0.944	1922	tags=45%, list=10%, signal=50%
PENG_GLUCOSE_DEPRIVATION_UP	PENG_GLUCOSE_DEPRIVATION_UP		41	0.509494	1.80351	0.00325203	0.00564337	0.954	2056	tags=32%, list=11%, signal=35%
MONNIER_POSTRADIATION_TUMOR_ESCAPE_UP	MONNIER_POSTRADIATION_TUMOR_ESCAPE_UP		355	0.369995	1.79823	0	0.00596796	0.962	3011	tags=29%, list=16%, signal=34%
MEISSNER_BRAIN_HCP_WITH_H3K27ME3	MEISSNER_BRAIN_HCP_WITH_H3K27ME3		231	0.390093	1.79747	0	0.00600512	0.963	5173	tags=43%, list=27%, signal=58%
AMUNDSON_GENOTOXIC_SIGNATURE	AMUNDSON_GENOTOXIC_SIGNATURE		93	0.438993	1.79701	0	0.00601787	0.963	2803	tags=31%, list=15%, signal=36%
NIKOLSKY_BREAST_CANCER_5P15_AMPLICON	NIKOLSKY_BREAST_CANCER_5P15_AMPLICON		22	0.594534	1.79251	0	0.0063768	0.968	5800	tags=64%, list=30%, signal=91%
CUI_GLUCOSE_DEPRIVATION	CUI_GLUCOSE_DEPRIVATION		56	0.482836	1.7925	0	0.00636648	0.968	3577	tags=39%, list=19%, signal=48%
BRACHAT_RESPONSE_TO_CAMPTOTHECIN_DN	BRACHAT_RESPONSE_TO_CAMPTOTHECIN_DN		38	0.516672	1.7922	0.00503356	0.00638205	0.969	1976	tags=34%, list=10%, signal=38%
REACTOME_BASIGIN_INTERACTIONS	REACTOME_BASIGIN_INTERACTIONS		23	0.582653	1.79125	0.00176056	0.00644771	0.971	3946	tags=52%, list=20%, signal=66%
WHITFIELD_CELL_CYCLE_M_G1	WHITFIELD_CELL_CYCLE_M_G1		130	0.42117	1.79115	0.0015015	0.00644463	0.971	3470	tags=34%, list=18%, signal=41%
REACTOME_CLEAVAGE_OF_GROWING_TRANSCRIPT_IN_THE_TERMINATION_REGION_	REACTOME_CLEAVAGE_OF_GROWING_TRANSCRIPT_IN_THE_TERMINATION_REGION_		37	0.519879	1.79051	0	0.00649483	0.972	1922	tags=35%, list=10%, signal=39%
CAIRO_HEPATOBLASTOMA_UP	CAIRO_HEPATOBLASTOMA_UP		185	0.395498	1.78987	0	0.00652847	0.972	3481	tags=32%, list=18%, signal=39%
GOTZMANN_EPITHELIAL_TO_MESENCHYMAL_TRANSITION_UP	GOTZMANN_EPITHELIAL_TO_MESENCHYMAL_TRANSITION_UP		64	0.468668	1.78947	0	0.00655301	0.973	800	tags=19%, list=4%, signal=19%
SHEPARD_CRUSH_AND_BURN_MUTANT_UP	SHEPARD_CRUSH_AND_BURN_MUTANT_UP		179	0.396001	1.78775	0	0.00666149	0.976	3753	tags=33%, list=19%, signal=41%
IVANOVA_HEMATOPOIESIS_EARLY_PROGENITOR	IVANOVA_HEMATOPOIESIS_EARLY_PROGENITOR		454	0.362561	1.78468	0	0.00688495	0.978	3727	tags=33%, list=19%, signal=40%
KEGG_PROGESTERONE_MEDIATED_OOCYTE_MATURATION	KEGG_PROGESTERONE_MEDIATED_OOCYTE_MATURATION		75	0.449661	1.78424	0	0.00689767	0.978	2706	tags=29%, list=14%, signal=34%
NIKOLSKY_BREAST_CANCER_1Q21_AMPLICON	NIKOLSKY_BREAST_CANCER_1Q21_AMPLICON		29	0.549049	1.78424	0.00163399	0.00688473	0.978	2010	tags=38%, list=10%, signal=42%
REACTOME_G1_PHASE	REACTOME_G1_PHASE		34	0.533444	1.78234	0	0.00703579	0.978	979	tags=26%, list=5%, signal=28%
CEBALLOS_TARGETS_OF_TP53_AND_MYC_DN	CEBALLOS_TARGETS_OF_TP53_AND_MYC_DN		29	0.54893	1.78077	0.00175439	0.00714808	0.979	2250	tags=28%, list=12%, signal=31%
GENTILE_RESPONSE_CLUSTER_D3	GENTILE_RESPONSE_CLUSTER_D3		56	0.472207	1.77746	0.00162602	0.00741752	0.981	3702	tags=36%, list=19%, signal=44%
PECE_MAMMARY_STEM_CELL_UP	PECE_MAMMARY_STEM_CELL_UP		101	0.432875	1.77633	0.00145773	0.00749961	0.982	5683	tags=46%, list=29%, signal=64%
WANG_SMARCE1_TARGETS_DN	WANG_SMARCE1_TARGETS_DN		328	0.366822	1.7748	0	0.0076196	0.983	3842	tags=31%, list=20%, signal=39%
REACTOME_DOUBLE_STRAND_BREAK_REPAIR	REACTOME_DOUBLE_STRAND_BREAK_REPAIR		19	0.608022	1.77261	0.00905797	0.00780033	0.984	1620	tags=42%, list=8%, signal=46%
DEBIASI_APOPTOSIS_BY_REOVIRUS_INFECTION_DN	DEBIASI_APOPTOSIS_BY_REOVIRUS_INFECTION_DN		263	0.376929	1.77237	0	0.0077966	0.985	2947	tags=30%, list=15%, signal=35%
SHIN_B_CELL_LYMPHOMA_CLUSTER_9	SHIN_B_CELL_LYMPHOMA_CLUSTER_9		18	0.611804	1.77194	0.00704225	0.00781264	0.987	3787	tags=56%, list=20%, signal=69%
TURASHVILI_BREAST_DUCTAL_CARCINOMA_VS_LOBULAR_NORMAL_UP	TURASHVILI_BREAST_DUCTAL_CARCINOMA_VS_LOBULAR_NORMAL_UP		68	0.458563	1.7683	0.0016	0.00815096	0.99	1130	tags=21%, list=6%, signal=22%
HEDENFALK_BREAST_CANCER_BRCA1_VS_BRCA2	HEDENFALK_BREAST_CANCER_BRCA1_VS_BRCA2		144	0.406124	1.76817	0	0.00814486	0.99	2264	tags=26%, list=12%, signal=30%
BURTON_ADIPOGENESIS_5	BURTON_ADIPOGENESIS_5		102	0.431679	1.76778	0	0.00815127	0.99	2833	tags=35%, list=15%, signal=41%
REACTOME_SYNTHESIS_AND_INTERCONVERSION_OF_NUCLEOTIDE_DI_AND_TRIPHOSPHATES	REACTOME_SYNTHESIS_AND_INTERCONVERSION_OF_NUCLEOTIDE_DI_AND_TRIPHOSPHATES		15	0.646679	1.76659	0.0017452	0.00823094	0.992	3138	tags=53%, list=16%, signal=64%
REACTOME_BASE_EXCISION_REPAIR	REACTOME_BASE_EXCISION_REPAIR		17	0.616902	1.764	0.00674536	0.00844676	0.993	678	tags=29%, list=4%, signal=30%
BIOCARTA_MPR_PATHWAY	BIOCARTA_MPR_PATHWAY		33	0.53041	1.76015	0.00167504	0.0087674	0.993	1887	tags=36%, list=10%, signal=40%
REACTOME_SIGNALING_BY_THE_B_CELL_RECEPTOR_BCR	REACTOME_SIGNALING_BY_THE_B_CELL_RECEPTOR_BCR		115	0.411521	1.75564	0	0.00920677	0.993	3900	tags=41%, list=20%, signal=51%
REACTOME_PHOSPHORYLATION_OF_THE_APC_C	REACTOME_PHOSPHORYLATION_OF_THE_APC_C		15	0.635961	1.75492	0.0017452	0.00924507	0.994	1002	tags=33%, list=5%, signal=35%
MACLACHLAN_BRCA1_TARGETS_UP	MACLACHLAN_BRCA1_TARGETS_UP		20	0.585225	1.75477	0.00863558	0.00924578	0.994	1635	tags=40%, list=8%, signal=44%
COLINA_TARGETS_OF_4EBP1_AND_4EBP2	COLINA_TARGETS_OF_4EBP1_AND_4EBP2		330	0.364195	1.75459	0	0.00924666	0.994	1880	tags=19%, list=10%, signal=21%
KIM_WT1_TARGETS_12HR_DN	KIM_WT1_TARGETS_12HR_DN		189	0.384576	1.75451	0	0.00923697	0.995	2339	tags=24%, list=12%, signal=27%
MULLIGHAN_NPM1_MUTATED_SIGNATURE_1_DN	MULLIGHAN_NPM1_MUTATED_SIGNATURE_1_DN		109	0.418788	1.75444	0	0.00922728	0.995	2967	tags=29%, list=15%, signal=34%
LIANG_HEMATOPOIESIS_STEM_CELL_NUMBER_LARGE_VS_TINY_UP	LIANG_HEMATOPOIESIS_STEM_CELL_NUMBER_LARGE_VS_TINY_UP		37	0.514186	1.75338	0	0.0093492	0.995	2238	tags=35%, list=12%, signal=40%
LIN_APC_TARGETS	LIN_APC_TARGETS		69	0.454457	1.75033	0.0031348	0.00963179	0.995	4269	tags=42%, list=22%, signal=54%
NIKOLSKY_BREAST_CANCER_20Q11_AMPLICON	NIKOLSKY_BREAST_CANCER_20Q11_AMPLICON		27	0.551025	1.74855	0.00330033	0.00978005	0.996	3610	tags=48%, list=19%, signal=59%
SMITH_TERT_TARGETS_UP	SMITH_TERT_TARGETS_UP		129	0.406863	1.74769	0.001443	0.00984809	0.996	3249	tags=33%, list=17%, signal=40%
GENTILE_UV_RESPONSE_CLUSTER_D8	GENTILE_UV_RESPONSE_CLUSTER_D8		39	0.505685	1.74609	0.00326264	0.00997468	0.996	2792	tags=33%, list=14%, signal=39%
AMIT_EGF_RESPONSE_480_MCF10A	AMIT_EGF_RESPONSE_480_MCF10A		38	0.506648	1.74329	0	0.0102939	0.996	2191	tags=26%, list=11%, signal=30%
LOCKWOOD_AMPLIFIED_IN_LUNG_CANCER	LOCKWOOD_AMPLIFIED_IN_LUNG_CANCER		194	0.383059	1.74285	0	0.0103328	0.996	2734	tags=28%, list=14%, signal=33%
WOOD_EBV_EBNA1_TARGETS_UP	WOOD_EBV_EBNA1_TARGETS_UP		102	0.411171	1.74085	0	0.0105273	0.997	5435	tags=45%, list=28%, signal=62%
TIMOFEEVA_GROWTH_STRESS_VIA_STAT1_DN	TIMOFEEVA_GROWTH_STRESS_VIA_STAT1_DN		15	0.636412	1.74083	0.00924214	0.0105156	0.997	2944	tags=47%, list=15%, signal=55%
LEIN_LOCALIZED_TO_PROXIMAL_DENDRITES	LEIN_LOCALIZED_TO_PROXIMAL_DENDRITES		32	0.518017	1.74069	0.00479233	0.0105107	0.997	2541	tags=38%, list=13%, signal=43%
HU_ANGIOGENESIS_DN	HU_ANGIOGENESIS_DN		35	0.514748	1.7378	0.00168634	0.0108503	0.998	4042	tags=46%, list=21%, signal=58%
NIKOLSKY_BREAST_CANCER_8Q23_Q24_AMPLICON	NIKOLSKY_BREAST_CANCER_8Q23_Q24_AMPLICON		130	0.400301	1.73519	0.00158983	0.0111851	0.998	4459	tags=38%, list=23%, signal=49%
REACTOME_INHIBITION_OF_THE_PROTEOLYTIC_ACTIVITY_OF_APC_C_REQUIRED_FOR_THE_ONSET_OF_ANAPHASE_BY_MITOTIC_SPINDLE_CHECKPOINT_COMPONENTS	REACTOME_INHIBITION_OF_THE_PROTEOLYTIC_ACTIVITY_OF_APC_C_REQUIRED_FOR_THE_ONSET_OF_ANAPHASE_BY_MITOTIC_SPINDLE_CHECKPOINT_COMPONENTS		16	0.626186	1.73255	0.00527241	0.0114792	0.998	1002	tags=31%, list=5%, signal=33%
IWANAGA_E2F1_TARGETS_INDUCED_BY_SERUM	IWANAGA_E2F1_TARGETS_INDUCED_BY_SERUM		28	0.534592	1.73221	0.00863558	0.0114982	0.998	706	tags=25%, list=4%, signal=26%
MARCINIAK_ER_STRESS_RESPONSE_VIA_CHOP	MARCINIAK_ER_STRESS_RESPONSE_VIA_CHOP		21	0.571631	1.73206	0.0066778	0.0114866	0.998	3348	tags=52%, list=17%, signal=63%
MARSHALL_VIRAL_INFECTION_RESPONSE_DN	MARSHALL_VIRAL_INFECTION_RESPONSE_DN		29	0.536411	1.72809	0.00163934	0.011936	0.999	3627	tags=52%, list=19%, signal=64%
TOOKER_GEMCITABINE_RESISTANCE_DN	TOOKER_GEMCITABINE_RESISTANCE_DN		113	0.407707	1.72548	0	0.0122299	0.999	2479	tags=24%, list=13%, signal=27%
MULLIGHAN_NPM1_SIGNATURE_3_DN	MULLIGHAN_NPM1_SIGNATURE_3_DN		142	0.394252	1.72487	0	0.0122749	0.999	2967	tags=27%, list=15%, signal=31%
REACTOME_TRIGLYCERIDE_BIOSYNTHESIS	REACTOME_TRIGLYCERIDE_BIOSYNTHESIS		32	0.514642	1.72475	0.00486224	0.0122602	0.999	3021	tags=41%, list=16%, signal=48%
KEGG_RNA_POLYMERASE	KEGG_RNA_POLYMERASE		26	0.53832	1.7244	0.00831947	0.012293	0.999	4208	tags=54%, list=22%, signal=69%
CAFFAREL_RESPONSE_TO_THC_24HR_5_UP	CAFFAREL_RESPONSE_TO_THC_24HR_5_UP		28	0.543451	1.72023	0.00511945	0.0127777	0.999	2309	tags=46%, list=12%, signal=53%
JI_RESPONSE_TO_FSH_DN	JI_RESPONSE_TO_FSH_DN		57	0.459215	1.71992	0.00321027	0.012791	0.999	2002	tags=21%, list=10%, signal=23%
ONDER_CDH1_TARGETS_1_DN	ONDER_CDH1_TARGETS_1_DN		147	0.39657	1.71884	0	0.0129122	0.999	4691	tags=36%, list=24%, signal=47%
BARIS_THYROID_CANCER_UP	BARIS_THYROID_CANCER_UP		19	0.59074	1.71875	0.00340136	0.0129016	0.999	4916	tags=53%, list=25%, signal=71%
WEIGEL_OXIDATIVE_STRESS_BY_HNE_AND_H2O2	WEIGEL_OXIDATIVE_STRESS_BY_HNE_AND_H2O2		37	0.502062	1.71837	0.00792393	0.0129399	0.999	3133	tags=30%, list=16%, signal=35%
REACTOME_MITOCHONDRIAL_PROTEIN_IMPORT	REACTOME_MITOCHONDRIAL_PROTEIN_IMPORT		37	0.510956	1.71799	0.00359066	0.0129663	0.999	5120	tags=62%, list=27%, signal=84%
KOINUMA_COLON_CANCER_MSI_UP	KOINUMA_COLON_CANCER_MSI_UP		16	0.617169	1.7176	0.0106195	0.0130128	0.999	2523	tags=38%, list=13%, signal=43%
GOLUB_ALL_VS_AML_UP	GOLUB_ALL_VS_AML_UP		21	0.573242	1.71372	0.0105634	0.0134799	1	3744	tags=67%, list=19%, signal=83%
RIZKI_TUMOR_INVASIVENESS_3D_DN	RIZKI_TUMOR_INVASIVENESS_3D_DN		235	0.369294	1.71363	0	0.0134667	1	2829	tags=27%, list=15%, signal=31%
REACTOME_DOWNSTREAM_SIGNALING_EVENTS_OF_B_CELL_RECEPTOR_BCR	REACTOME_DOWNSTREAM_SIGNALING_EVENTS_OF_B_CELL_RECEPTOR_BCR		87	0.42303	1.71272	0.0030581	0.0135637	1	3445	tags=38%, list=18%, signal=46%
YORDY_RECIPROCAL_REGULATION_BY_ETS1_AND_SP100_UP	YORDY_RECIPROCAL_REGULATION_BY_ETS1_AND_SP100_UP		17	0.600115	1.71161	0.0101695	0.0137136	1	1044	tags=24%, list=5%, signal=25%
AMIT_EGF_RESPONSE_480_HELA	AMIT_EGF_RESPONSE_480_HELA		148	0.389798	1.70952	0	0.0140259	1	4490	tags=35%, list=23%, signal=45%
PLASARI_NFIC_TARGETS_BASAL_DN	PLASARI_NFIC_TARGETS_BASAL_DN		17	0.612313	1.70872	0.012987	0.0141281	1	2312	tags=35%, list=12%, signal=40%
DEURIG_T_CELL_PROLYMPHOCYTIC_LEUKEMIA_UP	DEURIG_T_CELL_PROLYMPHOCYTIC_LEUKEMIA_UP		313	0.355538	1.70772	0	0.0142232	1	3194	tags=28%, list=17%, signal=33%
SMITH_LIVER_CANCER	SMITH_LIVER_CANCER		39	0.499159	1.70652	0.00316957	0.0143705	1	1796	tags=28%, list=9%, signal=31%
ROESSLER_LIVER_CANCER_METASTASIS_UP	ROESSLER_LIVER_CANCER_METASTASIS_UP		93	0.420323	1.70523	0.00458015	0.0145442	1	1854	tags=25%, list=10%, signal=27%
YAO_TEMPORAL_RESPONSE_TO_PROGESTERONE_CLUSTER_4	YAO_TEMPORAL_RESPONSE_TO_PROGESTERONE_CLUSTER_4		15	0.617095	1.70493	0.00516351	0.0145557	1	2811	tags=47%, list=15%, signal=55%
HELLER_HDAC_TARGETS_DN	HELLER_HDAC_TARGETS_DN		255	0.367039	1.70324	0	0.014774	1	1951	tags=22%, list=10%, signal=24%
ZHAN_MULTIPLE_MYELOMA_CD2_DN	ZHAN_MULTIPLE_MYELOMA_CD2_DN		42	0.484828	1.70243	0.00162338	0.0148721	1	2962	tags=38%, list=15%, signal=45%
JACKSON_DNMT1_TARGETS_DN	JACKSON_DNMT1_TARGETS_DN		23	0.553256	1.70237	0.00681431	0.014852	1	3142	tags=30%, list=16%, signal=36%
DOANE_RESPONSE_TO_ANDROGEN_DN	DOANE_RESPONSE_TO_ANDROGEN_DN		214	0.366377	1.7012	0	0.0149858	1	3056	tags=26%, list=16%, signal=30%
REACTOME_APC_C_CDC20_MEDIATED_DEGRADATION_OF_CYCLIN_B	REACTOME_APC_C_CDC20_MEDIATED_DEGRADATION_OF_CYCLIN_B		17	0.598226	1.69932	0.0151771	0.0152662	1	1002	tags=29%, list=5%, signal=31%
LEE_CALORIE_RESTRICTION_NEOCORTEX_UP	LEE_CALORIE_RESTRICTION_NEOCORTEX_UP		79	0.428565	1.69789	0.00480769	0.0154443	1	2977	tags=29%, list=15%, signal=34%
WONG_ENDMETRIUM_CANCER_UP	WONG_ENDMETRIUM_CANCER_UP		24	0.541797	1.69742	0.0035524	0.0154867	1	5197	tags=42%, list=27%, signal=57%
REACTOME_RNA_POL_III_TRANSCRIPTION_TERMINATION	REACTOME_RNA_POL_III_TRANSCRIPTION_TERMINATION		19	0.585176	1.69708	0.00539568	0.0155242	1	4208	tags=63%, list=22%, signal=81%
PENG_GLUCOSE_DEPRIVATION_DN	PENG_GLUCOSE_DEPRIVATION_DN		157	0.382561	1.69631	0	0.0156344	1	4194	tags=37%, list=22%, signal=47%
TAKAO_RESPONSE_TO_UVB_RADIATION_UP	TAKAO_RESPONSE_TO_UVB_RADIATION_UP		67	0.4395	1.69482	0.00158983	0.0158625	1	4002	tags=40%, list=21%, signal=51%
MARKS_HDAC_TARGETS_DN	MARKS_HDAC_TARGETS_DN		15	0.608689	1.69121	0.020073	0.0164585	1	171	tags=20%, list=1%, signal=20%
KEGG_PENTOSE_PHOSPHATE_PATHWAY	KEGG_PENTOSE_PHOSPHATE_PATHWAY		26	0.536364	1.69108	0.00501672	0.0164602	1	4102	tags=50%, list=21%, signal=63%
HUANG_GATA2_TARGETS_DN	HUANG_GATA2_TARGETS_DN		60	0.44472	1.68974	0	0.0166392	1	3488	tags=33%, list=18%, signal=41%
PELLICCIOTTA_HDAC_IN_ANTIGEN_PRESENTATION_UP	PELLICCIOTTA_HDAC_IN_ANTIGEN_PRESENTATION_UP		61	0.447929	1.68961	0.00625978	0.0166262	1	3617	tags=41%, list=19%, signal=50%
KIM_GASTRIC_CANCER_CHEMOSENSITIVITY	KIM_GASTRIC_CANCER_CHEMOSENSITIVITY		91	0.416957	1.68872	0	0.0167319	1	2128	tags=29%, list=11%, signal=32%
KAN_RESPONSE_TO_ARSENIC_TRIOXIDE	KAN_RESPONSE_TO_ARSENIC_TRIOXIDE		113	0.401392	1.68649	0	0.0170825	1	2679	tags=23%, list=14%, signal=27%
MCBRYAN_PUBERTAL_BREAST_6_7WK_DN	MCBRYAN_PUBERTAL_BREAST_6_7WK_DN		70	0.431414	1.68491	0.00168634	0.0172924	1	871	tags=16%, list=5%, signal=16%
SESTO_RESPONSE_TO_UV_C4	SESTO_RESPONSE_TO_UV_C4		20	0.570987	1.68353	0.0136986	0.0174972	1	3602	tags=55%, list=19%, signal=68%
KIM_WT1_TARGETS_8HR_DN	KIM_WT1_TARGETS_8HR_DN		110	0.398557	1.68267	0.00152672	0.0176248	1	1643	tags=20%, list=9%, signal=22%
REACTOME_FORMATION_OF_RNA_POL_II_ELONGATION_COMPLEX_	REACTOME_FORMATION_OF_RNA_POL_II_ELONGATION_COMPLEX_		36	0.481891	1.67957	0.0115512	0.0181007	1	4681	tags=44%, list=24%, signal=59%
MIKKELSEN_NPC_HCP_WITH_H3K27ME3	MIKKELSEN_NPC_HCP_WITH_H3K27ME3		301	0.349639	1.67797	0	0.0183366	1	7004	tags=53%, list=36%, signal=83%
BROWNE_HCMV_INFECTION_48HR_UP	BROWNE_HCMV_INFECTION_48HR_UP		167	0.377226	1.67623	0	0.0186277	1	3020	tags=26%, list=16%, signal=31%
BIOCARTA_RACCYCD_PATHWAY	BIOCARTA_RACCYCD_PATHWAY		25	0.530363	1.67562	0.0137931	0.0186878	1	1120	tags=24%, list=6%, signal=25%
ACEVEDO_NORMAL_TISSUE_ADJACENT_TO_LIVER_TUMOR_DN	ACEVEDO_NORMAL_TISSUE_ADJACENT_TO_LIVER_TUMOR_DN		312	0.348085	1.67552	0	0.0186733	1	4139	tags=34%, list=21%, signal=43%
POMEROY_MEDULLOBLASTOMA_DESMOPLASIC_VS_CLASSIC_UP	POMEROY_MEDULLOBLASTOMA_DESMOPLASIC_VS_CLASSIC_UP		59	0.444363	1.67432	0.00336134	0.0188671	1	3201	tags=32%, list=17%, signal=38%
LOPEZ_MESOTHELIOMA_SURVIVAL_OVERALL_DN	LOPEZ_MESOTHELIOMA_SURVIVAL_OVERALL_DN		15	0.603551	1.67282	0.0118044	0.019117	1	3591	tags=60%, list=19%, signal=74%
KOKKINAKIS_METHIONINE_DEPRIVATION_48HR_UP	KOKKINAKIS_METHIONINE_DEPRIVATION_48HR_UP		117	0.397108	1.67069	0	0.0194627	1	2250	tags=24%, list=12%, signal=27%
HELLER_SILENCED_BY_METHYLATION_DN	HELLER_SILENCED_BY_METHYLATION_DN		92	0.409843	1.66917	0	0.019686	1	3542	tags=34%, list=18%, signal=41%
SAKAI_TUMOR_INFILTRATING_MONOCYTES_DN	SAKAI_TUMOR_INFILTRATING_MONOCYTES_DN		76	0.415795	1.66741	0.00157233	0.0199836	1	3161	tags=33%, list=16%, signal=39%
HOFFMANN_IMMATURE_TO_MATURE_B_LYMPHOCYTE_DN	HOFFMANN_IMMATURE_TO_MATURE_B_LYMPHOCYTE_DN		47	0.45914	1.66437	0.0016129	0.0205465	1	5987	tags=47%, list=31%, signal=68%
ZHONG_SECRETOME_OF_LUNG_CANCER_AND_MACROPHAGE	ZHONG_SECRETOME_OF_LUNG_CANCER_AND_MACROPHAGE		67	0.436648	1.66384	0.0031746	0.0206119	1	2934	tags=31%, list=15%, signal=37%
LOPEZ_TRANSLATION_VIA_FN1_SIGNALING	LOPEZ_TRANSLATION_VIA_FN1_SIGNALING		34	0.493842	1.66333	0.00830565	0.020677	1	3101	tags=35%, list=16%, signal=42%
GAJATE_RESPONSE_TO_TRABECTEDIN_DN	GAJATE_RESPONSE_TO_TRABECTEDIN_DN		16	0.590798	1.66102	0.00515464	0.0211283	1	4088	tags=56%, list=21%, signal=71%
REACTOME_MHC_CLASS_II_ANTIGEN_PRESENTATION	REACTOME_MHC_CLASS_II_ANTIGEN_PRESENTATION		83	0.413742	1.66091	0.00300752	0.0211162	1	3792	tags=34%, list=20%, signal=42%
REACTOME_INTRINSIC_PATHWAY_FOR_APOPTOSIS	REACTOME_INTRINSIC_PATHWAY_FOR_APOPTOSIS		27	0.523757	1.6604	0.00522648	0.0212004	1	3131	tags=41%, list=16%, signal=49%
REACTOME_ACTIVATION_OF_BH3_ONLY_PROTEINS	REACTOME_ACTIVATION_OF_BH3_ONLY_PROTEINS		16	0.5975	1.65943	0.0125673	0.0213712	1	3131	tags=44%, list=16%, signal=52%
LI_LUNG_CANCER	LI_LUNG_CANCER		34	0.495847	1.6571	0.00833333	0.0217787	1	1778	tags=26%, list=9%, signal=29%
NIKOLSKY_BREAST_CANCER_7P22_AMPLICON	NIKOLSKY_BREAST_CANCER_7P22_AMPLICON		30	0.508995	1.65673	0.00684931	0.0218385	1	7504	tags=83%, list=39%, signal=136%
MIKKELSEN_MCV6_HCP_WITH_H3K27ME3	MIKKELSEN_MCV6_HCP_WITH_H3K27ME3		370	0.339244	1.65658	0	0.0218331	1	5601	tags=40%, list=29%, signal=55%
NELSON_RESPONSE_TO_ANDROGEN_DN	NELSON_RESPONSE_TO_ANDROGEN_DN		17	0.582427	1.65485	0.0136519	0.0221575	1	1835	tags=29%, list=10%, signal=32%
SMID_BREAST_CANCER_RELAPSE_IN_BONE_DN	SMID_BREAST_CANCER_RELAPSE_IN_BONE_DN		280	0.346832	1.65157	0	0.0228244	1	3442	tags=25%, list=18%, signal=30%
PID_LIS1_PATHWAY	PID_LIS1_PATHWAY		26	0.526774	1.65022	0.0225694	0.0230876	1	3758	tags=50%, list=19%, signal=62%
KEGG_RNA_DEGRADATION	KEGG_RNA_DEGRADATION		53	0.446188	1.64973	0.00162338	0.0231538	1	4279	tags=49%, list=22%, signal=63%
KEGG_ALZHEIMERS_DISEASE	KEGG_ALZHEIMERS_DISEASE		134	0.377603	1.64851	0	0.0233668	1	3996	tags=36%, list=21%, signal=45%
PID_P38_MK2_PATHWAY	PID_P38_MK2_PATHWAY		18	0.569692	1.64654	0.0224719	0.0237963	1	3750	tags=50%, list=19%, signal=62%
STEIN_ESRRA_TARGETS_RESPONSIVE_TO_ESTROGEN_UP	STEIN_ESRRA_TARGETS_RESPONSIVE_TO_ESTROGEN_UP		28	0.5134	1.64419	0.00831947	0.0242917	1	1285	tags=32%, list=7%, signal=34%
LIN_MELANOMA_COPY_NUMBER_UP	LIN_MELANOMA_COPY_NUMBER_UP		62	0.436786	1.64291	0	0.0245579	1	4081	tags=35%, list=21%, signal=45%
REACTOME_RNA_POL_III_TRANSCRIPTION_INITIATION_FROM_TYPE_3_PROMOTER	REACTOME_RNA_POL_III_TRANSCRIPTION_INITIATION_FROM_TYPE_3_PROMOTER		26	0.51298	1.64214	0.013289	0.024705	1	4644	tags=54%, list=24%, signal=71%
SHETH_LIVER_CANCER_VS_TXNIP_LOSS_PAM3	SHETH_LIVER_CANCER_VS_TXNIP_LOSS_PAM3		65	0.42206	1.64202	0.00475436	0.0247044	1	1854	tags=20%, list=10%, signal=22%
GAZDA_DIAMOND_BLACKFAN_ANEMIA_PROGENITOR_DN	GAZDA_DIAMOND_BLACKFAN_ANEMIA_PROGENITOR_DN		57	0.43898	1.64146	0.0083612	0.0247963	1	2828	tags=39%, list=15%, signal=45%
REACTOME_METABOLISM_OF_PROTEINS	REACTOME_METABOLISM_OF_PROTEINS		337	0.340927	1.6413	0	0.0247788	1	4920	tags=39%, list=26%, signal=51%
HOLLEMAN_VINCRISTINE_RESISTANCE_B_ALL_UP	HOLLEMAN_VINCRISTINE_RESISTANCE_B_ALL_UP		35	0.488741	1.64029	0.0157618	0.0249943	1	3390	tags=37%, list=18%, signal=45%
RIGGI_EWING_SARCOMA_PROGENITOR_DN	RIGGI_EWING_SARCOMA_PROGENITOR_DN		169	0.367732	1.64019	0	0.0249751	1	1007	tags=14%, list=5%, signal=15%
BURTON_ADIPOGENESIS_PEAK_AT_8HR	BURTON_ADIPOGENESIS_PEAK_AT_8HR		36	0.486262	1.64002	0.00993378	0.0249724	1	2798	tags=36%, list=15%, signal=42%
PID_ILK_PATHWAY	PID_ILK_PATHWAY		42	0.471438	1.63925	0.00304878	0.0251141	1	1066	tags=19%, list=6%, signal=20%
SWEET_KRAS_TARGETS_DN	SWEET_KRAS_TARGETS_DN		52	0.445383	1.63831	0.00651466	0.0253249	1	3116	tags=33%, list=16%, signal=39%
CHIN_BREAST_CANCER_COPY_NUMBER_UP	CHIN_BREAST_CANCER_COPY_NUMBER_UP		24	0.535514	1.63763	0.0117057	0.0254193	1	1120	tags=21%, list=6%, signal=22%
ZHAN_EARLY_DIFFERENTIATION_GENES_DN	ZHAN_EARLY_DIFFERENTIATION_GENES_DN		39	0.465922	1.63666	0.0113269	0.0256588	1	1549	tags=23%, list=8%, signal=25%
IVANOVA_HEMATOPOIESIS_INTERMEDIATE_PROGENITOR	IVANOVA_HEMATOPOIESIS_INTERMEDIATE_PROGENITOR		129	0.375032	1.62998	0.00296296	0.0272257	1	1836	tags=22%, list=10%, signal=25%
BIOCARTA_BARRESTIN_SRC_PATHWAY	BIOCARTA_BARRESTIN_SRC_PATHWAY		15	0.597404	1.62732	0.0138648	0.0278784	1	6271	tags=67%, list=33%, signal=99%
MULLIGHAN_NPM1_MUTATED_SIGNATURE_2_DN	MULLIGHAN_NPM1_MUTATED_SIGNATURE_2_DN		64	0.42542	1.62599	0.00819672	0.0281489	1	2680	tags=28%, list=14%, signal=33%
BERTUCCI_MEDULLARY_VS_DUCTAL_BREAST_CANCER_UP	BERTUCCI_MEDULLARY_VS_DUCTAL_BREAST_CANCER_UP		179	0.361155	1.62557	0	0.0282204	1	2092	tags=20%, list=11%, signal=22%
VIETOR_IFRD1_TARGETS	VIETOR_IFRD1_TARGETS		18	0.559266	1.62438	0.0192644	0.0284895	1	1662	tags=28%, list=9%, signal=30%
REACTOME_ACTIVATION_OF_CHAPERONE_GENES_BY_XBP1S	REACTOME_ACTIVATION_OF_CHAPERONE_GENES_BY_XBP1S		41	0.463925	1.62398	0.00668896	0.0285664	1	2335	tags=37%, list=12%, signal=42%
REACTOME_RNA_POL_III_CHAIN_ELONGATION	REACTOME_RNA_POL_III_CHAIN_ELONGATION		17	0.587554	1.62238	0.0172712	0.0289292	1	4208	tags=65%, list=22%, signal=83%
KEGG_GLYCOLYSIS_GLUCONEOGENESIS	KEGG_GLYCOLYSIS_GLUCONEOGENESIS		55	0.435923	1.62234	0.00813008	0.0288924	1	6716	tags=51%, list=35%, signal=78%
DACOSTA_UV_RESPONSE_VIA_ERCC3_TTD_UP	DACOSTA_UV_RESPONSE_VIA_ERCC3_TTD_UP		59	0.426095	1.62164	0.00966184	0.0290228	1	1683	tags=22%, list=9%, signal=24%
GINESTIER_BREAST_CANCER_20Q13_AMPLIFICATION_DN	GINESTIER_BREAST_CANCER_20Q13_AMPLIFICATION_DN		148	0.368568	1.62063	0	0.0292428	1	4079	tags=34%, list=21%, signal=43%
ABRAHAM_ALPC_VS_MULTIPLE_MYELOMA_DN	ABRAHAM_ALPC_VS_MULTIPLE_MYELOMA_DN		18	0.572297	1.62007	0.0224525	0.0293574	1	1334	tags=39%, list=7%, signal=42%
BAKKER_FOXO3_TARGETS_DN	BAKKER_FOXO3_TARGETS_DN		159	0.364634	1.62002	0.001443	0.0293263	1	4435	tags=38%, list=23%, signal=49%
REACTOME_ABORTIVE_ELONGATION_OF_HIV1_TRANSCRIPT_IN_THE_ABSENCE_OF_TAT	REACTOME_ABORTIVE_ELONGATION_OF_HIV1_TRANSCRIPT_IN_THE_ABSENCE_OF_TAT		19	0.556742	1.61931	0.015544	0.0294902	1	4681	tags=53%, list=24%, signal=69%
PID_P53_REGULATION_PATHWAY	PID_P53_REGULATION_PATHWAY		52	0.442665	1.61843	0.00658979	0.0296643	1	2647	tags=33%, list=14%, signal=38%
COLLIS_PRKDC_SUBSTRATES	COLLIS_PRKDC_SUBSTRATES		17	0.570311	1.61676	0.0210158	0.0300284	1	1066	tags=29%, list=6%, signal=31%
MATZUK_IMPLANTATION_AND_UTERINE	MATZUK_IMPLANTATION_AND_UTERINE		17	0.564852	1.61546	0.0166667	0.0303106	1	906	tags=24%, list=5%, signal=25%
MATZUK_SPERMATOCYTE	MATZUK_SPERMATOCYTE		65	0.423588	1.61496	0.0084317	0.0304112	1	3608	tags=42%, list=19%, signal=51%
ZEMBUTSU_SENSITIVITY_TO_METHOTREXATE	ZEMBUTSU_SENSITIVITY_TO_METHOTREXATE		17	0.575836	1.61435	0.0223368	0.0305201	1	1469	tags=24%, list=8%, signal=25%
HOFMANN_MYELODYSPLASTIC_SYNDROM_LOW_RISK_DN	HOFMANN_MYELODYSPLASTIC_SYNDROM_LOW_RISK_DN		24	0.516424	1.61219	0.0108499	0.03108	1	1701	tags=29%, list=9%, signal=32%
SYED_ESTRADIOL_RESPONSE	SYED_ESTRADIOL_RESPONSE		18	0.557407	1.6104	0.0136286	0.0315442	1	3287	tags=44%, list=17%, signal=54%
VANHARANTA_UTERINE_FIBROID_WITH_7Q_DELETION_UP	VANHARANTA_UTERINE_FIBROID_WITH_7Q_DELETION_UP		59	0.42771	1.60976	0.0131796	0.0316901	1	1661	tags=25%, list=9%, signal=28%
NIKOLSKY_BREAST_CANCER_21Q22_AMPLICON	NIKOLSKY_BREAST_CANCER_21Q22_AMPLICON		15	0.59743	1.60899	0.0194346	0.0318587	1	3082	tags=33%, list=16%, signal=40%
BLALOCK_ALZHEIMERS_DISEASE_INCIPIENT_DN	BLALOCK_ALZHEIMERS_DISEASE_INCIPIENT_DN		155	0.363245	1.60803	0.00151057	0.032079	1	3463	tags=30%, list=18%, signal=37%
JAERVINEN_AMPLIFIED_IN_LARYNGEAL_CANCER	JAERVINEN_AMPLIFIED_IN_LARYNGEAL_CANCER		34	0.47455	1.60736	0.00988468	0.0322174	1	4240	tags=47%, list=22%, signal=60%
ODONNELL_METASTASIS_DN	ODONNELL_METASTASIS_DN		23	0.524842	1.60664	0.0205993	0.0323949	1	2931	tags=39%, list=15%, signal=46%
GROSS_HYPOXIA_VIA_ELK3_AND_HIF1A_DN	GROSS_HYPOXIA_VIA_ELK3_AND_HIF1A_DN		95	0.388679	1.60643	0.00612557	0.0323843	1	2980	tags=29%, list=15%, signal=35%
REACTOME_UNFOLDED_PROTEIN_RESPONSE	REACTOME_UNFOLDED_PROTEIN_RESPONSE		70	0.414839	1.60623	0.00456621	0.032401	1	3577	tags=39%, list=19%, signal=47%
REACTOME_TRANSLATION	REACTOME_TRANSLATION		88	0.393968	1.60619	0.0063593	0.0323674	1	4189	tags=35%, list=22%, signal=45%
MEISSNER_NPC_HCP_WITH_H3K4ME2_AND_H3K27ME3	MEISSNER_NPC_HCP_WITH_H3K4ME2_AND_H3K27ME3		298	0.337036	1.60567	0	0.0324776	1	7020	tags=53%, list=36%, signal=82%
PELLICCIOTTA_HDAC_IN_ANTIGEN_PRESENTATION_DN	PELLICCIOTTA_HDAC_IN_ANTIGEN_PRESENTATION_DN		43	0.455452	1.60529	0.0101868	0.0325199	1	3900	tags=40%, list=20%, signal=49%
SHETH_LIVER_CANCER_VS_TXNIP_LOSS_PAM2	SHETH_LIVER_CANCER_VS_TXNIP_LOSS_PAM2		133	0.371676	1.60438	0.0015528	0.0327534	1	5051	tags=38%, list=26%, signal=52%
SCHAEFFER_SOX9_TARGETS_IN_PROSTATE_DEVELOPMENT_DN	SCHAEFFER_SOX9_TARGETS_IN_PROSTATE_DEVELOPMENT_DN		43	0.446616	1.60225	0.0102916	0.0333021	1	1323	tags=19%, list=7%, signal=20%
ENK_UV_RESPONSE_KERATINOCYTE_DN	ENK_UV_RESPONSE_KERATINOCYTE_DN		457	0.321723	1.60084	0	0.0336405	1	2663	tags=25%, list=14%, signal=28%
KEGG_GLUTATHIONE_METABOLISM	KEGG_GLUTATHIONE_METABOLISM		39	0.458015	1.59942	0.0119048	0.034038	1	2833	tags=31%, list=15%, signal=36%
SHETH_LIVER_CANCER_VS_TXNIP_LOSS_PAM1	SHETH_LIVER_CANCER_VS_TXNIP_LOSS_PAM1		198	0.349549	1.59759	0.00138122	0.0345527	1	1907	tags=19%, list=10%, signal=21%
CHANDRAN_METASTASIS_TOP50_UP	CHANDRAN_METASTASIS_TOP50_UP		31	0.483555	1.59755	0.0228385	0.0345093	1	3759	tags=42%, list=19%, signal=52%
RIZ_ERYTHROID_DIFFERENTIATION_HBZ	RIZ_ERYTHROID_DIFFERENTIATION_HBZ		41	0.456193	1.59733	0.00983607	0.0345399	1	2433	tags=24%, list=13%, signal=28%
REACTOME_DEADENYLATION_DEPENDENT_MRNA_DECAY	REACTOME_DEADENYLATION_DEPENDENT_MRNA_DECAY		36	0.465451	1.59573	0.0198347	0.0349287	1	4582	tags=56%, list=24%, signal=73%
HAHTOLA_SEZARY_SYNDROM_UP	HAHTOLA_SEZARY_SYNDROM_UP		85	0.397025	1.59318	0.00302572	0.0356815	1	2498	tags=26%, list=13%, signal=30%
KORKOLA_SEMINOMA_UP	KORKOLA_SEMINOMA_UP		35	0.478669	1.59169	0.0131579	0.0360842	1	2101	tags=34%, list=11%, signal=38%
CHAUHAN_RESPONSE_TO_METHOXYESTRADIOL_DN	CHAUHAN_RESPONSE_TO_METHOXYESTRADIOL_DN		86	0.390032	1.59138	0.0015083	0.0361179	1	3068	tags=35%, list=16%, signal=41%
PARK_APL_PATHOGENESIS_DN	PARK_APL_PATHOGENESIS_DN		45	0.446582	1.58935	0.0096463	0.036738	1	5742	tags=51%, list=30%, signal=73%
REACTOME_ACTIVATION_OF_THE_MRNA_UPON_BINDING_OF_THE_CAP_BINDING_COMPLEX_AND_EIFS_AND_SUBSEQUENT_BINDING_TO_43S	REACTOME_ACTIVATION_OF_THE_MRNA_UPON_BINDING_OF_THE_CAP_BINDING_COMPLEX_AND_EIFS_AND_SUBSEQUENT_BINDING_TO_43S		30	0.489073	1.58872	0.0215232	0.0369015	1	3692	tags=40%, list=19%, signal=49%
BIOCARTA_RAC1_PATHWAY	BIOCARTA_RAC1_PATHWAY		22	0.520262	1.58756	0.0174825	0.0372598	1	3014	tags=36%, list=16%, signal=43%
CERIBELLI_PROMOTERS_INACTIVE_AND_BOUND_BY_NFY	CERIBELLI_PROMOTERS_INACTIVE_AND_BOUND_BY_NFY		27	0.48891	1.58552	0.0197044	0.0378279	1	4534	tags=48%, list=24%, signal=63%
SCHAEFFER_PROSTATE_DEVELOPMENT_6HR_DN	SCHAEFFER_PROSTATE_DEVELOPMENT_6HR_DN		450	0.31948	1.58203	0	0.0389499	1	3387	tags=27%, list=18%, signal=32%
ZHANG_RESPONSE_TO_IKK_INHIBITOR_AND_TNF_DN	ZHANG_RESPONSE_TO_IKK_INHIBITOR_AND_TNF_DN		98	0.381965	1.58148	0.00312012	0.0390534	1	3316	tags=30%, list=17%, signal=36%
SENESE_HDAC3_TARGETS_DN	SENESE_HDAC3_TARGETS_DN		452	0.319364	1.57893	0	0.0398326	1	2996	tags=23%, list=16%, signal=26%
GAZIN_EPIGENETIC_SILENCING_BY_KRAS	GAZIN_EPIGENETIC_SILENCING_BY_KRAS		22	0.525789	1.57858	0.0224525	0.0399024	1	1259	tags=27%, list=7%, signal=29%
SABATES_COLORECTAL_ADENOMA_UP	SABATES_COLORECTAL_ADENOMA_UP		128	0.364175	1.57445	0.00151745	0.0412599	1	4172	tags=26%, list=22%, signal=33%
JAZAG_TGFB1_SIGNALING_VIA_SMAD4_UP	JAZAG_TGFB1_SIGNALING_VIA_SMAD4_UP		96	0.381252	1.57307	0.00921659	0.0416914	1	1989	tags=20%, list=10%, signal=22%
ONO_FOXP3_TARGETS_DN	ONO_FOXP3_TARGETS_DN		39	0.45072	1.5712	0.0114193	0.0422668	1	728	tags=15%, list=4%, signal=16%
ZHU_CMV_24_HR_UP	ZHU_CMV_24_HR_UP		85	0.387243	1.57038	0.00780031	0.0425141	1	3594	tags=36%, list=19%, signal=45%
YANG_BREAST_CANCER_ESR1_LASER_DN	YANG_BREAST_CANCER_ESR1_LASER_DN		47	0.437025	1.56969	0.00985222	0.0427119	1	1533	tags=23%, list=8%, signal=25%
KIM_BIPOLAR_DISORDER_OLIGODENDROCYTE_DENSITY_CORR_DN	KIM_BIPOLAR_DISORDER_OLIGODENDROCYTE_DENSITY_CORR_DN		73	0.396864	1.56848	0.0110063	0.0430598	1	5666	tags=40%, list=29%, signal=56%
GRYDER_PAX3FOXO1_TOP_ENHANCERS	GRYDER_PAX3FOXO1_TOP_ENHANCERS		411	0.320052	1.56571	0	0.0439748	1	2990	tags=26%, list=16%, signal=30%
DITTMER_PTHLH_TARGETS_UP	DITTMER_PTHLH_TARGETS_UP		103	0.377078	1.56521	0.0046083	0.0440914	1	1234	tags=19%, list=6%, signal=21%
NATSUME_RESPONSE_TO_INTERFERON_BETA_DN	NATSUME_RESPONSE_TO_INTERFERON_BETA_DN		47	0.433454	1.56244	0.0164474	0.0451006	1	2576	tags=30%, list=13%, signal=34%
YAO_TEMPORAL_RESPONSE_TO_PROGESTERONE_CLUSTER_7	YAO_TEMPORAL_RESPONSE_TO_PROGESTERONE_CLUSTER_7		66	0.404908	1.56207	0.0078125	0.0451509	1	3592	tags=36%, list=19%, signal=45%
RASHI_RESPONSE_TO_IONIZING_RADIATION_4	RASHI_RESPONSE_TO_IONIZING_RADIATION_4		54	0.42348	1.56151	0.0111288	0.0453078	1	2817	tags=33%, list=15%, signal=39%
LAMB_CCND1_TARGETS	LAMB_CCND1_TARGETS		19	0.536488	1.56139	0.0330435	0.045296	1	2230	tags=26%, list=12%, signal=30%
KIM_MYCN_AMPLIFICATION_TARGETS_UP	KIM_MYCN_AMPLIFICATION_TARGETS_UP		85	0.388471	1.5598	0.00970874	0.0458317	1	3316	tags=31%, list=17%, signal=37%
KIM_ALL_DISORDERS_CALB1_CORR_UP	KIM_ALL_DISORDERS_CALB1_CORR_UP		496	0.312318	1.55972	0	0.0457985	1	3179	tags=28%, list=16%, signal=33%
TOMLINS_PROSTATE_CANCER_UP	TOMLINS_PROSTATE_CANCER_UP		36	0.4648	1.55949	0.0212418	0.0458229	1	1740	tags=25%, list=9%, signal=27%
JAZAG_TGFB1_SIGNALING_UP	JAZAG_TGFB1_SIGNALING_UP		102	0.3725	1.55805	0.00776398	0.0462754	1	5121	tags=41%, list=27%, signal=56%
KAPOSI_LIVER_CANCER_MET_UP	KAPOSI_LIVER_CANCER_MET_UP		16	0.552524	1.55692	0.0236088	0.0466544	1	880	tags=31%, list=5%, signal=33%
MMS_MOUSE_LYMPH_HIGH_4HRS_UP	MMS_MOUSE_LYMPH_HIGH_4HRS_UP		32	0.473982	1.55482	0.0193237	0.0473574	1	2751	tags=38%, list=14%, signal=44%
MOOTHA_GLYCOLYSIS	MOOTHA_GLYCOLYSIS		20	0.518703	1.55481	0.0481928	0.0472913	1	6685	tags=60%, list=35%, signal=92%
HOLLEMAN_PREDNISOLONE_RESISTANCE_B_ALL_UP	HOLLEMAN_PREDNISOLONE_RESISTANCE_B_ALL_UP		19	0.534108	1.55451	0.0246046	0.0473555	1	2980	tags=47%, list=15%, signal=56%
JIANG_VHL_TARGETS	JIANG_VHL_TARGETS		111	0.36885	1.55387	0	0.0475305	1	3355	tags=30%, list=17%, signal=36%
STEIN_ESRRA_TARGETS	STEIN_ESRRA_TARGETS		463	0.311535	1.55373	0	0.0475183	1	3493	tags=29%, list=18%, signal=34%
YANG_BREAST_CANCER_ESR1_BULK_DN	YANG_BREAST_CANCER_ESR1_BULK_DN		20	0.519789	1.55354	0.0238501	0.0475171	1	4638	tags=65%, list=24%, signal=85%
CREIGHTON_AKT1_SIGNALING_VIA_MTOR_UP	CREIGHTON_AKT1_SIGNALING_VIA_MTOR_UP		30	0.486142	1.5526	0.0206897	0.0478079	1	3493	tags=40%, list=18%, signal=49%
HADDAD_T_LYMPHOCYTE_AND_NK_PROGENITOR_DN	HADDAD_T_LYMPHOCYTE_AND_NK_PROGENITOR_DN		55	0.411781	1.5521	0.0185759	0.04793	1	438	tags=11%, list=2%, signal=11%
GUO_TARGETS_OF_IRS1_AND_IRS2	GUO_TARGETS_OF_IRS1_AND_IRS2		92	0.37929	1.5519	0.00625	0.0479335	1	2282	tags=26%, list=12%, signal=29%
BANDRES_RESPONSE_TO_CARMUSTIN_MGMT_48HR_UP	BANDRES_RESPONSE_TO_CARMUSTIN_MGMT_48HR_UP		18	0.534038	1.55147	0.0430293	0.0480529	1	2372	tags=28%, list=12%, signal=32%
NIELSEN_SYNOVIAL_SARCOMA_UP	NIELSEN_SYNOVIAL_SARCOMA_UP		18	0.535276	1.5507	0.0306644	0.0482979	1	3382	tags=39%, list=18%, signal=47%
GARGALOVIC_RESPONSE_TO_OXIDIZED_PHOSPHOLIPIDS_GREEN_DN	GARGALOVIC_RESPONSE_TO_OXIDIZED_PHOSPHOLIPIDS_GREEN_DN		20	0.521834	1.54896	0.0232975	0.0489483	1	4925	tags=55%, list=26%, signal=74%
KAMMINGA_SENESCENCE	KAMMINGA_SENESCENCE		37	0.446408	1.54881	0.0127592	0.0489398	1	2554	tags=32%, list=13%, signal=37%
WU_HBX_TARGETS_2_UP	WU_HBX_TARGETS_2_UP		22	0.517427	1.54855	0.0307692	0.0489567	1	3337	tags=36%, list=17%, signal=44%
TARTE_PLASMA_CELL_VS_B_LYMPHOCYTE_UP	TARTE_PLASMA_CELL_VS_B_LYMPHOCYTE_UP		75	0.398314	1.54849	0.00167504	0.0489175	1	3139	tags=28%, list=16%, signal=33%
ZHAN_MULTIPLE_MYELOMA_CD1_VS_CD2_UP	ZHAN_MULTIPLE_MYELOMA_CD1_VS_CD2_UP		56	0.415061	1.54828	0.0122137	0.0489209	1	3176	tags=39%, list=16%, signal=47%
FERNANDEZ_BOUND_BY_MYC	FERNANDEZ_BOUND_BY_MYC		162	0.35091	1.54592	0.00429185	0.0498258	1	2831	tags=25%, list=15%, signal=29%
KYNG_RESPONSE_TO_H2O2_VIA_ERCC6_DN	KYNG_RESPONSE_TO_H2O2_VIA_ERCC6_DN		38	0.449493	1.54581	0.0192616	0.0498161	1	2832	tags=42%, list=15%, signal=49%
MORI_PLASMA_CELL_UP	MORI_PLASMA_CELL_UP		47	0.430208	1.5458	0.0217028	0.0497521	1	3035	tags=34%, list=16%, signal=40%
FARMER_BREAST_CANCER_APOCRINE_VS_BASAL	FARMER_BREAST_CANCER_APOCRINE_VS_BASAL		295	0.324082	1.54538	0.00135501	0.0498669	1	2626	tags=24%, list=14%, signal=27%
PID_SMAD2_3PATHWAY	PID_SMAD2_3PATHWAY		17	0.544751	1.54537	0.0325901	0.0498056	1	2063	tags=29%, list=11%, signal=33%
FERRANDO_TAL1_NEIGHBORS	FERRANDO_TAL1_NEIGHBORS		18	0.533386	1.54365	0.0313044	0.0504455	1	320	tags=17%, list=2%, signal=17%
IIZUKA_LIVER_CANCER_PROGRESSION_G1_G2_DN	IIZUKA_LIVER_CANCER_PROGRESSION_G1_G2_DN		22	0.511092	1.54273	0.0265487	0.0507667	1	4301	tags=59%, list=22%, signal=76%
MATZUK_MEIOTIC_AND_DNA_REPAIR	MATZUK_MEIOTIC_AND_DNA_REPAIR		33	0.461878	1.54228	0.0328947	0.0508822	1	3126	tags=36%, list=16%, signal=43%
MARIADASON_RESPONSE_TO_BUTYRATE_SULINDAC_4	MARIADASON_RESPONSE_TO_BUTYRATE_SULINDAC_4		20	0.525534	1.54076	0.0376068	0.0515042	1	2620	tags=50%, list=14%, signal=58%
KEGG_PATHOGENIC_ESCHERICHIA_COLI_INFECTION	KEGG_PATHOGENIC_ESCHERICHIA_COLI_INFECTION		44	0.439102	1.53962	0.0177994	0.0519071	1	3537	tags=36%, list=18%, signal=44%
GRUETZMANN_PANCREATIC_CANCER_UP	GRUETZMANN_PANCREATIC_CANCER_UP		322	0.320078	1.53895	0	0.0520941	1	2702	tags=22%, list=14%, signal=25%
NIKOLSKY_MUTATED_AND_AMPLIFIED_IN_BREAST_CANCER	NIKOLSKY_MUTATED_AND_AMPLIFIED_IN_BREAST_CANCER		86	0.382743	1.53887	0.00775194	0.0520565	1	3558	tags=33%, list=18%, signal=40%
MOREIRA_RESPONSE_TO_TSA_UP	MOREIRA_RESPONSE_TO_TSA_UP		22	0.507643	1.53856	0.0224913	0.0521197	1	4215	tags=41%, list=22%, signal=52%
DELACROIX_RAR_BOUND_ES	DELACROIX_RAR_BOUND_ES		383	0.314684	1.5369	0.00130208	0.0527588	1	3083	tags=25%, list=16%, signal=29%
KEGG_SMALL_CELL_LUNG_CANCER	KEGG_SMALL_CELL_LUNG_CANCER		80	0.387074	1.53668	0.0144	0.0527715	1	1023	tags=16%, list=5%, signal=17%
REACTOME_MITOCHONDRIAL_TRNA_AMINOACYLATION	REACTOME_MITOCHONDRIAL_TRNA_AMINOACYLATION		20	0.524061	1.53632	0.032368	0.0528569	1	2952	tags=30%, list=15%, signal=35%
CREIGHTON_AKT1_SIGNALING_VIA_MTOR_DN	CREIGHTON_AKT1_SIGNALING_VIA_MTOR_DN		22	0.503679	1.53598	0.0333919	0.0529148	1	3641	tags=45%, list=19%, signal=56%
YEGNASUBRAMANIAN_PROSTATE_CANCER	YEGNASUBRAMANIAN_PROSTATE_CANCER		101	0.370404	1.53469	0.0031746	0.0534603	1	4836	tags=41%, list=25%, signal=54%
ENK_UV_RESPONSE_KERATINOCYTE_UP	ENK_UV_RESPONSE_KERATINOCYTE_UP		467	0.309754	1.53442	0	0.0535106	1	4245	tags=31%, list=22%, signal=39%
RORIE_TARGETS_OF_EWSR1_FLI1_FUSION_DN	RORIE_TARGETS_OF_EWSR1_FLI1_FUSION_DN		28	0.477279	1.53398	0.0291734	0.0535933	1	2996	tags=36%, list=16%, signal=42%
REACTOME_N_GLYCAN_ANTENNAE_ELONGATION_IN_THE_MEDIAL_TRANS_GOLGI	REACTOME_N_GLYCAN_ANTENNAE_ELONGATION_IN_THE_MEDIAL_TRANS_GOLGI		15	0.55238	1.53187	0.0295749	0.0544887	1	2984	tags=47%, list=15%, signal=55%
APPIERTO_RESPONSE_TO_FENRETINIDE_DN	APPIERTO_RESPONSE_TO_FENRETINIDE_DN		37	0.44833	1.53127	0.014975	0.05466	1	3442	tags=41%, list=18%, signal=49%
WALLACE_PROSTATE_CANCER_UP	WALLACE_PROSTATE_CANCER_UP		19	0.532107	1.5305	0.0397924	0.0549383	1	4148	tags=47%, list=22%, signal=60%
KEGG_P53_SIGNALING_PATHWAY	KEGG_P53_SIGNALING_PATHWAY		63	0.399357	1.52964	0.0109034	0.0552583	1	337	tags=17%, list=2%, signal=18%
STREICHER_LSM1_TARGETS_DN	STREICHER_LSM1_TARGETS_DN		19	0.524855	1.52638	0.0388693	0.0566993	1	3546	tags=37%, list=18%, signal=45%
ST_FAS_SIGNALING_PATHWAY	ST_FAS_SIGNALING_PATHWAY		60	0.404365	1.52323	0.0216049	0.0581882	1	2609	tags=27%, list=14%, signal=31%
NIKOLSKY_BREAST_CANCER_12Q13_Q21_AMPLICON	NIKOLSKY_BREAST_CANCER_12Q13_Q21_AMPLICON		41	0.430284	1.52306	0.0267112	0.0581936	1	2597	tags=34%, list=13%, signal=39%
SARTIPY_NORMAL_AT_INSULIN_RESISTANCE_UP	SARTIPY_NORMAL_AT_INSULIN_RESISTANCE_UP		31	0.460639	1.52277	0.0286678	0.0582426	1	2611	tags=39%, list=14%, signal=45%
REACTOME_ASPARAGINE_N_LINKED_GLYCOSYLATION	REACTOME_ASPARAGINE_N_LINKED_GLYCOSYLATION		76	0.388201	1.52113	0.0111643	0.0589229	1	3720	tags=32%, list=19%, signal=39%
DOANE_BREAST_CANCER_ESR1_DN	DOANE_BREAST_CANCER_ESR1_DN		45	0.423244	1.51875	0.0268908	0.0599478	1	2967	tags=27%, list=15%, signal=31%
WAMUNYOKOLI_OVARIAN_CANCER_LMP_UP	WAMUNYOKOLI_OVARIAN_CANCER_LMP_UP		224	0.328997	1.51741	0	0.0605569	1	3999	tags=32%, list=21%, signal=40%
REACTOME_REGULATORY_RNA_PATHWAYS	REACTOME_REGULATORY_RNA_PATHWAYS		21	0.503707	1.5169	0.0454545	0.0607332	1	4002	tags=52%, list=21%, signal=66%
KRIEG_HYPOXIA_VIA_KDM3A	KRIEG_HYPOXIA_VIA_KDM3A		47	0.416671	1.51623	0.0225806	0.0610044	1	1257	tags=19%, list=7%, signal=20%
BIOCARTA_VEGF_PATHWAY	BIOCARTA_VEGF_PATHWAY		29	0.471894	1.51561	0.0294118	0.0612153	1	4730	tags=45%, list=25%, signal=59%
RIZKI_TUMOR_INVASIVENESS_2D_DN	RIZKI_TUMOR_INVASIVENESS_2D_DN		53	0.416536	1.5155	0.0222576	0.0612026	1	5486	tags=47%, list=28%, signal=66%
DEN_INTERACT_WITH_LCA5	DEN_INTERACT_WITH_LCA5		24	0.492662	1.512	0.0372881	0.0628083	1	3727	tags=50%, list=19%, signal=62%
SHETH_LIVER_CANCER_VS_TXNIP_LOSS_PAM5	SHETH_LIVER_CANCER_VS_TXNIP_LOSS_PAM5		84	0.377916	1.5113	0.00925926	0.0630681	1	5518	tags=40%, list=29%, signal=56%
REACTOME_AMINO_ACID_SYNTHESIS_AND_INTERCONVERSION_TRANSAMINATION	REACTOME_AMINO_ACID_SYNTHESIS_AND_INTERCONVERSION_TRANSAMINATION		15	0.54402	1.51075	0.0480274	0.0632663	1	2425	tags=47%, list=13%, signal=53%
MUNSHI_MULTIPLE_MYELOMA_UP	MUNSHI_MULTIPLE_MYELOMA_UP		73	0.383816	1.50994	0.0138675	0.0635764	1	4212	tags=38%, list=22%, signal=49%
LEE_CALORIE_RESTRICTION_NEOCORTEX_DN	LEE_CALORIE_RESTRICTION_NEOCORTEX_DN		81	0.375962	1.508	0.00921659	0.0644497	1	3730	tags=36%, list=19%, signal=44%
JIANG_HYPOXIA_CANCER	JIANG_HYPOXIA_CANCER		69	0.388931	1.50716	0.0170358	0.064782	1	2393	tags=29%, list=12%, signal=33%
AGUIRRE_PANCREATIC_CANCER_COPY_NUMBER_UP	AGUIRRE_PANCREATIC_CANCER_COPY_NUMBER_UP		250	0.324214	1.5068	0.0013369	0.0648857	1	3633	tags=32%, list=19%, signal=38%
ZHAN_MULTIPLE_MYELOMA_UP	ZHAN_MULTIPLE_MYELOMA_UP		54	0.408602	1.50642	0.0261866	0.0649974	1	3183	tags=35%, list=17%, signal=42%
KEGG_N_GLYCAN_BIOSYNTHESIS	KEGG_N_GLYCAN_BIOSYNTHESIS		43	0.416568	1.50533	0.0301003	0.0654147	1	1596	tags=21%, list=8%, signal=23%
LEI_MYB_TARGETS	LEI_MYB_TARGETS		286	0.317076	1.50411	0.00135685	0.0659514	1	2485	tags=20%, list=13%, signal=22%
FARMER_BREAST_CANCER_BASAL_VS_LULMINAL	FARMER_BREAST_CANCER_BASAL_VS_LULMINAL		290	0.314589	1.50282	0.00138313	0.0665159	1	2523	tags=22%, list=13%, signal=25%
CHEN_NEUROBLASTOMA_COPY_NUMBER_GAINS	CHEN_NEUROBLASTOMA_COPY_NUMBER_GAINS		44	0.416091	1.50146	0.0264026	0.0671707	1	1648	tags=23%, list=9%, signal=25%
BIOCARTA_FAS_PATHWAY	BIOCARTA_FAS_PATHWAY		29	0.462463	1.5008	0.037931	0.0674288	1	1334	tags=28%, list=7%, signal=30%
CHOW_RASSF1_TARGETS_DN	CHOW_RASSF1_TARGETS_DN		27	0.470717	1.49982	0.0408163	0.0678933	1	3043	tags=48%, list=16%, signal=57%
HATADA_METHYLATED_IN_LUNG_CANCER_DN	HATADA_METHYLATED_IN_LUNG_CANCER_DN		30	0.454656	1.49917	0.0498282	0.0681361	1	5324	tags=47%, list=28%, signal=64%
REACTOME_METABOLISM_OF_CARBOHYDRATES	REACTOME_METABOLISM_OF_CARBOHYDRATES		221	0.324805	1.4982	0.00283286	0.0685737	1	5305	tags=39%, list=28%, signal=53%
WENG_POR_TARGETS_GLOBAL_UP	WENG_POR_TARGETS_GLOBAL_UP		17	0.513973	1.49666	0.0388007	0.0692523	1	3235	tags=41%, list=17%, signal=49%
PENG_LEUCINE_DEPRIVATION_UP	PENG_LEUCINE_DEPRIVATION_UP		128	0.349765	1.49615	0.00917431	0.0694565	1	3664	tags=34%, list=19%, signal=41%
LEE_AGING_NEOCORTEX_DN	LEE_AGING_NEOCORTEX_DN		69	0.382585	1.49477	0.0130719	0.0700586	1	3011	tags=26%, list=16%, signal=31%
GAVIN_FOXP3_TARGETS_CLUSTER_T7	GAVIN_FOXP3_TARGETS_CLUSTER_T7		88	0.370048	1.49413	0.0125	0.070329	1	3138	tags=31%, list=16%, signal=36%
YAO_TEMPORAL_RESPONSE_TO_PROGESTERONE_CLUSTER_12	YAO_TEMPORAL_RESPONSE_TO_PROGESTERONE_CLUSTER_12		68	0.38951	1.49385	0.0220472	0.0704089	1	2312	tags=29%, list=12%, signal=33%
KEGG_NON_SMALL_CELL_LUNG_CANCER	KEGG_NON_SMALL_CELL_LUNG_CANCER		51	0.408316	1.49295	0.0268456	0.070858	1	1647	tags=20%, list=9%, signal=21%
REACTOME_ASSOCIATION_OF_TRIC_CCT_WITH_TARGET_PROTEINS_DURING_BIOSYNTHESIS	REACTOME_ASSOCIATION_OF_TRIC_CCT_WITH_TARGET_PROTEINS_DURING_BIOSYNTHESIS		25	0.475427	1.49046	0.0410509	0.0721787	1	1611	tags=40%, list=8%, signal=44%
SHAFFER_IRF4_TARGETS_IN_ACTIVATED_DENDRITIC_CELL	SHAFFER_IRF4_TARGETS_IN_ACTIVATED_DENDRITIC_CELL		58	0.393509	1.48945	0.0180624	0.0726039	1	1860	tags=24%, list=10%, signal=27%
KEGG_GLYCOSPHINGOLIPID_BIOSYNTHESIS_LACTO_AND_NEOLACTO_SERIES	KEGG_GLYCOSPHINGOLIPID_BIOSYNTHESIS_LACTO_AND_NEOLACTO_SERIES		23	0.487258	1.48914	0.047138	0.0726855	1	5757	tags=57%, list=30%, signal=80%
RAMALHO_STEMNESS_UP	RAMALHO_STEMNESS_UP		187	0.327713	1.48911	0.00858369	0.0726096	1	3349	tags=28%, list=17%, signal=34%
IVANOVA_HEMATOPOIESIS_LATE_PROGENITOR	IVANOVA_HEMATOPOIESIS_LATE_PROGENITOR		464	0.30072	1.4886	0	0.0728084	1	3077	tags=22%, list=16%, signal=25%
REACTOME_RNA_POL_II_PRE_TRANSCRIPTION_EVENTS	REACTOME_RNA_POL_II_PRE_TRANSCRIPTION_EVENTS		52	0.407478	1.48852	0.0190779	0.0727606	1	4681	tags=38%, list=24%, signal=51%
FIRESTEIN_CTNNB1_PATHWAY	FIRESTEIN_CTNNB1_PATHWAY		30	0.458989	1.48823	0.0374593	0.07281	1	1905	tags=33%, list=10%, signal=37%
REACTOME_PYRIMIDINE_METABOLISM	REACTOME_PYRIMIDINE_METABOLISM		23	0.486181	1.48787	0.0401338	0.0729351	1	3096	tags=39%, list=16%, signal=47%
REACTOME_GLUCONEOGENESIS	REACTOME_GLUCONEOGENESIS		30	0.447587	1.48721	0.0434028	0.0731816	1	1282	tags=23%, list=7%, signal=25%
DAZARD_UV_RESPONSE_CLUSTER_G6	DAZARD_UV_RESPONSE_CLUSTER_G6		135	0.342281	1.48513	0.012987	0.0742561	1	1338	tags=18%, list=7%, signal=19%
PLASARI_TGFB1_SIGNALING_VIA_NFIC_10HR_DN	PLASARI_TGFB1_SIGNALING_VIA_NFIC_10HR_DN		28	0.460945	1.4845	0.0524535	0.0745471	1	3953	tags=32%, list=20%, signal=40%
OUYANG_PROSTATE_CANCER_PROGRESSION_DN	OUYANG_PROSTATE_CANCER_PROGRESSION_DN		18	0.51432	1.48365	0.061296	0.0749468	1	4950	tags=39%, list=26%, signal=52%
REACTOME_GLUCOSE_METABOLISM	REACTOME_GLUCOSE_METABOLISM		62	0.38761	1.48214	0.0260337	0.0757318	1	2639	tags=29%, list=14%, signal=34%
LU_TUMOR_ENDOTHELIAL_MARKERS_UP	LU_TUMOR_ENDOTHELIAL_MARKERS_UP		22	0.484737	1.48135	0.0545145	0.0761258	1	4760	tags=36%, list=25%, signal=48%
LINSLEY_MIR16_TARGETS	LINSLEY_MIR16_TARGETS		178	0.330761	1.48109	0.0057971	0.0761859	1	3003	tags=27%, list=16%, signal=32%
PEDERSEN_METASTASIS_BY_ERBB2_ISOFORM_7	PEDERSEN_METASTASIS_BY_ERBB2_ISOFORM_7		348	0.304762	1.48073	0	0.0762932	1	3397	tags=25%, list=18%, signal=30%
HUMMEL_BURKITTS_LYMPHOMA_UP	HUMMEL_BURKITTS_LYMPHOMA_UP		38	0.434456	1.48063	0.0418118	0.0762623	1	1813	tags=29%, list=9%, signal=32%
SCHLINGEMANN_SKIN_CARCINOGENESIS_TPA_UP	SCHLINGEMANN_SKIN_CARCINOGENESIS_TPA_UP		36	0.437592	1.47939	0.035	0.0769084	1	985	tags=19%, list=5%, signal=20%
ZHU_CMV_ALL_UP	ZHU_CMV_ALL_UP		110	0.351908	1.4778	0.0104478	0.0777415	1	3594	tags=33%, list=19%, signal=40%
QI_HYPOXIA_TARGETS_OF_HIF1A_AND_FOXA2	QI_HYPOXIA_TARGETS_OF_HIF1A_AND_FOXA2		33	0.443709	1.47749	0.0310881	0.0778416	1	2020	tags=24%, list=10%, signal=27%
KLEIN_TARGETS_OF_BCR_ABL1_FUSION	KLEIN_TARGETS_OF_BCR_ABL1_FUSION		43	0.421876	1.47644	0.0264901	0.0784053	1	6018	tags=51%, list=31%, signal=74%
JAIN_NFKB_SIGNALING	JAIN_NFKB_SIGNALING		66	0.384238	1.47583	0.0211382	0.0786342	1	5310	tags=48%, list=28%, signal=67%
KENNY_CTNNB1_TARGETS_UP	KENNY_CTNNB1_TARGETS_UP		46	0.414484	1.47566	0.0233333	0.0786415	1	1253	tags=24%, list=6%, signal=26%
SEMENZA_HIF1_TARGETS	SEMENZA_HIF1_TARGETS		33	0.446611	1.47505	0.0401929	0.0788966	1	3394	tags=30%, list=18%, signal=37%
HOFMANN_CELL_LYMPHOMA_UP	HOFMANN_CELL_LYMPHOMA_UP		47	0.40359	1.47412	0.0257235	0.0793719	1	1647	tags=19%, list=9%, signal=21%
REACTOME_AMINO_ACID_TRANSPORT_ACROSS_THE_PLASMA_MEMBRANE	REACTOME_AMINO_ACID_TRANSPORT_ACROSS_THE_PLASMA_MEMBRANE		29	0.452771	1.47208	0.0373514	0.0804642	1	3865	tags=38%, list=20%, signal=47%
REACTOME_RNA_POL_I_TRANSCRIPTION	REACTOME_RNA_POL_I_TRANSCRIPTION		37	0.43376	1.47205	0.0383333	0.0803808	1	3043	tags=35%, list=16%, signal=42%
TURASHVILI_BREAST_CARCINOMA_DUCTAL_VS_LOBULAR_UP	TURASHVILI_BREAST_CARCINOMA_DUCTAL_VS_LOBULAR_UP		18	0.505092	1.47145	0.0625	0.080656	1	1021	tags=22%, list=5%, signal=23%
YAO_TEMPORAL_RESPONSE_TO_PROGESTERONE_CLUSTER_16	YAO_TEMPORAL_RESPONSE_TO_PROGESTERONE_CLUSTER_16		71	0.369769	1.47138	0.0116279	0.0806072	1	5526	tags=32%, list=29%, signal=45%
WIELAND_UP_BY_HBV_INFECTION	WIELAND_UP_BY_HBV_INFECTION		90	0.362346	1.47044	0.00744048	0.0810796	1	2749	tags=21%, list=14%, signal=25%
REACTOME_PERK_REGULATED_GENE_EXPRESSION	REACTOME_PERK_REGULATED_GENE_EXPRESSION		24	0.478037	1.4677	0.0455312	0.0827127	1	3092	tags=38%, list=16%, signal=45%
ZHONG_RESPONSE_TO_AZACITIDINE_AND_TSA_DN	ZHONG_RESPONSE_TO_AZACITIDINE_AND_TSA_DN		55	0.396653	1.46286	0.0241546	0.0856245	1	1668	tags=25%, list=9%, signal=28%
JIANG_AGING_HYPOTHALAMUS_UP	JIANG_AGING_HYPOTHALAMUS_UP		40	0.414074	1.46258	0.0370968	0.0857276	1	3068	tags=35%, list=16%, signal=42%
MARTINEZ_RB1_AND_TP53_TARGETS_DN	MARTINEZ_RB1_AND_TP53_TARGETS_DN		498	0.292097	1.46221	0.00125	0.0858374	1	2988	tags=21%, list=15%, signal=24%
REACTOME_L1CAM_INTERACTIONS	REACTOME_L1CAM_INTERACTIONS		79	0.36728	1.46208	0.0249221	0.0858216	1	4888	tags=37%, list=25%, signal=49%
REACTOME_ACYL_CHAIN_REMODELLING_OF_PG	REACTOME_ACYL_CHAIN_REMODELLING_OF_PG		15	0.531778	1.45984	0.0599647	0.0871528	1	6003	tags=47%, list=31%, signal=68%
LANDIS_ERBB2_BREAST_PRENEOPLASTIC_UP	LANDIS_ERBB2_BREAST_PRENEOPLASTIC_UP		15	0.522206	1.45939	0.0699301	0.0873584	1	4172	tags=47%, list=22%, signal=60%
KUMAR_AUTOPHAGY_NETWORK	KUMAR_AUTOPHAGY_NETWORK		60	0.386349	1.45907	0.0176282	0.0874714	1	2022	tags=23%, list=10%, signal=26%
NEMETH_INFLAMMATORY_RESPONSE_LPS_DN	NEMETH_INFLAMMATORY_RESPONSE_LPS_DN		31	0.441535	1.45757	0.0431894	0.088335	1	2583	tags=32%, list=13%, signal=37%
MIKKELSEN_MEF_HCP_WITH_H3_UNMETHYLATED	MIKKELSEN_MEF_HCP_WITH_H3_UNMETHYLATED		190	0.319794	1.45703	0	0.0885886	1	6859	tags=48%, list=36%, signal=74%
KEGG_CARDIAC_MUSCLE_CONTRACTION	KEGG_CARDIAC_MUSCLE_CONTRACTION		56	0.39454	1.45685	0.0273312	0.0886199	1	3740	tags=30%, list=19%, signal=38%
LU_EZH2_TARGETS_UP	LU_EZH2_TARGETS_UP		232	0.312725	1.45655	0.00541272	0.0887224	1	4005	tags=32%, list=21%, signal=40%
OUYANG_PROSTATE_CANCER_MARKERS	OUYANG_PROSTATE_CANCER_MARKERS		17	0.513362	1.45612	0.0616438	0.0889396	1	871	tags=18%, list=5%, signal=18%
LIU_SOX4_TARGETS_DN	LIU_SOX4_TARGETS_DN		271	0.308098	1.45398	0	0.0902408	1	3133	tags=27%, list=16%, signal=32%
CHENG_IMPRINTED_BY_ESTRADIOL	CHENG_IMPRINTED_BY_ESTRADIOL		95	0.35613	1.45376	0.0194175	0.0902771	1	4050	tags=36%, list=21%, signal=45%
NIELSEN_LIPOSARCOMA_DN	NIELSEN_LIPOSARCOMA_DN		18	0.506242	1.45356	0.059727	0.0902808	1	4790	tags=56%, list=25%, signal=74%
YAGI_AML_FAB_MARKERS	YAGI_AML_FAB_MARKERS		182	0.322014	1.45266	0.0117474	0.0907737	1	2942	tags=23%, list=15%, signal=26%
KEGG_GLIOMA	KEGG_GLIOMA		62	0.38485	1.4526	0.019544	0.0906998	1	3884	tags=31%, list=20%, signal=38%
REACTOME_PACKAGING_OF_TELOMERE_ENDS	REACTOME_PACKAGING_OF_TELOMERE_ENDS		16	0.514732	1.45158	0.0806452	0.0912573	1	1962	tags=38%, list=10%, signal=42%
REACTOME_INTERACTION_BETWEEN_L1_AND_ANKYRINS	REACTOME_INTERACTION_BETWEEN_L1_AND_ANKYRINS		21	0.474331	1.4511	0.0616438	0.0914789	1	4647	tags=48%, list=24%, signal=63%
CROMER_TUMORIGENESIS_UP	CROMER_TUMORIGENESIS_UP		56	0.389352	1.45087	0.0393443	0.0915296	1	6507	tags=48%, list=34%, signal=73%
PID_EPHA_FWDPATHWAY	PID_EPHA_FWDPATHWAY		32	0.433812	1.44896	0.0524535	0.0927479	1	4900	tags=44%, list=25%, signal=59%
SCHAEFFER_PROSTATE_DEVELOPMENT_12HR_DN	SCHAEFFER_PROSTATE_DEVELOPMENT_12HR_DN		52	0.391892	1.44591	0.0356537	0.0947476	1	4653	tags=40%, list=24%, signal=53%
REACTOME_DESTABILIZATION_OF_MRNA_BY_KSRP	REACTOME_DESTABILIZATION_OF_MRNA_BY_KSRP		16	0.525875	1.44557	0.0585198	0.0948806	1	4279	tags=50%, list=22%, signal=64%
REACTOME_ANTIGEN_ACTIVATES_B_CELL_RECEPTOR_LEADING_TO_GENERATION_OF_SECOND_MESSENGERS	REACTOME_ANTIGEN_ACTIVATES_B_CELL_RECEPTOR_LEADING_TO_GENERATION_OF_SECOND_MESSENGERS		28	0.44253	1.44525	0.0502513	0.0950149	1	4567	tags=54%, list=24%, signal=70%
HELLER_HDAC_TARGETS_SILENCED_BY_METHYLATION_DN	HELLER_HDAC_TARGETS_SILENCED_BY_METHYLATION_DN		248	0.306553	1.44509	0	0.0950173	1	2064	tags=19%, list=11%, signal=21%
ZHONG_SECRETOME_OF_LUNG_CANCER_AND_FIBROBLAST	ZHONG_SECRETOME_OF_LUNG_CANCER_AND_FIBROBLAST		119	0.336793	1.44477	0.0074184	0.0951212	1	5551	tags=43%, list=29%, signal=60%
PID_CXCR3_PATHWAY	PID_CXCR3_PATHWAY		40	0.411534	1.44358	0.0500864	0.0957881	1	3884	tags=33%, list=20%, signal=41%
GRAESSMANN_RESPONSE_TO_MC_AND_SERUM_DEPRIVATION_DN	GRAESSMANN_RESPONSE_TO_MC_AND_SERUM_DEPRIVATION_DN		70	0.368229	1.4432	0.0257649	0.0959528	1	4755	tags=40%, list=25%, signal=53%
MULLIGHAN_MLL_SIGNATURE_2_UP	MULLIGHAN_MLL_SIGNATURE_2_UP		371	0.296057	1.44218	0	0.0965546	1	3227	tags=25%, list=17%, signal=29%
KEGG_BIOSYNTHESIS_OF_UNSATURATED_FATTY_ACIDS	KEGG_BIOSYNTHESIS_OF_UNSATURATED_FATTY_ACIDS		16	0.514343	1.44051	0.0729537	0.0976089	1	4050	tags=44%, list=21%, signal=55%
BIOCARTA_CCR3_PATHWAY	BIOCARTA_CCR3_PATHWAY		23	0.468174	1.43798	0.0619621	0.0992674	1	1576	tags=22%, list=8%, signal=24%
KEGG_GLYCEROPHOSPHOLIPID_METABOLISM	KEGG_GLYCEROPHOSPHOLIPID_METABOLISM		62	0.375031	1.43758	0.0382775	0.0994221	1	3422	tags=29%, list=18%, signal=35%
MAGRANGEAS_MULTIPLE_MYELOMA_IGG_VS_IGA_DN	MAGRANGEAS_MULTIPLE_MYELOMA_IGG_VS_IGA_DN		22	0.471984	1.4375	0.0646258	0.0993635	1	1200	tags=23%, list=6%, signal=24%
PID_REELIN_PATHWAY	PID_REELIN_PATHWAY		28	0.439071	1.43496	0.0515098	0.101049	1	2702	tags=43%, list=14%, signal=50%
LU_TUMOR_VASCULATURE_UP	LU_TUMOR_VASCULATURE_UP		28	0.448682	1.43256	0.057947	0.102702	1	4760	tags=36%, list=25%, signal=47%
LAU_APOPTOSIS_CDKN2A_UP	LAU_APOPTOSIS_CDKN2A_UP		53	0.383432	1.43241	0.039557	0.102681	1	3348	tags=32%, list=17%, signal=39%
KUMAR_PATHOGEN_LOAD_BY_MACROPHAGES	KUMAR_PATHOGEN_LOAD_BY_MACROPHAGES		233	0.309953	1.43114	0.00552486	0.103403	1	3574	tags=27%, list=19%, signal=32%
NAKAYAMA_SOFT_TISSUE_TUMORS_PCA1_DN	NAKAYAMA_SOFT_TISSUE_TUMORS_PCA1_DN		72	0.359702	1.43033	0.0354391	0.103893	1	4973	tags=38%, list=26%, signal=50%
LASTOWSKA_NEUROBLASTOMA_COPY_NUMBER_UP	LASTOWSKA_NEUROBLASTOMA_COPY_NUMBER_UP		157	0.326733	1.42977	0.00775194	0.104211	1	3431	tags=29%, list=18%, signal=35%
REACTOME_SMAD2_SMAD3_SMAD4_HETEROTRIMER_REGULATES_TRANSCRIPTION	REACTOME_SMAD2_SMAD3_SMAD4_HETEROTRIMER_REGULATES_TRANSCRIPTION		25	0.456594	1.42876	0.0463576	0.104863	1	4078	tags=36%, list=21%, signal=46%
ZHENG_IL22_SIGNALING_DN	ZHENG_IL22_SIGNALING_DN		35	0.423808	1.42785	0.0469012	0.105461	1	645	tags=14%, list=3%, signal=15%
REACTOME_NCAM_SIGNALING_FOR_NEURITE_OUT_GROWTH	REACTOME_NCAM_SIGNALING_FOR_NEURITE_OUT_GROWTH		63	0.37753	1.42688	0.0373832	0.1061	1	4650	tags=37%, list=24%, signal=48%
REACTOME_SIGNALLING_TO_ERKS	REACTOME_SIGNALLING_TO_ERKS		34	0.431608	1.42579	0.0437063	0.106793	1	3884	tags=41%, list=20%, signal=51%
REACTOME_GLUCAGON_TYPE_LIGAND_RECEPTORS	REACTOME_GLUCAGON_TYPE_LIGAND_RECEPTORS		31	0.432389	1.42415	0.0520134	0.107962	1	5347	tags=48%, list=28%, signal=67%
BIOCARTA_ATM_PATHWAY	BIOCARTA_ATM_PATHWAY		17	0.501261	1.42236	0.0757042	0.109285	1	651	tags=24%, list=3%, signal=24%
GROSS_HIF1A_TARGETS_DN	GROSS_HIF1A_TARGETS_DN		21	0.478432	1.42203	0.0702055	0.109432	1	1247	tags=29%, list=6%, signal=31%
JACKSON_DNMT1_TARGETS_UP	JACKSON_DNMT1_TARGETS_UP		72	0.360765	1.42199	0.0377953	0.109337	1	1384	tags=18%, list=7%, signal=19%
GENTILE_UV_HIGH_DOSE_DN	GENTILE_UV_HIGH_DOSE_DN		289	0.297113	1.42141	0.00672043	0.109704	1	2789	tags=21%, list=14%, signal=25%
LIU_IL13_MEMORY_MODEL_UP	LIU_IL13_MEMORY_MODEL_UP		16	0.506687	1.42049	0.0744501	0.110291	1	5104	tags=63%, list=26%, signal=85%
ZHOU_TNF_SIGNALING_30MIN	ZHOU_TNF_SIGNALING_30MIN		47	0.393217	1.42033	0.0609952	0.110296	1	4854	tags=43%, list=25%, signal=57%
JIANG_HYPOXIA_VIA_VHL	JIANG_HYPOXIA_VIA_VHL		26	0.445865	1.4197	0.0862676	0.110673	1	3352	tags=35%, list=17%, signal=42%
REACTOME_ANTIGEN_PROCESSING_UBIQUITINATION_PROTEASOME_DEGRADATION	REACTOME_ANTIGEN_PROCESSING_UBIQUITINATION_PROTEASOME_DEGRADATION		187	0.31318	1.41929	0.015942	0.110872	1	3395	tags=28%, list=18%, signal=34%
REACTOME_FATTY_ACYL_COA_BIOSYNTHESIS	REACTOME_FATTY_ACYL_COA_BIOSYNTHESIS		16	0.504256	1.41903	0.078727	0.11095	1	3021	tags=38%, list=16%, signal=44%
REACTOME_FORMATION_OF_THE_TERNARY_COMPLEX_AND_SUBSEQUENTLY_THE_43S_COMPLEX	REACTOME_FORMATION_OF_THE_TERNARY_COMPLEX_AND_SUBSEQUENTLY_THE_43S_COMPLEX		26	0.450465	1.4184	0.0700855	0.1113	1	3692	tags=35%, list=19%, signal=43%
REACTOME_ADAPTIVE_IMMUNE_SYSTEM	REACTOME_ADAPTIVE_IMMUNE_SYSTEM		472	0.286172	1.41785	0	0.111637	1	3900	tags=27%, list=20%, signal=33%
UEDA_PERIFERAL_CLOCK	UEDA_PERIFERAL_CLOCK		155	0.320862	1.41642	0.01059	0.112661	1	3235	tags=28%, list=17%, signal=33%
OKAWA_NEUROBLASTOMA_1P36_31_DELETION	OKAWA_NEUROBLASTOMA_1P36_31_DELETION		21	0.47047	1.41605	0.0652174	0.112833	1	3020	tags=38%, list=16%, signal=45%
REACTOME_DIABETES_PATHWAYS	REACTOME_DIABETES_PATHWAYS		113	0.332268	1.41597	0.0234604	0.112769	1	4449	tags=35%, list=23%, signal=46%
BOYAULT_LIVER_CANCER_SUBCLASS_G12_UP	BOYAULT_LIVER_CANCER_SUBCLASS_G12_UP		36	0.41523	1.41418	0.0528846	0.114055	1	2712	tags=33%, list=14%, signal=39%
SESTO_RESPONSE_TO_UV_C0	SESTO_RESPONSE_TO_UV_C0		101	0.338895	1.41379	0.0298063	0.114221	1	3592	tags=26%, list=19%, signal=31%
WHITEHURST_PACLITAXEL_SENSITIVITY	WHITEHURST_PACLITAXEL_SENSITIVITY		36	0.416838	1.41234	0.0606586	0.115242	1	3513	tags=39%, list=18%, signal=47%
BROWNE_HCMV_INFECTION_2HR_DN	BROWNE_HCMV_INFECTION_2HR_DN		48	0.39445	1.41124	0.0501672	0.116105	1	505	tags=17%, list=3%, signal=17%
BIOCARTA_TNFR1_PATHWAY	BIOCARTA_TNFR1_PATHWAY		27	0.436398	1.41051	0.0740741	0.116583	1	1334	tags=26%, list=7%, signal=28%
ZEMBUTSU_SENSITIVITY_TO_NIMUSTINE	ZEMBUTSU_SENSITIVITY_TO_NIMUSTINE		15	0.511326	1.40977	0.0647986	0.117055	1	6562	tags=73%, list=34%, signal=111%
OZEN_MIR125B1_TARGETS	OZEN_MIR125B1_TARGETS		25	0.449847	1.40939	0.0635739	0.11722	1	4330	tags=40%, list=22%, signal=52%
ZHANG_PROLIFERATING_VS_QUIESCENT	ZHANG_PROLIFERATING_VS_QUIESCENT		44	0.398825	1.40911	0.0517799	0.117313	1	3691	tags=39%, list=19%, signal=48%
PID_ALPHA_SYNUCLEIN_PATHWAY	PID_ALPHA_SYNUCLEIN_PATHWAY		32	0.420148	1.40738	0.0709571	0.118626	1	3847	tags=34%, list=20%, signal=43%
KLEIN_PRIMARY_EFFUSION_LYMPHOMA_UP	KLEIN_PRIMARY_EFFUSION_LYMPHOMA_UP		48	0.383682	1.40652	0.0517799	0.119199	1	3018	tags=25%, list=16%, signal=30%
STEIN_ESRRA_TARGETS_UP	STEIN_ESRRA_TARGETS_UP		335	0.292248	1.406	0.00267023	0.11952	1	3493	tags=27%, list=18%, signal=32%
ALCALA_APOPTOSIS	ALCALA_APOPTOSIS		75	0.35766	1.40511	0.0334855	0.120141	1	2093	tags=24%, list=11%, signal=27%
POS_HISTAMINE_RESPONSE_NETWORK	POS_HISTAMINE_RESPONSE_NETWORK		30	0.427674	1.4037	0.0692432	0.12115	1	3761	tags=33%, list=20%, signal=41%
KEGG_PRIMARY_IMMUNODEFICIENCY	KEGG_PRIMARY_IMMUNODEFICIENCY		30	0.433862	1.40259	0.0746269	0.121918	1	5588	tags=53%, list=29%, signal=75%
WAGNER_APO2_SENSITIVITY	WAGNER_APO2_SENSITIVITY		22	0.464958	1.40233	0.0751342	0.121988	1	4196	tags=41%, list=22%, signal=52%
REACTOME_SIGNAL_TRANSDUCTION_BY_L1	REACTOME_SIGNAL_TRANSDUCTION_BY_L1		33	0.419421	1.40123	0.0575296	0.122797	1	5716	tags=42%, list=30%, signal=60%
BOYAULT_LIVER_CANCER_SUBCLASS_G2	BOYAULT_LIVER_CANCER_SUBCLASS_G2		27	0.437866	1.4012	0.0814941	0.122688	1	3345	tags=33%, list=17%, signal=40%
ZHONG_SECRETOME_OF_LUNG_CANCER_AND_ENDOTHELIUM	ZHONG_SECRETOME_OF_LUNG_CANCER_AND_ENDOTHELIUM		61	0.370128	1.40084	0.0448916	0.122891	1	2916	tags=25%, list=15%, signal=29%
BIOCARTA_PTDINS_PATHWAY	BIOCARTA_PTDINS_PATHWAY		23	0.457398	1.40035	0.0932643	0.123149	1	4139	tags=39%, list=21%, signal=50%
FULCHER_INFLAMMATORY_RESPONSE_LECTIN_VS_LPS_UP	FULCHER_INFLAMMATORY_RESPONSE_LECTIN_VS_LPS_UP		495	0.280019	1.39963	0.00124069	0.123665	1	3747	tags=25%, list=19%, signal=31%
BERTUCCI_INVASIVE_CARCINOMA_DUCTAL_VS_LOBULAR_UP	BERTUCCI_INVASIVE_CARCINOMA_DUCTAL_VS_LOBULAR_UP		22	0.452017	1.39707	0.0765306	0.12571	1	4619	tags=50%, list=24%, signal=66%
LEE_CALORIE_RESTRICTION_MUSCLE_UP	LEE_CALORIE_RESTRICTION_MUSCLE_UP		35	0.40533	1.39671	0.0740741	0.125925	1	5377	tags=43%, list=28%, signal=59%
TAKAO_RESPONSE_TO_UVB_RADIATION_DN	TAKAO_RESPONSE_TO_UVB_RADIATION_DN		89	0.346254	1.39635	0.0256798	0.126098	1	2792	tags=26%, list=14%, signal=30%
HOFFMANN_SMALL_PRE_BII_TO_IMMATURE_B_LYMPHOCYTE_DN	HOFFMANN_SMALL_PRE_BII_TO_IMMATURE_B_LYMPHOCYTE_DN		40	0.400771	1.39625	0.0525424	0.126054	1	5386	tags=45%, list=28%, signal=62%
KEGG_CYSTEINE_AND_METHIONINE_METABOLISM	KEGG_CYSTEINE_AND_METHIONINE_METABOLISM		28	0.436048	1.39307	0.0978441	0.128661	1	4181	tags=46%, list=22%, signal=59%
REACTOME_NEURONAL_SYSTEM	REACTOME_NEURONAL_SYSTEM		261	0.296858	1.39185	0.00686813	0.129542	1	6491	tags=47%, list=34%, signal=70%
REACTOME_CD28_CO_STIMULATION	REACTOME_CD28_CO_STIMULATION		31	0.424357	1.39128	0.0677083	0.129932	1	1610	tags=23%, list=8%, signal=25%
PID_HES_HEY_PATHWAY	PID_HES_HEY_PATHWAY		43	0.392176	1.39078	0.0536013	0.130263	1	2065	tags=23%, list=11%, signal=26%
WANG_ADIPOGENIC_GENES_REPRESSED_BY_SIRT1	WANG_ADIPOGENIC_GENES_REPRESSED_BY_SIRT1		22	0.465707	1.39009	0.090106	0.130755	1	2611	tags=32%, list=14%, signal=37%
MEISSNER_NPC_HCP_WITH_H3K4ME3_AND_H3K27ME3	MEISSNER_NPC_HCP_WITH_H3K4ME3_AND_H3K27ME3		129	0.321802	1.38759	0.0267459	0.132824	1	4222	tags=32%, list=22%, signal=40%
REACTOME_INWARDLY_RECTIFYING_K_CHANNELS	REACTOME_INWARDLY_RECTIFYING_K_CHANNELS		29	0.420254	1.38737	0.0786325	0.13288	1	5017	tags=45%, list=26%, signal=60%
LEE_LIVER_CANCER_MYC_UP	LEE_LIVER_CANCER_MYC_UP		49	0.384487	1.38719	0.0483592	0.132888	1	863	tags=14%, list=4%, signal=15%
TRACEY_RESISTANCE_TO_IFNA2_DN	TRACEY_RESISTANCE_TO_IFNA2_DN		27	0.429758	1.38605	0.0792793	0.133759	1	583	tags=15%, list=3%, signal=15%
KEGG_GLYCEROLIPID_METABOLISM	KEGG_GLYCEROLIPID_METABOLISM		40	0.395846	1.38525	0.0565068	0.134342	1	4245	tags=35%, list=22%, signal=45%
GENTILE_UV_RESPONSE_CLUSTER_D9	GENTILE_UV_RESPONSE_CLUSTER_D9		26	0.436005	1.38512	0.0882353	0.134318	1	2525	tags=35%, list=13%, signal=40%
REACTOME_GAP_JUNCTION_TRAFFICKING	REACTOME_GAP_JUNCTION_TRAFFICKING		25	0.44552	1.38325	0.0936396	0.135838	1	6555	tags=60%, list=34%, signal=91%
WIERENGA_PML_INTERACTOME	WIERENGA_PML_INTERACTOME		35	0.408564	1.38213	0.0758853	0.136685	1	2818	tags=34%, list=15%, signal=40%
MEISSNER_NPC_HCP_WITH_H3K4ME2	MEISSNER_NPC_HCP_WITH_H3K4ME2		440	0.278544	1.38104	0.00630517	0.137536	1	5096	tags=33%, list=26%, signal=44%
MIKKELSEN_NPC_HCP_WITH_H3K4ME3_AND_H3K27ME3	MIKKELSEN_NPC_HCP_WITH_H3K4ME3_AND_H3K27ME3		186	0.305046	1.37773	0.017316	0.140606	1	6446	tags=43%, list=33%, signal=64%
MARTORIATI_MDM4_TARGETS_NEUROEPITHELIUM_UP	MARTORIATI_MDM4_TARGETS_NEUROEPITHELIUM_UP		156	0.312926	1.37699	0.0194986	0.141148	1	2611	tags=21%, list=14%, signal=24%
RASHI_NFKB1_TARGETS	RASHI_NFKB1_TARGETS		19	0.468028	1.37697	0.0933099	0.141012	1	5986	tags=53%, list=31%, signal=76%
LI_INDUCED_T_TO_NATURAL_KILLER_DN	LI_INDUCED_T_TO_NATURAL_KILLER_DN		108	0.328783	1.37691	0.0340741	0.140907	1	3870	tags=31%, list=20%, signal=38%
HOFFMANN_SMALL_PRE_BII_TO_IMMATURE_B_LYMPHOCYTE_UP	HOFFMANN_SMALL_PRE_BII_TO_IMMATURE_B_LYMPHOCYTE_UP		65	0.356212	1.37591	0.0434084	0.141728	1	6299	tags=49%, list=33%, signal=73%
SHAFFER_IRF4_TARGETS_IN_PLASMA_CELL_VS_MATURE_B_LYMPHOCYTE	SHAFFER_IRF4_TARGETS_IN_PLASMA_CELL_VS_MATURE_B_LYMPHOCYTE		60	0.360982	1.37555	0.0584307	0.141899	1	3352	tags=33%, list=17%, signal=40%
GALE_APL_WITH_FLT3_MUTATED_DN	GALE_APL_WITH_FLT3_MUTATED_DN		17	0.49076	1.37343	0.0974359	0.143778	1	6086	tags=47%, list=32%, signal=69%
REACTOME_SEMAPHORIN_INTERACTIONS	REACTOME_SEMAPHORIN_INTERACTIONS		60	0.36648	1.37304	0.0661157	0.143988	1	2734	tags=28%, list=14%, signal=33%
WATTEL_AUTONOMOUS_THYROID_ADENOMA_UP	WATTEL_AUTONOMOUS_THYROID_ADENOMA_UP		63	0.361596	1.37122	0.062201	0.145561	1	3116	tags=25%, list=16%, signal=30%
REACTOME_TRANSPORT_TO_THE_GOLGI_AND_SUBSEQUENT_MODIFICATION	REACTOME_TRANSPORT_TO_THE_GOLGI_AND_SUBSEQUENT_MODIFICATION		30	0.426366	1.37024	0.0948419	0.1464	1	2984	tags=33%, list=15%, signal=39%
MARTORIATI_MDM4_TARGETS_FETAL_LIVER_UP	MARTORIATI_MDM4_TARGETS_FETAL_LIVER_UP		195	0.299818	1.36979	0.02149	0.146711	1	3250	tags=26%, list=17%, signal=31%
FLECHNER_PBL_KIDNEY_TRANSPLANT_OK_VS_DONOR_UP	FLECHNER_PBL_KIDNEY_TRANSPLANT_OK_VS_DONOR_UP		129	0.31974	1.36846	0.027027	0.147914	1	3387	tags=30%, list=18%, signal=36%
REACTOME_ACTIVATION_OF_GENES_BY_ATF4	REACTOME_ACTIVATION_OF_GENES_BY_ATF4		21	0.453255	1.36636	0.114923	0.149891	1	3092	tags=33%, list=16%, signal=40%
VANDESLUIS_COMMD1_TARGETS_GROUP_3_DN	VANDESLUIS_COMMD1_TARGETS_GROUP_3_DN		36	0.400983	1.36603	0.0787671	0.150039	1	5848	tags=50%, list=30%, signal=72%
REACTOME_INTEGRATION_OF_ENERGY_METABOLISM	REACTOME_INTEGRATION_OF_ENERGY_METABOLISM		108	0.328563	1.36487	0.0369231	0.151181	1	5307	tags=45%, list=28%, signal=62%
KAAB_FAILED_HEART_ATRIUM_UP	KAAB_FAILED_HEART_ATRIUM_UP		32	0.411088	1.36392	0.0942761	0.15201	1	5332	tags=47%, list=28%, signal=65%
MARKS_HDAC_TARGETS_UP	MARKS_HDAC_TARGETS_UP		19	0.463248	1.36336	0.109029	0.152413	1	2797	tags=37%, list=15%, signal=43%
WHITE_NEUROBLASTOMA_WITH_1P36.3_DELETION	WHITE_NEUROBLASTOMA_WITH_1P36.3_DELETION		21	0.447227	1.36208	0.10453	0.153581	1	3823	tags=43%, list=20%, signal=53%
KEGG_BLADDER_CANCER	KEGG_BLADDER_CANCER		39	0.390077	1.3611	0.0886288	0.154401	1	1647	tags=15%, list=9%, signal=17%
LUI_TARGETS_OF_PAX8_PPARG_FUSION	LUI_TARGETS_OF_PAX8_PPARG_FUSION		26	0.43228	1.36023	0.104825	0.155144	1	3961	tags=42%, list=21%, signal=53%
CAMPS_COLON_CANCER_COPY_NUMBER_UP	CAMPS_COLON_CANCER_COPY_NUMBER_UP		77	0.340042	1.36011	0.0643087	0.155106	1	3842	tags=31%, list=20%, signal=39%
MOOTHA_GLUCONEOGENESIS	MOOTHA_GLUCONEOGENESIS		28	0.421517	1.36011	0.0854271	0.154951	1	2639	tags=32%, list=14%, signal=37%
HILLION_HMGA1B_TARGETS	HILLION_HMGA1B_TARGETS		78	0.339531	1.3583	0.0520505	0.156607	1	3900	tags=32%, list=20%, signal=40%
TONG_INTERACT_WITH_PTTG1	TONG_INTERACT_WITH_PTTG1		42	0.386876	1.35763	0.0855705	0.157132	1	3643	tags=31%, list=19%, signal=38%
NAGY_TFTC_COMPONENTS_HUMAN	NAGY_TFTC_COMPONENTS_HUMAN		17	0.483038	1.35739	0.111876	0.157259	1	3006	tags=47%, list=16%, signal=56%
PEDRIOLI_MIR31_TARGETS_UP	PEDRIOLI_MIR31_TARGETS_UP		178	0.299766	1.3569	0.0227618	0.157612	1	5142	tags=36%, list=27%, signal=49%
KEGG_MTOR_SIGNALING_PATHWAY	KEGG_MTOR_SIGNALING_PATHWAY		47	0.367402	1.35534	0.0829268	0.159045	1	2497	tags=26%, list=13%, signal=29%
PID_HDAC_CLASSII_PATHWAY	PID_HDAC_CLASSII_PATHWAY		33	0.406083	1.35381	0.0891608	0.160492	1	6040	tags=58%, list=31%, signal=84%
PASQUALUCCI_LYMPHOMA_BY_GC_STAGE_DN	PASQUALUCCI_LYMPHOMA_BY_GC_STAGE_DN		148	0.308217	1.35361	0.0242511	0.16053	1	4424	tags=32%, list=23%, signal=42%
REACTOME_PURINE_METABOLISM	REACTOME_PURINE_METABOLISM		30	0.415615	1.35352	0.0977199	0.160458	1	2902	tags=43%, list=15%, signal=51%
LEE_TARGETS_OF_PTCH1_AND_SUFU_DN	LEE_TARGETS_OF_PTCH1_AND_SUFU_DN		75	0.338775	1.3524	0.0637636	0.161468	1	4991	tags=36%, list=26%, signal=48%
KEGG_GLYCINE_SERINE_AND_THREONINE_METABOLISM	KEGG_GLYCINE_SERINE_AND_THREONINE_METABOLISM		29	0.414753	1.3519	0.0848586	0.161823	1	3649	tags=34%, list=19%, signal=42%
REACTOME_SLC_MEDIATED_TRANSMEMBRANE_TRANSPORT	REACTOME_SLC_MEDIATED_TRANSMEMBRANE_TRANSPORT		224	0.292283	1.35116	0.0144509	0.162432	1	5831	tags=40%, list=30%, signal=56%
PID_MYC_PATHWAY	PID_MYC_PATHWAY		25	0.427354	1.35102	0.106383	0.162423	1	1256	tags=28%, list=7%, signal=30%
SHAFFER_IRF4_TARGETS_IN_MYELOMA_VS_MATURE_B_LYMPHOCYTE	SHAFFER_IRF4_TARGETS_IN_MYELOMA_VS_MATURE_B_LYMPHOCYTE		90	0.331158	1.3504	0.0588235	0.162948	1	2942	tags=28%, list=15%, signal=33%
YOSHIMURA_MAPK8_TARGETS_DN	YOSHIMURA_MAPK8_TARGETS_DN		342	0.279295	1.34964	0.0104167	0.163615	1	2647	tags=20%, list=14%, signal=22%
MAYBURD_RESPONSE_TO_L663536_UP	MAYBURD_RESPONSE_TO_L663536_UP		29	0.408302	1.34927	0.101667	0.163834	1	3563	tags=38%, list=18%, signal=46%
STEIN_ESRRA_TARGETS_DN	STEIN_ESRRA_TARGETS_DN		92	0.326871	1.3488	0.0519685	0.164172	1	4307	tags=38%, list=22%, signal=49%
MIKKELSEN_MEF_LCP_WITH_H3K27ME3	MIKKELSEN_MEF_LCP_WITH_H3K27ME3		56	0.362817	1.34874	0.0727554	0.164053	1	5913	tags=46%, list=31%, signal=67%
BROWNE_HCMV_INFECTION_4HR_DN	BROWNE_HCMV_INFECTION_4HR_DN		229	0.289981	1.34817	0.0157143	0.164517	1	3964	tags=30%, list=21%, signal=37%
SMID_BREAST_CANCER_RELAPSE_IN_LUNG_UP	SMID_BREAST_CANCER_RELAPSE_IN_LUNG_UP		19	0.458001	1.34744	0.10274	0.165172	1	7053	tags=58%, list=37%, signal=91%
REACTOME_DESTABILIZATION_OF_MRNA_BY_TRISTETRAPROLIN_TTP	REACTOME_DESTABILIZATION_OF_MRNA_BY_TRISTETRAPROLIN_TTP		16	0.484802	1.34672	0.116041	0.16579	1	3092	tags=50%, list=16%, signal=59%
BROWNE_HCMV_INFECTION_20HR_UP	BROWNE_HCMV_INFECTION_20HR_UP		223	0.292666	1.34666	0.00865801	0.165675	1	3740	tags=26%, list=19%, signal=31%
BAKER_HEMATOPOIESIS_STAT3_TARGETS	BAKER_HEMATOPOIESIS_STAT3_TARGETS		16	0.485717	1.34658	0.11925	0.165577	1	171	tags=13%, list=1%, signal=13%
MARTORIATI_MDM4_TARGETS_FETAL_LIVER_DN	MARTORIATI_MDM4_TARGETS_FETAL_LIVER_DN		479	0.272506	1.34639	0.00381679	0.1656	1	2691	tags=20%, list=14%, signal=23%
STANELLE_E2F1_TARGETS	STANELLE_E2F1_TARGETS		26	0.429371	1.34594	0.106667	0.165927	1	1798	tags=27%, list=9%, signal=30%
CHANDRAN_METASTASIS_UP	CHANDRAN_METASTASIS_UP		184	0.293697	1.34492	0.0268657	0.16686	1	3769	tags=29%, list=20%, signal=35%
ST_T_CELL_SIGNAL_TRANSDUCTION	ST_T_CELL_SIGNAL_TRANSDUCTION		44	0.377971	1.34445	0.0793388	0.167192	1	1957	tags=20%, list=10%, signal=23%
PURBEY_TARGETS_OF_CTBP1_AND_SATB1_DN	PURBEY_TARGETS_OF_CTBP1_AND_SATB1_DN		155	0.305048	1.34392	0.0235641	0.167634	1	4603	tags=34%, list=24%, signal=45%
FIGUEROA_AML_METHYLATION_CLUSTER_2_UP	FIGUEROA_AML_METHYLATION_CLUSTER_2_UP		47	0.37083	1.34376	0.101124	0.167627	1	2806	tags=28%, list=15%, signal=32%
WANG_LSD1_TARGETS_DN	WANG_LSD1_TARGETS_DN		37	0.391402	1.34351	0.0877483	0.167719	1	3514	tags=35%, list=18%, signal=43%
BIOCARTA_TEL_PATHWAY	BIOCARTA_TEL_PATHWAY		16	0.483	1.34302	0.124579	0.168077	1	1576	tags=25%, list=8%, signal=27%
NIELSEN_GIST_VS_SYNOVIAL_SARCOMA_UP	NIELSEN_GIST_VS_SYNOVIAL_SARCOMA_UP		17	0.468778	1.33948	0.126812	0.171824	1	3382	tags=24%, list=18%, signal=29%
REACTOME_GAP_JUNCTION_ASSEMBLY	REACTOME_GAP_JUNCTION_ASSEMBLY		16	0.487551	1.33907	0.116319	0.172065	1	7125	tags=63%, list=37%, signal=99%
SATO_SILENCED_BY_METHYLATION_IN_PANCREATIC_CANCER_2	SATO_SILENCED_BY_METHYLATION_IN_PANCREATIC_CANCER_2		43	0.375538	1.33883	0.0808581	0.17215	1	3625	tags=30%, list=19%, signal=37%
KAAB_FAILED_HEART_ATRIUM_DN	KAAB_FAILED_HEART_ATRIUM_DN		126	0.312547	1.33719	0.0351391	0.173883	1	2679	tags=28%, list=14%, signal=32%
AKL_HTLV1_INFECTION_UP	AKL_HTLV1_INFECTION_UP		22	0.442455	1.3363	0.0980392	0.174697	1	2270	tags=27%, list=12%, signal=31%
BROWNE_HCMV_INFECTION_18HR_UP	BROWNE_HCMV_INFECTION_18HR_UP		162	0.301158	1.33503	0.0325926	0.175932	1	3696	tags=26%, list=19%, signal=32%
BLUM_RESPONSE_TO_SALIRASIB_UP	BLUM_RESPONSE_TO_SALIRASIB_UP		223	0.288954	1.33332	0.0212766	0.177679	1	2030	tags=20%, list=11%, signal=22%
WENG_POR_TARGETS_LIVER_UP	WENG_POR_TARGETS_LIVER_UP		36	0.389756	1.33267	0.0935961	0.178238	1	2479	tags=28%, list=13%, signal=32%
HIRSCH_CELLULAR_TRANSFORMATION_SIGNATURE_DN	HIRSCH_CELLULAR_TRANSFORMATION_SIGNATURE_DN		93	0.324381	1.33107	0.0616667	0.179911	1	1665	tags=18%, list=9%, signal=20%
REACTOME_AXON_GUIDANCE	REACTOME_AXON_GUIDANCE		230	0.284387	1.33083	0.0252454	0.180007	1	4650	tags=30%, list=24%, signal=39%
BIOCARTA_EIF_PATHWAY	BIOCARTA_EIF_PATHWAY		15	0.483001	1.32943	0.123616	0.181425	1	4212	tags=47%, list=22%, signal=60%
HOSHIDA_LIVER_CANCER_SUBCLASS_S2	HOSHIDA_LIVER_CANCER_SUBCLASS_S2		100	0.317688	1.32939	0.0600601	0.181268	1	3042	tags=26%, list=16%, signal=31%
KEGG_CITRATE_CYCLE_TCA_CYCLE	KEGG_CITRATE_CYCLE_TCA_CYCLE		27	0.424981	1.32919	0.105437	0.181307	1	2639	tags=30%, list=14%, signal=34%
REACTOME_CLASS_I_MHC_MEDIATED_ANTIGEN_PROCESSING_PRESENTATION	REACTOME_CLASS_I_MHC_MEDIATED_ANTIGEN_PROCESSING_PRESENTATION		219	0.287467	1.3288	0.0305233	0.181572	1	3304	tags=26%, list=17%, signal=31%
WAKABAYASHI_ADIPOGENESIS_PPARG_RXRA_BOUND_WITH_H4K20ME1_MARK	WAKABAYASHI_ADIPOGENESIS_PPARG_RXRA_BOUND_WITH_H4K20ME1_MARK		120	0.312783	1.32873	0.0356037	0.181473	1	2651	tags=29%, list=14%, signal=34%
LIU_TARGETS_OF_VMYB_VS_CMYB_UP	LIU_TARGETS_OF_VMYB_VS_CMYB_UP		16	0.47639	1.32836	0.114901	0.181683	1	2180	tags=25%, list=11%, signal=28%
TIEN_INTESTINE_PROBIOTICS_6HR_DN	TIEN_INTESTINE_PROBIOTICS_6HR_DN		147	0.300456	1.32671	0.0381679	0.183387	1	2828	tags=25%, list=15%, signal=29%
KEGG_SYSTEMIC_LUPUS_ERYTHEMATOSUS	KEGG_SYSTEMIC_LUPUS_ERYTHEMATOSUS		60	0.353838	1.32603	0.0657051	0.183962	1	3336	tags=27%, list=17%, signal=32%
WANG_RECURRENT_LIVER_CANCER_UP	WANG_RECURRENT_LIVER_CANCER_UP		18	0.46315	1.32524	0.119565	0.184695	1	2921	tags=33%, list=15%, signal=39%
REACTOME_A_TETRASACCHARIDE_LINKER_SEQUENCE_IS_REQUIRED_FOR_GAG_SYNTHESIS	REACTOME_A_TETRASACCHARIDE_LINKER_SEQUENCE_IS_REQUIRED_FOR_GAG_SYNTHESIS		23	0.435808	1.32273	0.120066	0.187418	1	3650	tags=35%, list=19%, signal=43%
ASTIER_INTEGRIN_SIGNALING	ASTIER_INTEGRIN_SIGNALING		51	0.352234	1.32079	0.0932897	0.189576	1	3472	tags=33%, list=18%, signal=41%
LASTOWSKA_COAMPLIFIED_WITH_MYCN	LASTOWSKA_COAMPLIFIED_WITH_MYCN		39	0.376354	1.32048	0.101426	0.189775	1	3462	tags=28%, list=18%, signal=34%
BANDRES_RESPONSE_TO_CARMUSTIN_WITHOUT_MGMT_48HR_DN	BANDRES_RESPONSE_TO_CARMUSTIN_WITHOUT_MGMT_48HR_DN		26	0.412993	1.31888	0.1	0.191468	1	1161	tags=15%, list=6%, signal=16%
PID_TAP63_PATHWAY	PID_TAP63_PATHWAY		52	0.355978	1.31793	0.0942761	0.192483	1	1068	tags=15%, list=6%, signal=16%
PARK_TRETINOIN_RESPONSE_AND_PML_RARA_FUSION	PARK_TRETINOIN_RESPONSE_AND_PML_RARA_FUSION		25	0.420739	1.31772	0.122314	0.192565	1	5288	tags=44%, list=27%, signal=61%
REACTOME_THROMBIN_SIGNALLING_THROUGH_PROTEINASE_ACTIVATED_RECEPTORS_PARS	REACTOME_THROMBIN_SIGNALLING_THROUGH_PROTEINASE_ACTIVATED_RECEPTORS_PARS		29	0.408977	1.31768	0.115917	0.192434	1	2350	tags=24%, list=12%, signal=27%
KAAB_HEART_ATRIUM_VS_VENTRICLE_DN	KAAB_HEART_ATRIUM_VS_VENTRICLE_DN		241	0.283596	1.31666	0.0258993	0.193449	1	4000	tags=31%, list=21%, signal=39%
SU_THYMUS	SU_THYMUS		20	0.437897	1.31628	0.133333	0.193745	1	7085	tags=55%, list=37%, signal=87%
JI_RESPONSE_TO_FSH_UP	JI_RESPONSE_TO_FSH_UP		61	0.341121	1.31573	0.0821705	0.19424	1	2594	tags=30%, list=13%, signal=34%
NADLER_HYPERGLYCEMIA_AT_OBESITY	NADLER_HYPERGLYCEMIA_AT_OBESITY		52	0.356972	1.3147	0.0943089	0.195314	1	4839	tags=40%, list=25%, signal=54%
SU_PLACENTA	SU_PLACENTA		26	0.411133	1.31444	0.136218	0.195422	1	6488	tags=54%, list=34%, signal=81%
REACTOME_PLATELET_CALCIUM_HOMEOSTASIS	REACTOME_PLATELET_CALCIUM_HOMEOSTASIS		16	0.470208	1.31386	0.127542	0.195961	1	5125	tags=44%, list=27%, signal=60%
SESTO_RESPONSE_TO_UV_C6	SESTO_RESPONSE_TO_UV_C6		31	0.396715	1.31347	0.10034	0.196269	1	3337	tags=32%, list=17%, signal=39%
MUELLER_COMMON_TARGETS_OF_AML_FUSIONS_DN	MUELLER_COMMON_TARGETS_OF_AML_FUSIONS_DN		25	0.422968	1.31257	0.14918	0.197194	1	5542	tags=44%, list=29%, signal=62%
ACEVEDO_LIVER_CANCER_WITH_H3K9ME3_DN	ACEVEDO_LIVER_CANCER_WITH_H3K9ME3_DN		82	0.323279	1.31244	0.0546022	0.197153	1	4311	tags=35%, list=22%, signal=45%
RICKMAN_HEAD_AND_NECK_CANCER_A	RICKMAN_HEAD_AND_NECK_CANCER_A		86	0.325132	1.31129	0.0576631	0.198413	1	3364	tags=24%, list=17%, signal=29%
XU_GH1_AUTOCRINE_TARGETS_DN	XU_GH1_AUTOCRINE_TARGETS_DN		123	0.304021	1.31124	0.0570988	0.198278	1	2679	tags=20%, list=14%, signal=23%
PANGAS_TUMOR_SUPPRESSION_BY_SMAD1_AND_SMAD5_DN	PANGAS_TUMOR_SUPPRESSION_BY_SMAD1_AND_SMAD5_DN		135	0.302453	1.311	0.0600293	0.198392	1	3060	tags=24%, list=16%, signal=28%
SANSOM_WNT_PATHWAY_REQUIRE_MYC	SANSOM_WNT_PATHWAY_REQUIRE_MYC		57	0.346934	1.31092	0.0873147	0.198305	1	2586	tags=21%, list=13%, signal=24%
BYSTROEM_CORRELATED_WITH_IL5_DN	BYSTROEM_CORRELATED_WITH_IL5_DN		60	0.34943	1.3102	0.106858	0.19898	1	1804	tags=20%, list=9%, signal=22%
MARIADASON_RESPONSE_TO_CURCUMIN_SULINDAC_5	MARIADASON_RESPONSE_TO_CURCUMIN_SULINDAC_5		20	0.444007	1.30984	0.145329	0.19922	1	4638	tags=50%, list=24%, signal=66%
DARWICHE_SKIN_TUMOR_PROMOTER_UP	DARWICHE_SKIN_TUMOR_PROMOTER_UP		113	0.309492	1.30676	0.0625978	0.202896	1	4649	tags=34%, list=24%, signal=44%
DOANE_BREAST_CANCER_CLASSES_DN	DOANE_BREAST_CANCER_CLASSES_DN		33	0.38895	1.30648	0.119454	0.203047	1	3367	tags=27%, list=17%, signal=33%
REACTOME_AMYLOIDS	REACTOME_AMYLOIDS		32	0.38812	1.30614	0.116585	0.203263	1	3143	tags=31%, list=16%, signal=37%
DARWICHE_PAPILLOMA_RISK_HIGH_UP	DARWICHE_PAPILLOMA_RISK_HIGH_UP		119	0.308251	1.30548	0.0553892	0.203884	1	5172	tags=34%, list=27%, signal=47%
HAMAI_APOPTOSIS_VIA_TRAIL_DN	HAMAI_APOPTOSIS_VIA_TRAIL_DN		168	0.293816	1.30397	0.0309735	0.205596	1	4145	tags=30%, list=21%, signal=38%
SENESE_HDAC2_TARGETS_UP	SENESE_HDAC2_TARGETS_UP		101	0.315614	1.30325	0.057903	0.206334	1	2797	tags=21%, list=15%, signal=24%
KOYAMA_SEMA3B_TARGETS_DN	KOYAMA_SEMA3B_TARGETS_DN		345	0.269758	1.30271	0.01321	0.206859	1	3288	tags=23%, list=17%, signal=27%
WEBER_METHYLATED_ICP_IN_FIBROBLAST	WEBER_METHYLATED_ICP_IN_FIBROBLAST		17	0.457538	1.30256	0.132143	0.206864	1	6273	tags=59%, list=33%, signal=87%
KEGG_PANCREATIC_CANCER	KEGG_PANCREATIC_CANCER		65	0.334925	1.30139	0.100464	0.208286	1	979	tags=11%, list=5%, signal=11%
MATZUK_MALE_REPRODUCTION_SERTOLI	MATZUK_MALE_REPRODUCTION_SERTOLI		25	0.420237	1.30103	0.144054	0.208551	1	1121	tags=16%, list=6%, signal=17%
ZHANG_GATA6_TARGETS_DN	ZHANG_GATA6_TARGETS_DN		59	0.34706	1.30021	0.0846906	0.209439	1	3877	tags=29%, list=20%, signal=36%
PID_P38_ALPHA_BETA_DOWNSTREAM_PATHWAY	PID_P38_ALPHA_BETA_DOWNSTREAM_PATHWAY		35	0.379215	1.29986	0.124386	0.2097	1	3750	tags=37%, list=19%, signal=46%
BOSCO_TH1_CYTOTOXIC_MODULE	BOSCO_TH1_CYTOTOXIC_MODULE		97	0.313531	1.29781	0.0692308	0.21219	1	4683	tags=31%, list=24%, signal=41%
KAYO_AGING_MUSCLE_DN	KAYO_AGING_MUSCLE_DN		111	0.309382	1.29555	0.0802469	0.215091	1	2829	tags=25%, list=15%, signal=29%
PID_DELTA_NP63_PATHWAY	PID_DELTA_NP63_PATHWAY		43	0.362004	1.29534	0.116585	0.215146	1	1415	tags=16%, list=7%, signal=18%
ROZANOV_MMP14_TARGETS_DN	ROZANOV_MMP14_TARGETS_DN		28	0.39685	1.29514	0.13036	0.215221	1	3406	tags=29%, list=18%, signal=35%
KASLER_HDAC7_TARGETS_1_UP	KASLER_HDAC7_TARGETS_1_UP		182	0.284191	1.29448	0.0472674	0.215886	1	3763	tags=26%, list=20%, signal=32%
GRAESSMANN_APOPTOSIS_BY_SERUM_DEPRIVATION_DN	GRAESSMANN_APOPTOSIS_BY_SERUM_DEPRIVATION_DN		198	0.285984	1.29365	0.0485437	0.216778	1	4097	tags=29%, list=21%, signal=36%
REACTOME_AMINO_ACID_AND_OLIGOPEPTIDE_SLC_TRANSPORTERS	REACTOME_AMINO_ACID_AND_OLIGOPEPTIDE_SLC_TRANSPORTERS		46	0.358601	1.29264	0.108696	0.217938	1	3964	tags=33%, list=21%, signal=41%
REACTOME_SRP_DEPENDENT_COTRANSLATIONAL_PROTEIN_TARGETING_TO_MEMBRANE	REACTOME_SRP_DEPENDENT_COTRANSLATIONAL_PROTEIN_TARGETING_TO_MEMBRANE		59	0.344128	1.29236	0.0969231	0.218095	1	4189	tags=31%, list=22%, signal=39%
TOOKER_GEMCITABINE_RESISTANCE_UP	TOOKER_GEMCITABINE_RESISTANCE_UP		76	0.33022	1.29153	0.0942813	0.219019	1	3068	tags=33%, list=16%, signal=39%
HARRIS_HYPOXIA	HARRIS_HYPOXIA		76	0.326363	1.28979	0.0875576	0.221085	1	3829	tags=30%, list=20%, signal=38%
BYSTRYKH_HEMATOPOIESIS_STEM_CELL_AND_BRAIN_QTL_TRANS	BYSTRYKH_HEMATOPOIESIS_STEM_CELL_AND_BRAIN_QTL_TRANS		167	0.290124	1.2889	0.0477569	0.222131	1	4711	tags=32%, list=24%, signal=42%
DARWICHE_SQUAMOUS_CELL_CARCINOMA_UP	DARWICHE_SQUAMOUS_CELL_CARCINOMA_UP		118	0.304245	1.28739	0.0690161	0.223988	1	4649	tags=32%, list=24%, signal=42%
SETLUR_PROSTATE_CANCER_TMPRSS2_ERG_FUSION_UP	SETLUR_PROSTATE_CANCER_TMPRSS2_ERG_FUSION_UP		62	0.336422	1.28689	0.0968254	0.22447	1	3996	tags=32%, list=21%, signal=41%
BURTON_ADIPOGENESIS_10	BURTON_ADIPOGENESIS_10		27	0.403226	1.28452	0.124783	0.227515	1	933	tags=22%, list=5%, signal=23%
ZHOU_TNF_SIGNALING_4HR	ZHOU_TNF_SIGNALING_4HR		49	0.354986	1.28445	0.117162	0.227388	1	1918	tags=22%, list=10%, signal=25%
REACTOME_INHIBITION_OF_VOLTAGE_GATED_CA2_CHANNELS_VIA_GBETA_GAMMA_SUBUNITS	REACTOME_INHIBITION_OF_VOLTAGE_GATED_CA2_CHANNELS_VIA_GBETA_GAMMA_SUBUNITS		23	0.423373	1.28444	0.154472	0.227185	1	5017	tags=48%, list=26%, signal=65%
AUNG_GASTRIC_CANCER	AUNG_GASTRIC_CANCER		49	0.355329	1.28363	0.112342	0.228063	1	1113	tags=16%, list=6%, signal=17%
WINTER_HYPOXIA_METAGENE	WINTER_HYPOXIA_METAGENE		221	0.275249	1.28279	0.0455192	0.228999	1	3730	tags=26%, list=19%, signal=32%
BIOCARTA_ETS_PATHWAY	BIOCARTA_ETS_PATHWAY		18	0.439959	1.28247	0.14082	0.229274	1	2065	tags=28%, list=11%, signal=31%
PROVENZANI_METASTASIS_UP	PROVENZANI_METASTASIS_UP		178	0.282177	1.28088	0.0612245	0.231314	1	4004	tags=29%, list=21%, signal=37%
REACTOME_PROSTACYCLIN_SIGNALLING_THROUGH_PROSTACYCLIN_RECEPTOR	REACTOME_PROSTACYCLIN_SIGNALLING_THROUGH_PROSTACYCLIN_RECEPTOR		18	0.441747	1.28078	0.178694	0.231203	1	1636	tags=28%, list=8%, signal=30%
ZEMBUTSU_SENSITIVITY_TO_CYCLOPHOSPHAMIDE	ZEMBUTSU_SENSITIVITY_TO_CYCLOPHOSPHAMIDE		16	0.463638	1.28073	0.165821	0.231064	1	2782	tags=31%, list=14%, signal=36%
BILANGES_SERUM_SENSITIVE_VIA_TSC2	BILANGES_SERUM_SENSITIVE_VIA_TSC2		35	0.373829	1.28055	0.128028	0.231079	1	881	tags=17%, list=5%, signal=18%
GUENTHER_GROWTH_SPHERICAL_VS_ADHERENT_UP	GUENTHER_GROWTH_SPHERICAL_VS_ADHERENT_UP		16	0.471793	1.2798	0.171986	0.231951	1	5336	tags=63%, list=28%, signal=86%
SATO_SILENCED_EPIGENETICALLY_IN_PANCREATIC_CANCER	SATO_SILENCED_EPIGENETICALLY_IN_PANCREATIC_CANCER		42	0.367945	1.2789	0.130638	0.233045	1	3840	tags=33%, list=20%, signal=42%
REACTOME_REGULATION_OF_INSULIN_SECRETION	REACTOME_REGULATION_OF_INSULIN_SECRETION		81	0.323225	1.27878	0.0824089	0.233004	1	5222	tags=44%, list=27%, signal=61%
CROMER_METASTASIS_DN	CROMER_METASTASIS_DN		72	0.323296	1.27833	0.0921053	0.233426	1	3135	tags=25%, list=16%, signal=30%
MA_MYELOID_DIFFERENTIATION_UP	MA_MYELOID_DIFFERENTIATION_UP		36	0.373354	1.27716	0.141196	0.234844	1	3946	tags=44%, list=20%, signal=56%
LI_CYTIDINE_ANALOG_PATHWAY	LI_CYTIDINE_ANALOG_PATHWAY		16	0.456989	1.27518	0.171629	0.237457	1	2751	tags=31%, list=14%, signal=36%
BIOCARTA_ARF_PATHWAY	BIOCARTA_ARF_PATHWAY		16	0.458927	1.27479	0.170775	0.237777	1	2497	tags=25%, list=13%, signal=29%
REACTOME_MRNA_3_END_PROCESSING	REACTOME_MRNA_3_END_PROCESSING		30	0.391726	1.27194	0.156863	0.241566	1	1758	tags=23%, list=9%, signal=26%
WENG_POR_TARGETS_GLOBAL_DN	WENG_POR_TARGETS_GLOBAL_DN		19	0.433078	1.27167	0.170819	0.24172	1	1384	tags=26%, list=7%, signal=28%
BILANGES_RAPAMYCIN_SENSITIVE_VIA_TSC1_AND_TSC2	BILANGES_RAPAMYCIN_SENSITIVE_VIA_TSC1_AND_TSC2		58	0.339998	1.2707	0.113861	0.242898	1	4649	tags=40%, list=24%, signal=52%
BRUINS_UVC_RESPONSE_EARLY_LATE	BRUINS_UVC_RESPONSE_EARLY_LATE		270	0.268478	1.2706	0.042641	0.242818	1	3700	tags=27%, list=19%, signal=33%
SMIRNOV_RESPONSE_TO_IR_2HR_DN	SMIRNOV_RESPONSE_TO_IR_2HR_DN		51	0.345635	1.2704	0.123355	0.242873	1	1010	tags=16%, list=5%, signal=17%
REACTOME_METABOLISM_OF_AMINO_ACIDS_AND_DERIVATIVES	REACTOME_METABOLISM_OF_AMINO_ACIDS_AND_DERIVATIVES		177	0.28463	1.27006	0.0640114	0.243124	1	4097	tags=30%, list=21%, signal=38%
REACTOME_ACTIVATION_OF_NMDA_RECEPTOR_UPON_GLUTAMATE_BINDING_AND_POSTSYNAPTIC_EVENTS	REACTOME_ACTIVATION_OF_NMDA_RECEPTOR_UPON_GLUTAMATE_BINDING_AND_POSTSYNAPTIC_EVENTS		37	0.37353	1.26921	0.156863	0.244144	1	6271	tags=46%, list=33%, signal=68%
RICKMAN_METASTASIS_UP	RICKMAN_METASTASIS_UP		288	0.265179	1.26828	0.0323887	0.245248	1	2855	tags=23%, list=15%, signal=27%
REACTOME_UNBLOCKING_OF_NMDA_RECEPTOR_GLUTAMATE_BINDING_AND_ACTIVATION	REACTOME_UNBLOCKING_OF_NMDA_RECEPTOR_GLUTAMATE_BINDING_AND_ACTIVATION		15	0.469992	1.26705	0.169911	0.24686	1	6177	tags=47%, list=32%, signal=69%
BRACHAT_RESPONSE_TO_METHOTREXATE_DN	BRACHAT_RESPONSE_TO_METHOTREXATE_DN		23	0.409631	1.26635	0.167241	0.247625	1	1976	tags=26%, list=10%, signal=29%
WEIGEL_OXIDATIVE_STRESS_RESPONSE	WEIGEL_OXIDATIVE_STRESS_RESPONSE		31	0.396173	1.26613	0.153061	0.247714	1	4039	tags=42%, list=21%, signal=53%
REACTOME_SYNTHESIS_OF_PA	REACTOME_SYNTHESIS_OF_PA		23	0.414908	1.26527	0.176373	0.248769	1	3422	tags=26%, list=18%, signal=32%
GOLDRATH_HOMEOSTATIC_PROLIFERATION	GOLDRATH_HOMEOSTATIC_PROLIFERATION		147	0.288327	1.26488	0.0816327	0.249117	1	3408	tags=26%, list=18%, signal=31%
RASHI_RESPONSE_TO_IONIZING_RADIATION_5	RASHI_RESPONSE_TO_IONIZING_RADIATION_5		135	0.290671	1.26425	0.0722714	0.249823	1	3231	tags=27%, list=17%, signal=32%
PID_ARF6_DOWNSTREAM_PATHWAY	PID_ARF6_DOWNSTREAM_PATHWAY		15	0.457071	1.26201	0.18	0.252952	1	2250	tags=20%, list=12%, signal=23%
CHOI_ATL_CHRONIC_VS_ACUTE_DN	CHOI_ATL_CHRONIC_VS_ACUTE_DN		17	0.438962	1.26139	0.183673	0.253655	1	2639	tags=35%, list=14%, signal=41%
REACTOME_SHC_RELATED_EVENTS	REACTOME_SHC_RELATED_EVENTS		16	0.45487	1.26103	0.172174	0.253907	1	4553	tags=44%, list=24%, signal=57%
AMUNDSON_POOR_SURVIVAL_AFTER_GAMMA_RADIATION_2G	AMUNDSON_POOR_SURVIVAL_AFTER_GAMMA_RADIATION_2G		153	0.285358	1.25967	0.077381	0.255688	1	1657	tags=16%, list=9%, signal=18%
LANDIS_ERBB2_BREAST_TUMORS_324_UP	LANDIS_ERBB2_BREAST_TUMORS_324_UP		135	0.290642	1.25864	0.0728376	0.256972	1	4249	tags=30%, list=22%, signal=39%
LABBE_TGFB1_TARGETS_DN	LABBE_TGFB1_TARGETS_DN		95	0.30462	1.25845	0.0990712	0.257018	1	4513	tags=29%, list=23%, signal=38%
BURTON_ADIPOGENESIS_2	BURTON_ADIPOGENESIS_2		68	0.325402	1.2582	0.113452	0.257139	1	1918	tags=21%, list=10%, signal=23%
SMITH_TERT_TARGETS_DN	SMITH_TERT_TARGETS_DN		83	0.312091	1.25815	0.0915141	0.256968	1	3228	tags=25%, list=17%, signal=30%
BIOCARTA_CSK_PATHWAY	BIOCARTA_CSK_PATHWAY		21	0.414037	1.25709	0.160202	0.258365	1	5588	tags=57%, list=29%, signal=80%
REACTOME_INFLUENZA_VIRAL_RNA_TRANSCRIPTION_AND_REPLICATION	REACTOME_INFLUENZA_VIRAL_RNA_TRANSCRIPTION_AND_REPLICATION		54	0.337615	1.25675	0.127726	0.258655	1	4002	tags=28%, list=21%, signal=35%
LU_AGING_BRAIN_DN	LU_AGING_BRAIN_DN		138	0.286461	1.25665	0.0838323	0.258559	1	4361	tags=34%, list=23%, signal=44%
YAGI_AML_WITH_T_8_21_TRANSLOCATION	YAGI_AML_WITH_T_8_21_TRANSLOCATION		335	0.261844	1.2561	0.0316804	0.259147	1	3119	tags=22%, list=16%, signal=26%
KYNG_DNA_DAMAGE_BY_4NQO_OR_UV	KYNG_DNA_DAMAGE_BY_4NQO_OR_UV		58	0.338431	1.25577	0.117175	0.259392	1	1942	tags=22%, list=10%, signal=25%
NING_CHRONIC_OBSTRUCTIVE_PULMONARY_DISEASE_DN	NING_CHRONIC_OBSTRUCTIVE_PULMONARY_DISEASE_DN		99	0.305295	1.25433	0.10339	0.261403	1	2939	tags=23%, list=15%, signal=27%
GENTILE_UV_LOW_DOSE_UP	GENTILE_UV_LOW_DOSE_UP		26	0.39364	1.25346	0.158261	0.262505	1	2647	tags=27%, list=14%, signal=31%
KIM_ALL_DISORDERS_CALB1_CORR_DN	KIM_ALL_DISORDERS_CALB1_CORR_DN		30	0.385247	1.2512	0.176166	0.265786	1	5854	tags=53%, list=30%, signal=76%
REACTOME_SIGNALING_BY_TGF_BETA_RECEPTOR_COMPLEX	REACTOME_SIGNALING_BY_TGF_BETA_RECEPTOR_COMPLEX		59	0.328665	1.25086	0.122977	0.266085	1	4078	tags=29%, list=21%, signal=36%
HOSHIDA_LIVER_CANCER_SUBCLASS_S1	HOSHIDA_LIVER_CANCER_SUBCLASS_S1		213	0.271865	1.25053	0.0632184	0.266343	1	5319	tags=30%, list=28%, signal=41%
HILLION_HMGA1_TARGETS	HILLION_HMGA1_TARGETS		75	0.320024	1.24991	0.110248	0.267122	1	3900	tags=28%, list=20%, signal=35%
LU_TUMOR_ANGIOGENESIS_UP	LU_TUMOR_ANGIOGENESIS_UP		24	0.399431	1.24735	0.189046	0.270969	1	4760	tags=38%, list=25%, signal=50%
SHIN_B_CELL_LYMPHOMA_CLUSTER_5	SHIN_B_CELL_LYMPHOMA_CLUSTER_5		15	0.457494	1.24714	0.19965	0.271059	1	2056	tags=20%, list=11%, signal=22%
BROWNE_HCMV_INFECTION_1HR_DN	BROWNE_HCMV_INFECTION_1HR_DN		196	0.274805	1.24548	0.0723589	0.273544	1	2319	tags=18%, list=12%, signal=21%
GENTILE_UV_RESPONSE_CLUSTER_D5	GENTILE_UV_RESPONSE_CLUSTER_D5		37	0.360667	1.24547	0.157468	0.273301	1	4619	tags=35%, list=24%, signal=46%
REACTOME_HEMOSTASIS	REACTOME_HEMOSTASIS		403	0.255263	1.24534	0.0415045	0.273282	1	3990	tags=22%, list=21%, signal=27%
LEE_LIVER_CANCER_MYC_E2F1_UP	LEE_LIVER_CANCER_MYC_E2F1_UP		53	0.334565	1.24518	0.150943	0.273322	1	354	tags=9%, list=2%, signal=10%
REACTOME_DEVELOPMENTAL_BIOLOGY	REACTOME_DEVELOPMENTAL_BIOLOGY		367	0.256893	1.24463	0.0416667	0.273974	1	4650	tags=29%, list=24%, signal=37%
AMIT_SERUM_RESPONSE_480_MCF10A	AMIT_SERUM_RESPONSE_480_MCF10A		29	0.386006	1.24461	0.183946	0.273748	1	5026	tags=31%, list=26%, signal=42%
REACTOME_O_LINKED_GLYCOSYLATION_OF_MUCINS	REACTOME_O_LINKED_GLYCOSYLATION_OF_MUCINS		46	0.350791	1.24419	0.152244	0.274189	1	7269	tags=59%, list=38%, signal=94%
REACTOME_TRANSCRIPTIONAL_ACTIVITY_OF_SMAD2_SMAD3_SMAD4_HETEROTRIMER	REACTOME_TRANSCRIPTIONAL_ACTIVITY_OF_SMAD2_SMAD3_SMAD4_HETEROTRIMER		36	0.364512	1.24365	0.156766	0.274823	1	2065	tags=22%, list=11%, signal=25%
DIRMEIER_LMP1_RESPONSE_LATE_UP	DIRMEIER_LMP1_RESPONSE_LATE_UP		49	0.338661	1.24365	0.132013	0.274585	1	3488	tags=31%, list=18%, signal=37%
DACOSTA_UV_RESPONSE_VIA_ERCC3_COMMON_UP	DACOSTA_UV_RESPONSE_VIA_ERCC3_COMMON_UP		64	0.329297	1.24335	0.1184	0.274824	1	3592	tags=31%, list=19%, signal=38%
BIOCARTA_SPPA_PATHWAY	BIOCARTA_SPPA_PATHWAY		19	0.418763	1.24312	0.181658	0.274958	1	6271	tags=53%, list=33%, signal=78%
HU_GENOTOXIN_ACTION_DIRECT_VS_INDIRECT_24HR	HU_GENOTOXIN_ACTION_DIRECT_VS_INDIRECT_24HR		46	0.350509	1.24239	0.143802	0.275871	1	3274	tags=30%, list=17%, signal=37%
BRUINS_UVC_RESPONSE_VIA_TP53_GROUP_C	BRUINS_UVC_RESPONSE_VIA_TP53_GROUP_C		79	0.311319	1.24147	0.11252	0.277092	1	3803	tags=30%, list=20%, signal=38%
VALK_AML_WITH_FLT3_ITD	VALK_AML_WITH_FLT3_ITD		33	0.374077	1.24098	0.166667	0.277648	1	5911	tags=45%, list=31%, signal=65%
CONRAD_STEM_CELL	CONRAD_STEM_CELL		34	0.381483	1.24044	0.165303	0.278235	1	3216	tags=29%, list=17%, signal=35%
MODY_HIPPOCAMPUS_POSTNATAL	MODY_HIPPOCAMPUS_POSTNATAL		59	0.322439	1.23978	0.1408	0.279072	1	2639	tags=25%, list=14%, signal=29%
TURASHVILI_BREAST_DUCTAL_CARCINOMA_VS_DUCTAL_NORMAL_UP	TURASHVILI_BREAST_DUCTAL_CARCINOMA_VS_DUCTAL_NORMAL_UP		41	0.363025	1.23877	0.157718	0.280388	1	1130	tags=15%, list=6%, signal=16%
REN_ALVEOLAR_RHABDOMYOSARCOMA_UP	REN_ALVEOLAR_RHABDOMYOSARCOMA_UP		90	0.310417	1.23701	0.124224	0.28305	1	5260	tags=34%, list=27%, signal=47%
CHIARETTI_T_ALL_REFRACTORY_TO_THERAPY	CHIARETTI_T_ALL_REFRACTORY_TO_THERAPY		24	0.404942	1.23695	0.177258	0.282889	1	351	tags=13%, list=2%, signal=13%
REACTOME_NA_CL_DEPENDENT_NEUROTRANSMITTER_TRANSPORTERS	REACTOME_NA_CL_DEPENDENT_NEUROTRANSMITTER_TRANSPORTERS		17	0.437301	1.23634	0.196113	0.283641	1	6263	tags=53%, list=32%, signal=78%
MULLIGHAN_NPM1_SIGNATURE_3_UP	MULLIGHAN_NPM1_SIGNATURE_3_UP		300	0.259969	1.23625	0.0533516	0.283536	1	3135	tags=20%, list=16%, signal=24%
ZWANG_DOWN_BY_2ND_EGF_PULSE	ZWANG_DOWN_BY_2ND_EGF_PULSE		193	0.269769	1.23547	0.0737463	0.284614	1	1021	tags=13%, list=5%, signal=14%
BIOCARTA_PYK2_PATHWAY	BIOCARTA_PYK2_PATHWAY		28	0.377035	1.2335	0.156897	0.287642	1	4553	tags=36%, list=24%, signal=47%
REACTOME_PROLONGED_ERK_ACTIVATION_EVENTS	REACTOME_PROLONGED_ERK_ACTIVATION_EVENTS		18	0.427058	1.2334	0.222405	0.287547	1	4553	tags=50%, list=24%, signal=65%
JAZAG_TGFB1_SIGNALING_VIA_SMAD4_DN	JAZAG_TGFB1_SIGNALING_VIA_SMAD4_DN		62	0.319378	1.23223	0.138934	0.289265	1	5395	tags=39%, list=28%, signal=54%
SENESE_HDAC1_AND_HDAC2_TARGETS_UP	SENESE_HDAC1_AND_HDAC2_TARGETS_UP		210	0.26591	1.2318	0.0827586	0.289747	1	3543	tags=22%, list=18%, signal=27%
APPIERTO_RESPONSE_TO_FENRETINIDE_UP	APPIERTO_RESPONSE_TO_FENRETINIDE_UP		37	0.359521	1.2311	0.169687	0.290688	1	2167	tags=24%, list=11%, signal=27%
KEGG_GALACTOSE_METABOLISM	KEGG_GALACTOSE_METABOLISM		25	0.403876	1.22926	0.178947	0.293585	1	4486	tags=44%, list=23%, signal=57%
KEGG_MATURITY_ONSET_DIABETES_OF_THE_YOUNG	KEGG_MATURITY_ONSET_DIABETES_OF_THE_YOUNG		23	0.404006	1.22869	0.175862	0.294278	1	6313	tags=52%, list=33%, signal=77%
BIOCARTA_MTA3_PATHWAY	BIOCARTA_MTA3_PATHWAY		15	0.443397	1.22786	0.195164	0.295354	1	1603	tags=27%, list=8%, signal=29%
REACTOME_FORMATION_OF_THE_HIV1_EARLY_ELONGATION_COMPLEX	REACTOME_FORMATION_OF_THE_HIV1_EARLY_ELONGATION_COMPLEX		27	0.384385	1.22695	0.189744	0.296652	1	4681	tags=37%, list=24%, signal=49%
NADLER_OBESITY_DN	NADLER_OBESITY_DN		46	0.338364	1.22422	0.151713	0.301148	1	1854	tags=22%, list=10%, signal=24%
MULLIGHAN_MLL_SIGNATURE_1_UP	MULLIGHAN_MLL_SIGNATURE_1_UP		339	0.25303	1.22304	0.061008	0.302904	1	3364	tags=23%, list=17%, signal=28%
REACTOME_MRNA_CAPPING	REACTOME_MRNA_CAPPING		27	0.377766	1.22205	0.195462	0.304349	1	4681	tags=37%, list=24%, signal=49%
REACTOME_APOPTOTIC_EXECUTION_PHASE	REACTOME_APOPTOTIC_EXECUTION_PHASE		45	0.341413	1.22111	0.184713	0.305772	1	2498	tags=24%, list=13%, signal=28%
REACTOME_CREB_PHOSPHORYLATION_THROUGH_THE_ACTIVATION_OF_CAMKII	REACTOME_CREB_PHOSPHORYLATION_THROUGH_THE_ACTIVATION_OF_CAMKII		15	0.446512	1.22065	0.204904	0.306342	1	3833	tags=33%, list=20%, signal=42%
DAZARD_RESPONSE_TO_UV_SCC_DN	DAZARD_RESPONSE_TO_UV_SCC_DN		114	0.290998	1.22053	0.125972	0.30628	1	2463	tags=19%, list=13%, signal=22%
CARD_MIR302A_TARGETS	CARD_MIR302A_TARGETS		77	0.305484	1.22036	0.125589	0.306287	1	2191	tags=21%, list=11%, signal=23%
ICHIBA_GRAFT_VERSUS_HOST_DISEASE_D7_DN	ICHIBA_GRAFT_VERSUS_HOST_DISEASE_D7_DN		33	0.36641	1.21946	0.183306	0.307605	1	2843	tags=27%, list=15%, signal=32%
SENESE_HDAC1_TARGETS_UP	SENESE_HDAC1_TARGETS_UP		406	0.24798	1.21916	0.0497382	0.307885	1	3201	tags=19%, list=17%, signal=23%
GHO_ATF5_TARGETS_DN	GHO_ATF5_TARGETS_DN		15	0.448964	1.21895	0.224779	0.308005	1	2611	tags=33%, list=14%, signal=39%
REACTOME_PYRUVATE_METABOLISM	REACTOME_PYRUVATE_METABOLISM		17	0.430356	1.21715	0.19544	0.310946	1	2770	tags=35%, list=14%, signal=41%
KEGG_PYRUVATE_METABOLISM	KEGG_PYRUVATE_METABOLISM		37	0.353088	1.21687	0.177778	0.311186	1	3208	tags=32%, list=17%, signal=39%
HOLLEMAN_VINCRISTINE_RESISTANCE_ALL_UP	HOLLEMAN_VINCRISTINE_RESISTANCE_ALL_UP		25	0.38564	1.21618	0.19702	0.312116	1	5247	tags=48%, list=27%, signal=66%
KEGG_PORPHYRIN_AND_CHLOROPHYLL_METABOLISM	KEGG_PORPHYRIN_AND_CHLOROPHYLL_METABOLISM		25	0.382621	1.2156	0.19702	0.312864	1	1397	tags=20%, list=7%, signal=22%
WAMUNYOKOLI_OVARIAN_CANCER_GRADES_1_2_UP	WAMUNYOKOLI_OVARIAN_CANCER_GRADES_1_2_UP		124	0.285484	1.21422	0.12614	0.315069	1	2754	tags=21%, list=14%, signal=24%
PID_MTOR_4PATHWAY	PID_MTOR_4PATHWAY		65	0.315853	1.21419	0.164782	0.314851	1	1846	tags=20%, list=10%, signal=22%
KEGG_VIBRIO_CHOLERAE_INFECTION	KEGG_VIBRIO_CHOLERAE_INFECTION		50	0.330876	1.21362	0.171244	0.315625	1	4189	tags=30%, list=22%, signal=38%
SATO_SILENCED_BY_METHYLATION_IN_PANCREATIC_CANCER_1	SATO_SILENCED_BY_METHYLATION_IN_PANCREATIC_CANCER_1		381	0.249045	1.21362	0.064	0.315364	1	5137	tags=33%, list=27%, signal=44%
PID_VEGFR1_2_PATHWAY	PID_VEGFR1_2_PATHWAY		67	0.310166	1.21201	0.169628	0.317937	1	4150	tags=31%, list=22%, signal=40%
KEGG_FC_GAMMA_R_MEDIATED_PHAGOCYTOSIS	KEGG_FC_GAMMA_R_MEDIATED_PHAGOCYTOSIS		80	0.302773	1.21119	0.138583	0.319137	1	4825	tags=35%, list=25%, signal=46%
FLECHNER_BIOPSY_KIDNEY_TRANSPLANT_OK_VS_DONOR_DN	FLECHNER_BIOPSY_KIDNEY_TRANSPLANT_OK_VS_DONOR_DN		23	0.396045	1.20929	0.215753	0.32224	1	4084	tags=43%, list=21%, signal=55%
LOPES_METHYLATED_IN_COLON_CANCER_DN	LOPES_METHYLATED_IN_COLON_CANCER_DN		27	0.378503	1.2089	0.227642	0.322614	1	979	tags=22%, list=5%, signal=23%
PID_RETINOIC_ACID_PATHWAY	PID_RETINOIC_ACID_PATHWAY		28	0.376539	1.20857	0.192042	0.322923	1	2312	tags=21%, list=12%, signal=24%
DAZARD_RESPONSE_TO_UV_NHEK_DN	DAZARD_RESPONSE_TO_UV_NHEK_DN		289	0.256983	1.20823	0.0790569	0.323234	1	1338	tags=13%, list=7%, signal=14%
ZHAN_MULTIPLE_MYELOMA_CD1_AND_CD2_DN	ZHAN_MULTIPLE_MYELOMA_CD1_AND_CD2_DN		42	0.341953	1.20804	0.200972	0.323278	1	1302	tags=19%, list=7%, signal=20%
RADAEVA_RESPONSE_TO_IFNA1_UP	RADAEVA_RESPONSE_TO_IFNA1_UP		49	0.337458	1.20651	0.173633	0.325787	1	2841	tags=24%, list=15%, signal=29%
REACTOME_CD28_DEPENDENT_PI3K_AKT_SIGNALING	REACTOME_CD28_DEPENDENT_PI3K_AKT_SIGNALING		21	0.406078	1.20611	0.235398	0.326266	1	1610	tags=24%, list=8%, signal=26%
AMUNDSON_RESPONSE_TO_ARSENITE	AMUNDSON_RESPONSE_TO_ARSENITE		203	0.261455	1.20538	0.0924609	0.327338	1	3727	tags=26%, list=19%, signal=31%
REACTOME_POST_NMDA_RECEPTOR_ACTIVATION_EVENTS	REACTOME_POST_NMDA_RECEPTOR_ACTIVATION_EVENTS		33	0.359255	1.205	0.218543	0.327744	1	6271	tags=45%, list=33%, signal=67%
BACOLOD_RESISTANCE_TO_ALKYLATING_AGENTS_DN	BACOLOD_RESISTANCE_TO_ALKYLATING_AGENTS_DN		54	0.32118	1.20496	0.179903	0.32752	1	2408	tags=28%, list=12%, signal=32%
KEGG_TASTE_TRANSDUCTION	KEGG_TASTE_TRANSDUCTION		40	0.345185	1.20448	0.202703	0.328141	1	7178	tags=50%, list=37%, signal=79%
REACTOME_PYRUVATE_METABOLISM_AND_CITRIC_ACID_TCA_CYCLE	REACTOME_PYRUVATE_METABOLISM_AND_CITRIC_ACID_TCA_CYCLE		36	0.346954	1.20324	0.17541	0.330206	1	2053	tags=25%, list=11%, signal=28%
PID_EPHRINB_REV_PATHWAY	PID_EPHRINB_REV_PATHWAY		30	0.371385	1.20162	0.214405	0.332948	1	6252	tags=50%, list=32%, signal=74%
CHEOK_RESPONSE_TO_MERCAPTOPURINE_DN	CHEOK_RESPONSE_TO_MERCAPTOPURINE_DN		20	0.41021	1.20087	0.22089	0.334064	1	2472	tags=30%, list=13%, signal=34%
PARK_HSC_VS_MULTIPOTENT_PROGENITORS_DN	PARK_HSC_VS_MULTIPOTENT_PROGENITORS_DN		16	0.432001	1.2005	0.223183	0.334465	1	1466	tags=25%, list=8%, signal=27%
KEEN_RESPONSE_TO_ROSIGLITAZONE_UP	KEEN_RESPONSE_TO_ROSIGLITAZONE_UP		30	0.366162	1.20028	0.191638	0.334585	1	3846	tags=40%, list=20%, signal=50%
KUROKAWA_LIVER_CANCER_CHEMOTHERAPY_DN	KUROKAWA_LIVER_CANCER_CHEMOTHERAPY_DN		37	0.347444	1.20008	0.190236	0.334663	1	1819	tags=19%, list=9%, signal=21%
MORI_PLASMA_CELL_DN	MORI_PLASMA_CELL_DN		26	0.383117	1.19962	0.203673	0.335262	1	3777	tags=38%, list=20%, signal=48%
BIOCARTA_STATHMIN_PATHWAY	BIOCARTA_STATHMIN_PATHWAY		18	0.420371	1.19937	0.233857	0.335424	1	6619	tags=67%, list=34%, signal=101%
PARK_HSC_MARKERS	PARK_HSC_MARKERS		40	0.340538	1.1991	0.200692	0.335644	1	2457	tags=28%, list=13%, signal=31%
DARWICHE_PAPILLOMA_RISK_LOW_UP	DARWICHE_PAPILLOMA_RISK_LOW_UP		131	0.279945	1.19904	0.125	0.33546	1	3626	tags=23%, list=19%, signal=28%
WONG_IFNA2_RESISTANCE_DN	WONG_IFNA2_RESISTANCE_DN		30	0.367656	1.19903	0.207987	0.33519	1	2250	tags=23%, list=12%, signal=26%
ZHAN_V2_LATE_DIFFERENTIATION_GENES	ZHAN_V2_LATE_DIFFERENTIATION_GENES		37	0.35438	1.1985	0.193861	0.335928	1	2943	tags=32%, list=15%, signal=38%
FUKUSHIMA_TNFSF11_TARGETS	FUKUSHIMA_TNFSF11_TARGETS		15	0.434442	1.19721	0.238179	0.33809	1	4034	tags=33%, list=21%, signal=42%
ZHAN_MULTIPLE_MYELOMA_CD1_VS_CD2_DN	ZHAN_MULTIPLE_MYELOMA_CD1_VS_CD2_DN		41	0.338534	1.197	0.202726	0.338175	1	3924	tags=32%, list=20%, signal=40%
ZWANG_EGF_INTERVAL_UP	ZWANG_EGF_INTERVAL_UP		73	0.302059	1.19624	0.172358	0.339272	1	3785	tags=30%, list=20%, signal=37%
GALLUZZI_PERMEABILIZE_MITOCHONDRIA	GALLUZZI_PERMEABILIZE_MITOCHONDRIA		38	0.35052	1.19619	0.171577	0.339111	1	3025	tags=26%, list=16%, signal=31%
REACTOME_ADP_SIGNALLING_THROUGH_P2RY1	REACTOME_ADP_SIGNALLING_THROUGH_P2RY1		23	0.385807	1.19513	0.21843	0.340826	1	1636	tags=22%, list=8%, signal=24%
KEGG_PROSTATE_CANCER	KEGG_PROSTATE_CANCER		84	0.297268	1.1947	0.178862	0.341331	1	1066	tags=12%, list=6%, signal=13%
MCCLUNG_DELTA_FOSB_TARGETS_2WK	MCCLUNG_DELTA_FOSB_TARGETS_2WK		43	0.332566	1.19455	0.192926	0.341314	1	3183	tags=28%, list=17%, signal=33%
PID_CDC42_PATHWAY	PID_CDC42_PATHWAY		65	0.31525	1.19318	0.173776	0.343707	1	2587	tags=20%, list=13%, signal=23%
LIU_BREAST_CANCER	LIU_BREAST_CANCER		25	0.379205	1.1921	0.220736	0.345482	1	3793	tags=32%, list=20%, signal=40%
FORTSCHEGGER_PHF8_TARGETS_UP	FORTSCHEGGER_PHF8_TARGETS_UP		229	0.256847	1.19127	0.127424	0.346766	1	3142	tags=22%, list=16%, signal=26%
PID_ERA_GENOMIC_PATHWAY	PID_ERA_GENOMIC_PATHWAY		61	0.308051	1.19087	0.18323	0.347216	1	2939	tags=23%, list=15%, signal=27%
CHIARADONNA_NEOPLASTIC_TRANSFORMATION_KRAS_CDC25_UP	CHIARADONNA_NEOPLASTIC_TRANSFORMATION_KRAS_CDC25_UP		51	0.319821	1.19032	0.198319	0.347963	1	2903	tags=25%, list=15%, signal=30%
PID_PI3KCI_PATHWAY	PID_PI3KCI_PATHWAY		46	0.329543	1.18954	0.191597	0.349154	1	2702	tags=22%, list=14%, signal=25%
PID_P53_DOWNSTREAM_PATHWAY	PID_P53_DOWNSTREAM_PATHWAY		128	0.276981	1.18915	0.145617	0.349621	1	2304	tags=17%, list=12%, signal=19%
THEILGAARD_NEUTROPHIL_AT_SKIN_WOUND_DN	THEILGAARD_NEUTROPHIL_AT_SKIN_WOUND_DN		211	0.258752	1.18768	0.135402	0.35227	1	2939	tags=24%, list=15%, signal=28%
NIELSEN_GIST_AND_SYNOVIAL_SARCOMA_UP	NIELSEN_GIST_AND_SYNOVIAL_SARCOMA_UP		19	0.399776	1.18704	0.232645	0.353225	1	3382	tags=32%, list=18%, signal=38%
TAYLOR_METHYLATED_IN_ACUTE_LYMPHOBLASTIC_LEUKEMIA	TAYLOR_METHYLATED_IN_ACUTE_LYMPHOBLASTIC_LEUKEMIA		67	0.309233	1.18613	0.191558	0.354697	1	902	tags=12%, list=5%, signal=12%
BONCI_TARGETS_OF_MIR15A_AND_MIR16_1	BONCI_TARGETS_OF_MIR15A_AND_MIR16_1		79	0.296201	1.18582	0.173454	0.354967	1	2151	tags=19%, list=11%, signal=21%
BENPORATH_OCT4_TARGETS	BENPORATH_OCT4_TARGETS		261	0.25141	1.18478	0.114407	0.356702	1	3455	tags=24%, list=18%, signal=29%
CREIGHTON_ENDOCRINE_THERAPY_RESISTANCE_4	CREIGHTON_ENDOCRINE_THERAPY_RESISTANCE_4		264	0.249847	1.18459	0.111888	0.356754	1	5131	tags=33%, list=27%, signal=44%
PENG_RAPAMYCIN_RESPONSE_UP	PENG_RAPAMYCIN_RESPONSE_UP		174	0.263612	1.18458	0.117816	0.356472	1	2764	tags=20%, list=14%, signal=23%
CAIRO_LIVER_DEVELOPMENT_UP	CAIRO_LIVER_DEVELOPMENT_UP		152	0.270575	1.18456	0.153046	0.356191	1	1812	tags=18%, list=9%, signal=19%
ZHAN_MULTIPLE_MYELOMA_MF_UP	ZHAN_MULTIPLE_MYELOMA_MF_UP		44	0.328138	1.18453	0.19391	0.355958	1	3888	tags=27%, list=20%, signal=34%
VETTER_TARGETS_OF_PRKCA_AND_ETS1_UP	VETTER_TARGETS_OF_PRKCA_AND_ETS1_UP		15	0.42572	1.18262	0.241438	0.359298	1	5996	tags=60%, list=31%, signal=87%
LEIN_NEURON_MARKERS	LEIN_NEURON_MARKERS		60	0.311239	1.1824	0.2	0.359378	1	6177	tags=47%, list=32%, signal=68%
YOKOE_CANCER_TESTIS_ANTIGENS	YOKOE_CANCER_TESTIS_ANTIGENS		34	0.352885	1.18207	0.227575	0.35972	1	1107	tags=18%, list=6%, signal=19%
STEARMAN_LUNG_CANCER_EARLY_VS_LATE_DN	STEARMAN_LUNG_CANCER_EARLY_VS_LATE_DN		52	0.318445	1.18156	0.211974	0.360413	1	3596	tags=27%, list=19%, signal=33%
OSADA_ASCL1_TARGETS_UP	OSADA_ASCL1_TARGETS_UP		43	0.33112	1.18143	0.21157	0.360384	1	4986	tags=33%, list=26%, signal=44%
REACTOME_TRANSPORT_OF_VITAMINS_NUCLEOSIDES_AND_RELATED_MOLECULES	REACTOME_TRANSPORT_OF_VITAMINS_NUCLEOSIDES_AND_RELATED_MOLECULES		30	0.363302	1.18102	0.236364	0.360871	1	4059	tags=40%, list=21%, signal=51%
REACTOME_G_PROTEIN_ACTIVATION	REACTOME_G_PROTEIN_ACTIVATION		25	0.377678	1.18096	0.244828	0.360671	1	1636	tags=24%, list=8%, signal=26%
BERENJENO_TRANSFORMED_BY_RHOA_FOREVER_DN	BERENJENO_TRANSFORMED_BY_RHOA_FOREVER_DN		31	0.35087	1.17989	0.212871	0.362437	1	2448	tags=19%, list=13%, signal=22%
REACTOME_GLYCEROPHOSPHOLIPID_BIOSYNTHESIS	REACTOME_GLYCEROPHOSPHOLIPID_BIOSYNTHESIS		73	0.30093	1.17954	0.175492	0.362818	1	2519	tags=22%, list=13%, signal=25%
RIZKI_TUMOR_INVASIVENESS_3D_UP	RIZKI_TUMOR_INVASIVENESS_3D_UP		189	0.260801	1.17937	0.139831	0.362791	1	3543	tags=21%, list=18%, signal=26%
MAYBURD_RESPONSE_TO_L663536_DN	MAYBURD_RESPONSE_TO_L663536_DN		49	0.320043	1.1792	0.20339	0.36279	1	2137	tags=22%, list=11%, signal=25%
REACTOME_ACTIVATION_OF_KAINATE_RECEPTORS_UPON_GLUTAMATE_BINDING	REACTOME_ACTIVATION_OF_KAINATE_RECEPTORS_UPON_GLUTAMATE_BINDING		29	0.354184	1.17886	0.23114	0.363179	1	4842	tags=38%, list=25%, signal=51%
ALONSO_METASTASIS_UP	ALONSO_METASTASIS_UP		160	0.266859	1.1785	0.141606	0.363592	1	2751	tags=24%, list=14%, signal=27%
BYSTRYKH_HEMATOPOIESIS_STEM_CELL_AND_BRAIN_QTL_CIS	BYSTRYKH_HEMATOPOIESIS_STEM_CELL_AND_BRAIN_QTL_CIS		58	0.31206	1.1784	0.218009	0.363486	1	5201	tags=40%, list=27%, signal=54%
GUTIERREZ_MULTIPLE_MYELOMA_UP	GUTIERREZ_MULTIPLE_MYELOMA_UP		27	0.369996	1.17836	0.234401	0.363248	1	1682	tags=19%, list=9%, signal=20%
WANG_RESPONSE_TO_FORSKOLIN_UP	WANG_RESPONSE_TO_FORSKOLIN_UP		21	0.396551	1.17754	0.244792	0.364583	1	2424	tags=29%, list=13%, signal=33%
LUI_THYROID_CANCER_CLUSTER_3	LUI_THYROID_CANCER_CLUSTER_3		18	0.405742	1.17724	0.246869	0.364866	1	5680	tags=56%, list=29%, signal=79%
SHEPARD_BMYB_MORPHOLINO_UP	SHEPARD_BMYB_MORPHOLINO_UP		185	0.26241	1.17686	0.144476	0.365317	1	3096	tags=24%, list=16%, signal=28%
REACTOME_CLASS_B_2_SECRETIN_FAMILY_RECEPTORS	REACTOME_CLASS_B_2_SECRETIN_FAMILY_RECEPTORS		77	0.297329	1.17598	0.189406	0.366733	1	6853	tags=51%, list=36%, signal=78%
CHARAFE_BREAST_CANCER_BASAL_VS_MESENCHYMAL_DN	CHARAFE_BREAST_CANCER_BASAL_VS_MESENCHYMAL_DN		45	0.329496	1.17587	0.217532	0.366648	1	4954	tags=38%, list=26%, signal=51%
REACTOME_TRANSMISSION_ACROSS_CHEMICAL_SYNAPSES	REACTOME_TRANSMISSION_ACROSS_CHEMICAL_SYNAPSES		176	0.259916	1.17576	0.143472	0.366551	1	4842	tags=32%, list=25%, signal=42%
KYNG_DNA_DAMAGE_DN	KYNG_DNA_DAMAGE_DN		175	0.263368	1.1751	0.127566	0.367557	1	2282	tags=17%, list=12%, signal=19%
CLIMENT_BREAST_CANCER_COPY_NUMBER_UP	CLIMENT_BREAST_CANCER_COPY_NUMBER_UP		22	0.392818	1.17389	0.243478	0.369725	1	7610	tags=68%, list=39%, signal=112%
PID_SMAD2_3NUCLEAR_PATHWAY	PID_SMAD2_3NUCLEAR_PATHWAY		79	0.291544	1.17352	0.188406	0.370188	1	1037	tags=14%, list=5%, signal=15%
MARTINEZ_RB1_TARGETS_DN	MARTINEZ_RB1_TARGETS_DN		460	0.236352	1.17342	0.0902062	0.370079	1	3794	tags=22%, list=20%, signal=27%
KEGG_CHRONIC_MYELOID_LEUKEMIA	KEGG_CHRONIC_MYELOID_LEUKEMIA		69	0.300292	1.17337	0.2016	0.369849	1	1957	tags=16%, list=10%, signal=18%
FRASOR_RESPONSE_TO_ESTRADIOL_UP	FRASOR_RESPONSE_TO_ESTRADIOL_UP		31	0.358939	1.17334	0.237774	0.369615	1	3057	tags=23%, list=16%, signal=27%
PID_HIF1A_PATHWAY	PID_HIF1A_PATHWAY		17	0.411294	1.17332	0.258621	0.369346	1	5128	tags=41%, list=27%, signal=56%
ROME_INSULIN_TARGETS_IN_MUSCLE_UP	ROME_INSULIN_TARGETS_IN_MUSCLE_UP		372	0.240836	1.17207	0.099455	0.37149	1	3693	tags=25%, list=19%, signal=30%
REACTOME_RNA_POL_II_TRANSCRIPTION_PRE_INITIATION_AND_PROMOTER_OPENING	REACTOME_RNA_POL_II_TRANSCRIPTION_PRE_INITIATION_AND_PROMOTER_OPENING		38	0.339949	1.17176	0.236364	0.371796	1	2209	tags=21%, list=11%, signal=24%
NGUYEN_NOTCH1_TARGETS_DN	NGUYEN_NOTCH1_TARGETS_DN		81	0.294242	1.17079	0.184887	0.373419	1	4718	tags=31%, list=24%, signal=41%
REACTOME_CITRIC_ACID_CYCLE_TCA_CYCLE	REACTOME_CITRIC_ACID_CYCLE_TCA_CYCLE		17	0.4193	1.17078	0.260135	0.373143	1	1501	tags=24%, list=8%, signal=25%
AMIT_EGF_RESPONSE_240_MCF10A	AMIT_EGF_RESPONSE_240_MCF10A		19	0.400651	1.16829	0.254701	0.377888	1	3227	tags=26%, list=17%, signal=32%
GENTILE_UV_HIGH_DOSE_UP	GENTILE_UV_HIGH_DOSE_UP		23	0.377594	1.16821	0.229277	0.377721	1	3659	tags=39%, list=19%, signal=48%
LEE_METASTASIS_AND_ALTERNATIVE_SPLICING_DN	LEE_METASTASIS_AND_ALTERNATIVE_SPLICING_DN		41	0.331909	1.16812	0.230637	0.377592	1	4212	tags=41%, list=22%, signal=53%
BAE_BRCA1_TARGETS_DN	BAE_BRCA1_TARGETS_DN		31	0.353777	1.16653	0.259516	0.380478	1	1470	tags=23%, list=8%, signal=24%
BIOCARTA_CARM_ER_PATHWAY	BIOCARTA_CARM_ER_PATHWAY		32	0.354289	1.16641	0.25042	0.38039	1	2065	tags=19%, list=11%, signal=21%
STONER_ESOPHAGEAL_CARCINOGENESIS_UP	STONER_ESOPHAGEAL_CARCINOGENESIS_UP		35	0.343002	1.16354	0.215789	0.38604	1	3231	tags=26%, list=17%, signal=31%
PID_INTEGRIN_A9B1_PATHWAY	PID_INTEGRIN_A9B1_PATHWAY		23	0.374944	1.16323	0.25124	0.386361	1	4146	tags=30%, list=21%, signal=39%
MYLLYKANGAS_AMPLIFICATION_HOT_SPOT_17	MYLLYKANGAS_AMPLIFICATION_HOT_SPOT_17		18	0.402016	1.16299	0.268336	0.386514	1	3872	tags=33%, list=20%, signal=42%
QI_HYPOXIA	QI_HYPOXIA		132	0.269404	1.16174	0.186728	0.388783	1	2611	tags=21%, list=14%, signal=24%
REACTOME_NCAM1_INTERACTIONS	REACTOME_NCAM1_INTERACTIONS		39	0.333546	1.16166	0.247892	0.388633	1	6322	tags=46%, list=33%, signal=69%
PID_NFKAPPAB_ATYPICAL_PATHWAY	PID_NFKAPPAB_ATYPICAL_PATHWAY		17	0.397199	1.16043	0.25	0.390818	1	1804	tags=24%, list=9%, signal=26%
HOWLIN_CITED1_TARGETS_2_DN	HOWLIN_CITED1_TARGETS_2_DN		15	0.416309	1.16007	0.271758	0.391243	1	1798	tags=27%, list=9%, signal=29%
PID_CMYB_PATHWAY	PID_CMYB_PATHWAY		81	0.289582	1.15958	0.195349	0.391923	1	2319	tags=19%, list=12%, signal=21%
FLECHNER_BIOPSY_KIDNEY_TRANSPLANT_REJECTED_VS_OK_UP	FLECHNER_BIOPSY_KIDNEY_TRANSPLANT_REJECTED_VS_OK_UP		75	0.292917	1.15945	0.197472	0.39191	1	8252	tags=56%, list=43%, signal=98%
DURCHDEWALD_SKIN_CARCINOGENESIS_UP	DURCHDEWALD_SKIN_CARCINOGENESIS_UP		78	0.295018	1.15874	0.205371	0.393051	1	2639	tags=18%, list=14%, signal=21%
SESTO_RESPONSE_TO_UV_C3	SESTO_RESPONSE_TO_UV_C3		18	0.404387	1.15857	0.274138	0.393113	1	196	tags=11%, list=1%, signal=11%
GARY_CD5_TARGETS_UP	GARY_CD5_TARGETS_UP		427	0.234589	1.15836	0.100254	0.393227	1	3175	tags=22%, list=16%, signal=26%
PID_PI3KCI_AKT_PATHWAY	PID_PI3KCI_AKT_PATHWAY		34	0.339723	1.15741	0.232014	0.394908	1	2884	tags=26%, list=15%, signal=31%
SIG_REGULATION_OF_THE_ACTIN_CYTOSKELETON_BY_RHO_GTPASES	SIG_REGULATION_OF_THE_ACTIN_CYTOSKELETON_BY_RHO_GTPASES		31	0.353732	1.15722	0.242105	0.394972	1	5436	tags=42%, list=28%, signal=58%
ZIRN_TRETINOIN_RESPONSE_WT1_UP	ZIRN_TRETINOIN_RESPONSE_WT1_UP		21	0.391193	1.15706	0.262118	0.395004	1	3448	tags=29%, list=18%, signal=35%
GRESHOCK_CANCER_COPY_NUMBER_UP	GRESHOCK_CANCER_COPY_NUMBER_UP		294	0.242026	1.15687	0.132708	0.395067	1	4244	tags=27%, list=22%, signal=34%
HU_GENOTOXIN_ACTION_DIRECT_VS_INDIRECT_4HR	HU_GENOTOXIN_ACTION_DIRECT_VS_INDIRECT_4HR		31	0.358224	1.15564	0.261084	0.397262	1	4904	tags=35%, list=25%, signal=48%
LEE_RECENT_THYMIC_EMIGRANT	LEE_RECENT_THYMIC_EMIGRANT		195	0.251002	1.15545	0.162857	0.397327	1	3254	tags=25%, list=17%, signal=29%
WOO_LIVER_CANCER_RECURRENCE_UP	WOO_LIVER_CANCER_RECURRENCE_UP		98	0.284502	1.15493	0.193985	0.39808	1	4409	tags=29%, list=23%, signal=37%
LIU_PROSTATE_CANCER_UP	LIU_PROSTATE_CANCER_UP		83	0.290718	1.15484	0.207874	0.397944	1	2965	tags=22%, list=15%, signal=26%
REACTOME_CELL_SURFACE_INTERACTIONS_AT_THE_VASCULAR_WALL	REACTOME_CELL_SURFACE_INTERACTIONS_AT_THE_VASCULAR_WALL		79	0.288301	1.15475	0.203883	0.397794	1	4244	tags=27%, list=22%, signal=34%
STREICHER_LSM1_TARGETS_UP	STREICHER_LSM1_TARGETS_UP		42	0.3304	1.15407	0.247136	0.398895	1	305	tags=10%, list=2%, signal=10%
MARTENS_BOUND_BY_PML_RARA_FUSION	MARTENS_BOUND_BY_PML_RARA_FUSION		395	0.235964	1.15337	0.139505	0.399974	1	3106	tags=21%, list=16%, signal=24%
MATTIOLI_MULTIPLE_MYELOMA_WITH_14Q32_TRANSLOCATIONS	MATTIOLI_MULTIPLE_MYELOMA_WITH_14Q32_TRANSLOCATIONS		32	0.351069	1.15277	0.277686	0.400879	1	4343	tags=31%, list=23%, signal=40%
SESTO_RESPONSE_TO_UV_C2	SESTO_RESPONSE_TO_UV_C2		53	0.309667	1.15213	0.227496	0.401923	1	2374	tags=21%, list=12%, signal=24%
REACTOME_NUCLEAR_EVENTS_KINASE_AND_TRANSCRIPTION_FACTOR_ACTIVATION	REACTOME_NUCLEAR_EVENTS_KINASE_AND_TRANSCRIPTION_FACTOR_ACTIVATION		24	0.370775	1.15201	0.265271	0.40186	1	6047	tags=42%, list=31%, signal=61%
REACTOME_CREB_PHOSPHORYLATION_THROUGH_THE_ACTIVATION_OF_RAS	REACTOME_CREB_PHOSPHORYLATION_THROUGH_THE_ACTIVATION_OF_RAS		27	0.357857	1.15192	0.267703	0.401725	1	3833	tags=26%, list=20%, signal=32%
JIANG_TIP30_TARGETS_DN	JIANG_TIP30_TARGETS_DN		20	0.392048	1.15101	0.29432	0.403369	1	5400	tags=45%, list=28%, signal=62%
KEGG_DRUG_METABOLISM_OTHER_ENZYMES	KEGG_DRUG_METABOLISM_OTHER_ENZYMES		33	0.345184	1.1506	0.269492	0.403867	1	3096	tags=24%, list=16%, signal=29%
REACTOME_3_UTR_MEDIATED_TRANSLATIONAL_REGULATION	REACTOME_3_UTR_MEDIATED_TRANSLATIONAL_REGULATION		52	0.308261	1.15018	0.21718	0.40443	1	3818	tags=27%, list=20%, signal=33%
TERAO_AOX4_TARGETS_HG_UP	TERAO_AOX4_TARGETS_HG_UP		23	0.372284	1.15016	0.262436	0.404135	1	3355	tags=30%, list=17%, signal=37%
REACTOME_NEUROTRANSMITTER_RECEPTOR_BINDING_AND_DOWNSTREAM_TRANSMISSION_IN_THE_POSTSYNAPTIC_CELL	REACTOME_NEUROTRANSMITTER_RECEPTOR_BINDING_AND_DOWNSTREAM_TRANSMISSION_IN_THE_POSTSYNAPTIC_CELL		128	0.270552	1.14992	0.190337	0.404306	1	6491	tags=43%, list=34%, signal=64%
GERHOLD_ADIPOGENESIS_DN	GERHOLD_ADIPOGENESIS_DN		58	0.307034	1.14934	0.240589	0.405239	1	2798	tags=21%, list=15%, signal=24%
PID_AR_TF_PATHWAY	PID_AR_TF_PATHWAY		48	0.315437	1.14932	0.244168	0.404941	1	1498	tags=19%, list=8%, signal=20%
CHARAFE_BREAST_CANCER_LUMINAL_VS_MESENCHYMAL_DN	CHARAFE_BREAST_CANCER_LUMINAL_VS_MESENCHYMAL_DN		423	0.23327	1.14913	0.105398	0.405077	1	2380	tags=14%, list=12%, signal=16%
FOSTER_KDM1A_TARGETS_DN	FOSTER_KDM1A_TARGETS_DN		177	0.25663	1.14764	0.181159	0.407968	1	3829	tags=26%, list=20%, signal=32%
BOHN_PRIMARY_IMMUNODEFICIENCY_SYNDROM_DN	BOHN_PRIMARY_IMMUNODEFICIENCY_SYNDROM_DN		36	0.337995	1.14757	0.253401	0.407787	1	1822	tags=19%, list=9%, signal=21%
KUMAR_TARGETS_OF_MLL_AF9_FUSION	KUMAR_TARGETS_OF_MLL_AF9_FUSION		367	0.234066	1.14697	0.136119	0.408748	1	5137	tags=32%, list=27%, signal=43%
REACTOME_SIGNALING_BY_EGFR_IN_CANCER	REACTOME_SIGNALING_BY_EGFR_IN_CANCER		101	0.277005	1.14639	0.202096	0.409637	1	5153	tags=37%, list=27%, signal=50%
GUILLAUMOND_KLF10_TARGETS_UP	GUILLAUMOND_KLF10_TARGETS_UP		46	0.320243	1.14575	0.246377	0.410591	1	3299	tags=24%, list=17%, signal=29%
BIOCARTA_MAL_PATHWAY	BIOCARTA_MAL_PATHWAY		19	0.389102	1.14429	0.268966	0.413304	1	7577	tags=53%, list=39%, signal=87%
REACTOME_GAB1_SIGNALOSOME	REACTOME_GAB1_SIGNALOSOME		36	0.343093	1.14382	0.252059	0.413989	1	2335	tags=25%, list=12%, signal=28%
KEGG_AMINO_SUGAR_AND_NUCLEOTIDE_SUGAR_METABOLISM	KEGG_AMINO_SUGAR_AND_NUCLEOTIDE_SUGAR_METABOLISM		43	0.325832	1.14349	0.261589	0.414368	1	2030	tags=23%, list=11%, signal=26%
IWANAGA_CARCINOGENESIS_BY_KRAS_PTEN_UP	IWANAGA_CARCINOGENESIS_BY_KRAS_PTEN_UP		152	0.259622	1.14287	0.2	0.415397	1	1690	tags=13%, list=9%, signal=14%
TENEDINI_MEGAKARYOCYTE_MARKERS	TENEDINI_MEGAKARYOCYTE_MARKERS		62	0.293833	1.14211	0.228013	0.416688	1	1334	tags=13%, list=7%, signal=14%
CHENG_RESPONSE_TO_NICKEL_ACETATE	CHENG_RESPONSE_TO_NICKEL_ACETATE		41	0.321338	1.14135	0.275693	0.418014	1	2728	tags=29%, list=14%, signal=34%
REACTOME_ARMS_MEDIATED_ACTIVATION	REACTOME_ARMS_MEDIATED_ACTIVATION		16	0.409362	1.14116	0.304965	0.418109	1	4553	tags=50%, list=24%, signal=65%
CHARAFE_BREAST_CANCER_LUMINAL_VS_BASAL_UP	CHARAFE_BREAST_CANCER_LUMINAL_VS_BASAL_UP		331	0.236294	1.14072	0.155738	0.418757	1	3230	tags=24%, list=17%, signal=28%
BIOCARTA_MITOCHONDRIA_PATHWAY	BIOCARTA_MITOCHONDRIA_PATHWAY		18	0.397419	1.1404	0.282609	0.419084	1	2943	tags=33%, list=15%, signal=39%
YAUCH_HEDGEHOG_SIGNALING_PARACRINE_DN	YAUCH_HEDGEHOG_SIGNALING_PARACRINE_DN		224	0.246152	1.14025	0.156863	0.419094	1	5429	tags=31%, list=28%, signal=43%
KEGG_GAP_JUNCTION	KEGG_GAP_JUNCTION		80	0.289524	1.14018	0.237421	0.418926	1	3884	tags=26%, list=20%, signal=33%
BROWNE_HCMV_INFECTION_30MIN_DN	BROWNE_HCMV_INFECTION_30MIN_DN		132	0.263225	1.13957	0.211538	0.419896	1	5561	tags=36%, list=29%, signal=51%
REACTOME_SHC1_EVENTS_IN_ERBB4_SIGNALING	REACTOME_SHC1_EVENTS_IN_ERBB4_SIGNALING		19	0.390432	1.13946	0.282456	0.419791	1	6271	tags=47%, list=33%, signal=70%
DAVICIONI_MOLECULAR_ARMS_VS_ERMS_DN	DAVICIONI_MOLECULAR_ARMS_VS_ERMS_DN		163	0.254301	1.13916	0.193787	0.420128	1	4165	tags=28%, list=22%, signal=35%
SCHEIDEREIT_IKK_INTERACTING_PROTEINS	SCHEIDEREIT_IKK_INTERACTING_PROTEINS		55	0.301722	1.13893	0.241883	0.420278	1	2020	tags=22%, list=10%, signal=24%
REACTOME_LYSOSOME_VESICLE_BIOGENESIS	REACTOME_LYSOSOME_VESICLE_BIOGENESIS		21	0.377552	1.13892	0.28988	0.419979	1	4888	tags=48%, list=25%, signal=64%
REACTOME_REGULATION_OF_INSULIN_SECRETION_BY_GLUCAGON_LIKE_PEPTIDE1	REACTOME_REGULATION_OF_INSULIN_SECRETION_BY_GLUCAGON_LIKE_PEPTIDE1		39	0.328864	1.13749	0.263699	0.422852	1	5153	tags=46%, list=27%, signal=63%
HELLER_SILENCED_BY_METHYLATION_UP	HELLER_SILENCED_BY_METHYLATION_UP		240	0.243254	1.13719	0.189751	0.423148	1	3667	tags=20%, list=19%, signal=24%
ABE_VEGFA_TARGETS_30MIN	ABE_VEGFA_TARGETS_30MIN		27	0.353043	1.13663	0.266776	0.424039	1	611	tags=11%, list=3%, signal=11%
SAKAI_CHRONIC_HEPATITIS_VS_LIVER_CANCER_UP	SAKAI_CHRONIC_HEPATITIS_VS_LIVER_CANCER_UP		77	0.285361	1.13625	0.228261	0.424502	1	2589	tags=22%, list=13%, signal=25%
LU_EZH2_TARGETS_DN	LU_EZH2_TARGETS_DN		332	0.236316	1.13538	0.158098	0.426034	1	2672	tags=18%, list=14%, signal=20%
MOREIRA_RESPONSE_TO_TSA_DN	MOREIRA_RESPONSE_TO_TSA_DN		17	0.39657	1.13437	0.304577	0.427911	1	7438	tags=65%, list=39%, signal=105%
OXFORD_RALA_OR_RALB_TARGETS_DN	OXFORD_RALA_OR_RALB_TARGETS_DN		21	0.374172	1.13414	0.286467	0.428069	1	3672	tags=29%, list=19%, signal=35%
MULLIGHAN_NPM1_MUTATED_SIGNATURE_1_UP	MULLIGHAN_NPM1_MUTATED_SIGNATURE_1_UP		238	0.243	1.13404	0.176642	0.427953	1	3135	tags=20%, list=16%, signal=24%
MULLIGHAN_NPM1_MUTATED_SIGNATURE_2_UP	MULLIGHAN_NPM1_MUTATED_SIGNATURE_2_UP		121	0.264123	1.1339	0.210526	0.427948	1	3148	tags=21%, list=16%, signal=25%
KEGG_UBIQUITIN_MEDIATED_PROTEOLYSIS	KEGG_UBIQUITIN_MEDIATED_PROTEOLYSIS		124	0.263979	1.13322	0.21194	0.42911	1	3304	tags=23%, list=17%, signal=28%
DAZARD_RESPONSE_TO_UV_NHEK_UP	DAZARD_RESPONSE_TO_UV_NHEK_UP		203	0.250075	1.1331	0.177419	0.429024	1	5664	tags=34%, list=29%, signal=48%
NIKOLSKY_BREAST_CANCER_17Q11_Q21_AMPLICON	NIKOLSKY_BREAST_CANCER_17Q11_Q21_AMPLICON		111	0.270176	1.13295	0.22606	0.428997	1	2128	tags=15%, list=11%, signal=17%
SASSON_RESPONSE_TO_GONADOTROPHINS_UP	SASSON_RESPONSE_TO_GONADOTROPHINS_UP		83	0.283407	1.13264	0.244444	0.429322	1	3364	tags=24%, list=17%, signal=29%
MCCABE_BOUND_BY_HOXC6	MCCABE_BOUND_BY_HOXC6		350	0.233583	1.13245	0.154873	0.429412	1	2812	tags=19%, list=15%, signal=22%
TERAMOTO_OPN_TARGETS_CLUSTER_7	TERAMOTO_OPN_TARGETS_CLUSTER_7		16	0.400364	1.13139	0.286957	0.431421	1	1503	tags=19%, list=8%, signal=20%
CHEN_LUNG_CANCER_SURVIVAL	CHEN_LUNG_CANCER_SURVIVAL		20	0.380627	1.1313	0.269841	0.431279	1	2818	tags=35%, list=15%, signal=41%
PETRETTO_HEART_MASS_QTL_CIS_DN	PETRETTO_HEART_MASS_QTL_CIS_DN		18	0.388739	1.13098	0.315978	0.431629	1	1328	tags=22%, list=7%, signal=24%
LEIN_MEDULLA_MARKERS	LEIN_MEDULLA_MARKERS		71	0.28849	1.13096	0.25463	0.431336	1	2700	tags=20%, list=14%, signal=23%
GENTILE_UV_RESPONSE_CLUSTER_D1	GENTILE_UV_RESPONSE_CLUSTER_D1		18	0.388587	1.13095	0.278459	0.431032	1	1645	tags=28%, list=9%, signal=30%
KEGG_LONG_TERM_DEPRESSION	KEGG_LONG_TERM_DEPRESSION		61	0.298137	1.13011	0.243822	0.432453	1	6479	tags=43%, list=34%, signal=64%
REACTOME_DESTABILIZATION_OF_MRNA_BY_BRF1	REACTOME_DESTABILIZATION_OF_MRNA_BY_BRF1		16	0.410944	1.12981	0.304202	0.432798	1	3092	tags=44%, list=16%, signal=52%
AMBROSINI_FLAVOPIRIDOL_TREATMENT_TP53	AMBROSINI_FLAVOPIRIDOL_TREATMENT_TP53		89	0.273858	1.12855	0.23817	0.435283	1	1942	tags=17%, list=10%, signal=19%
DARWICHE_PAPILLOMA_RISK_HIGH_VS_LOW_DN	DARWICHE_PAPILLOMA_RISK_HIGH_VS_LOW_DN		27	0.358079	1.12803	0.309645	0.436072	1	2189	tags=26%, list=11%, signal=29%
PID_EPHA2_FWD_PATHWAY	PID_EPHA2_FWD_PATHWAY		18	0.396226	1.12802	0.298851	0.435757	1	4146	tags=33%, list=21%, signal=42%
LI_ADIPOGENESIS_BY_ACTIVATED_PPARG	LI_ADIPOGENESIS_BY_ACTIVATED_PPARG		17	0.392489	1.12777	0.304647	0.435957	1	1671	tags=24%, list=9%, signal=26%
BROWNE_HCMV_INFECTION_1HR_UP	BROWNE_HCMV_INFECTION_1HR_UP		54	0.301603	1.12666	0.252019	0.438096	1	4431	tags=33%, list=23%, signal=43%
RUAN_RESPONSE_TO_TNF_TROGLITAZONE_DN	RUAN_RESPONSE_TO_TNF_TROGLITAZONE_DN		38	0.325712	1.1263	0.272879	0.438592	1	2479	tags=24%, list=13%, signal=27%
KEGG_RIBOFLAVIN_METABOLISM	KEGG_RIBOFLAVIN_METABOLISM		16	0.407109	1.12607	0.305861	0.438776	1	2860	tags=38%, list=15%, signal=44%
PID_HNF3A_PATHWAY	PID_HNF3A_PATHWAY		39	0.324641	1.1248	0.268212	0.441184	1	4324	tags=36%, list=22%, signal=46%
LEE_AGING_MUSCLE_DN	LEE_AGING_MUSCLE_DN		41	0.32482	1.12446	0.261905	0.441591	1	2479	tags=22%, list=13%, signal=25%
REACTOME_GENERATION_OF_SECOND_MESSENGER_MOLECULES	REACTOME_GENERATION_OF_SECOND_MESSENGER_MOLECULES		23	0.368997	1.12431	0.282572	0.441581	1	5588	tags=43%, list=29%, signal=61%
SHETH_LIVER_CANCER_VS_TXNIP_LOSS_PAM6	SHETH_LIVER_CANCER_VS_TXNIP_LOSS_PAM6		41	0.321744	1.1239	0.261866	0.442153	1	1608	tags=15%, list=8%, signal=16%
PID_CONE_PATHWAY	PID_CONE_PATHWAY		20	0.374084	1.12197	0.303351	0.446119	1	6126	tags=50%, list=32%, signal=73%
OUILLETTE_CLL_13Q14_DELETION_UP	OUILLETTE_CLL_13Q14_DELETION_UP		66	0.294062	1.12138	0.273171	0.447107	1	1650	tags=15%, list=9%, signal=17%
KEGG_LYSINE_DEGRADATION	KEGG_LYSINE_DEGRADATION		36	0.330015	1.12137	0.281034	0.446786	1	3949	tags=33%, list=20%, signal=42%
CHESLER_BRAIN_QTL_CIS	CHESLER_BRAIN_QTL_CIS		65	0.291784	1.12104	0.26534	0.447168	1	5292	tags=40%, list=27%, signal=55%
CERIBELLI_GENES_INACTIVE_AND_BOUND_BY_NFY	CERIBELLI_GENES_INACTIVE_AND_BOUND_BY_NFY		27	0.347467	1.12059	0.305983	0.447871	1	4534	tags=37%, list=24%, signal=48%
MCGARVEY_SILENCED_BY_METHYLATION_IN_COLON_CANCER	MCGARVEY_SILENCED_BY_METHYLATION_IN_COLON_CANCER		39	0.325912	1.11881	0.293515	0.451592	1	6514	tags=46%, list=34%, signal=70%
RASHI_RESPONSE_TO_IONIZING_RADIATION_3	RASHI_RESPONSE_TO_IONIZING_RADIATION_3		41	0.323146	1.11811	0.28125	0.452825	1	4727	tags=41%, list=25%, signal=55%
ACEVEDO_LIVER_CANCER_WITH_H3K27ME3_DN	ACEVEDO_LIVER_CANCER_WITH_H3K27ME3_DN		129	0.260837	1.11788	0.232087	0.452997	1	3229	tags=22%, list=17%, signal=27%
LIM_MAMMARY_LUMINAL_PROGENITOR_UP	LIM_MAMMARY_LUMINAL_PROGENITOR_UP		52	0.298553	1.11748	0.296474	0.453575	1	9508	tags=71%, list=49%, signal=140%
FLECHNER_PBL_KIDNEY_TRANSPLANT_REJECTED_VS_OK_UP	FLECHNER_PBL_KIDNEY_TRANSPLANT_REJECTED_VS_OK_UP		57	0.296384	1.11731	0.253659	0.453617	1	1989	tags=21%, list=10%, signal=23%
REACTOME_GRB2_EVENTS_IN_ERBB2_SIGNALING	REACTOME_GRB2_EVENTS_IN_ERBB2_SIGNALING		21	0.371072	1.11714	0.326923	0.453641	1	4876	tags=33%, list=25%, signal=45%
BREDEMEYER_RAG_SIGNALING_NOT_VIA_ATM_DN	BREDEMEYER_RAG_SIGNALING_NOT_VIA_ATM_DN		49	0.306528	1.1168	0.2784	0.454043	1	3374	tags=24%, list=17%, signal=30%
DACOSTA_ERCC3_ALLELE_XPCS_VS_TTD_UP	DACOSTA_ERCC3_ALLELE_XPCS_VS_TTD_UP		25	0.357708	1.11644	0.298456	0.454547	1	4982	tags=32%, list=26%, signal=43%
REACTOME_INTERFERON_SIGNALING	REACTOME_INTERFERON_SIGNALING		127	0.262774	1.11618	0.263623	0.454822	1	1702	tags=15%, list=9%, signal=16%
BARRIER_COLON_CANCER_RECURRENCE_UP	BARRIER_COLON_CANCER_RECURRENCE_UP		40	0.319561	1.11503	0.271215	0.457022	1	1933	tags=23%, list=10%, signal=25%
BIOCARTA_ACTINY_PATHWAY	BIOCARTA_ACTINY_PATHWAY		18	0.388607	1.11383	0.293694	0.459455	1	2753	tags=28%, list=14%, signal=32%
CUI_TCF21_TARGETS_UP	CUI_TCF21_TARGETS_UP		36	0.328291	1.11298	0.301038	0.461059	1	1266	tags=14%, list=7%, signal=15%
TIEN_INTESTINE_PROBIOTICS_6HR_UP	TIEN_INTESTINE_PROBIOTICS_6HR_UP		40	0.315443	1.11243	0.299308	0.461952	1	5174	tags=40%, list=27%, signal=55%
STARK_HYPPOCAMPUS_22Q11_DELETION_DN	STARK_HYPPOCAMPUS_22Q11_DELETION_DN		15	0.393557	1.11198	0.343053	0.462662	1	2217	tags=20%, list=11%, signal=23%
NUTT_GBM_VS_AO_GLIOMA_DN	NUTT_GBM_VS_AO_GLIOMA_DN		34	0.325398	1.11193	0.287145	0.462425	1	3295	tags=32%, list=17%, signal=39%
REACTOME_NGF_SIGNALLING_VIA_TRKA_FROM_THE_PLASMA_MEMBRANE	REACTOME_NGF_SIGNALLING_VIA_TRKA_FROM_THE_PLASMA_MEMBRANE		126	0.260606	1.11178	0.253709	0.462437	1	3884	tags=29%, list=20%, signal=36%
SWEET_KRAS_ONCOGENIC_SIGNATURE	SWEET_KRAS_ONCOGENIC_SIGNATURE		78	0.279228	1.11175	0.253918	0.462141	1	3077	tags=21%, list=16%, signal=24%
KUNINGER_IGF1_VS_PDGFB_TARGETS_DN	KUNINGER_IGF1_VS_PDGFB_TARGETS_DN		42	0.30847	1.11154	0.292035	0.46228	1	336	tags=10%, list=2%, signal=10%
NEWMAN_ERCC6_TARGETS_UP	NEWMAN_ERCC6_TARGETS_UP		21	0.37231	1.11062	0.328744	0.464006	1	2347	tags=29%, list=12%, signal=32%
MURAKAMI_UV_RESPONSE_24HR	MURAKAMI_UV_RESPONSE_24HR		19	0.380001	1.10968	0.337884	0.46582	1	1733	tags=16%, list=9%, signal=17%
KEGG_PATHWAYS_IN_CANCER	KEGG_PATHWAYS_IN_CANCER		309	0.230769	1.10936	0.19403	0.466218	1	2911	tags=17%, list=15%, signal=19%
SHEDDEN_LUNG_CANCER_GOOD_SURVIVAL_A12	SHEDDEN_LUNG_CANCER_GOOD_SURVIVAL_A12		263	0.236095	1.10917	0.204885	0.466289	1	3978	tags=25%, list=21%, signal=31%
PID_BETA_CATENIN_NUC_PATHWAY	PID_BETA_CATENIN_NUC_PATHWAY		76	0.278224	1.1089	0.290271	0.466569	1	4948	tags=37%, list=26%, signal=49%
RUTELLA_RESPONSE_TO_CSF2RB_AND_IL4_UP	RUTELLA_RESPONSE_TO_CSF2RB_AND_IL4_UP		305	0.233578	1.10651	0.208223	0.471743	1	3367	tags=22%, list=17%, signal=27%
JIANG_AGING_CEREBRAL_CORTEX_DN	JIANG_AGING_CEREBRAL_CORTEX_DN		50	0.302804	1.10634	0.270799	0.471795	1	3792	tags=28%, list=20%, signal=35%
LENAOUR_DENDRITIC_CELL_MATURATION_UP	LENAOUR_DENDRITIC_CELL_MATURATION_UP		105	0.263471	1.106	0.257485	0.472185	1	4047	tags=27%, list=21%, signal=34%
QI_PLASMACYTOMA_DN	QI_PLASMACYTOMA_DN		92	0.265618	1.1049	0.269767	0.474342	1	4653	tags=32%, list=24%, signal=41%
HANN_RESISTANCE_TO_BCL2_INHIBITOR_DN	HANN_RESISTANCE_TO_BCL2_INHIBITOR_DN		44	0.31212	1.10429	0.30456	0.475341	1	3463	tags=30%, list=18%, signal=36%
BENPORATH_NOS_TARGETS	BENPORATH_NOS_TARGETS		157	0.24899	1.10356	0.26003	0.476657	1	3396	tags=23%, list=18%, signal=28%
LUI_THYROID_CANCER_PAX8_PPARG_DN	LUI_THYROID_CANCER_PAX8_PPARG_DN		36	0.320459	1.10261	0.29511	0.478521	1	4619	tags=39%, list=24%, signal=51%
ICHIBA_GRAFT_VERSUS_HOST_DISEASE_35D_UP	ICHIBA_GRAFT_VERSUS_HOST_DISEASE_35D_UP		117	0.259405	1.10085	0.270393	0.482284	1	6311	tags=33%, list=33%, signal=49%
KYNG_RESPONSE_TO_H2O2	KYNG_RESPONSE_TO_H2O2		62	0.282855	1.10065	0.29316	0.482391	1	2469	tags=19%, list=13%, signal=22%
REACTOME_RECYCLING_PATHWAY_OF_L1	REACTOME_RECYCLING_PATHWAY_OF_L1		25	0.353362	1.10003	0.317073	0.483462	1	5716	tags=48%, list=30%, signal=68%
BILBAN_B_CLL_LPL_UP	BILBAN_B_CLL_LPL_UP		55	0.294575	1.09911	0.31129	0.485232	1	4696	tags=38%, list=24%, signal=50%
MOREAUX_MULTIPLE_MYELOMA_BY_TACI_UP	MOREAUX_MULTIPLE_MYELOMA_BY_TACI_UP		361	0.226701	1.09863	0.203753	0.48599	1	5688	tags=35%, list=29%, signal=49%
BROWNE_HCMV_INFECTION_8HR_DN	BROWNE_HCMV_INFECTION_8HR_DN		44	0.305372	1.09852	0.295608	0.485904	1	3597	tags=25%, list=19%, signal=31%
GRADE_COLON_VS_RECTAL_CANCER_DN	GRADE_COLON_VS_RECTAL_CANCER_DN		45	0.310517	1.09828	0.312914	0.486087	1	3645	tags=29%, list=19%, signal=36%
SWEET_LUNG_CANCER_KRAS_UP	SWEET_LUNG_CANCER_KRAS_UP		439	0.221651	1.09774	0.217446	0.486973	1	3077	tags=18%, list=16%, signal=21%
REACTOME_TRANSPORT_OF_GLUCOSE_AND_OTHER_SUGARS_BILE_SALTS_AND_ORGANIC_ACIDS_METAL_IONS_AND_AMINE_COMPOUNDS	REACTOME_TRANSPORT_OF_GLUCOSE_AND_OTHER_SUGARS_BILE_SALTS_AND_ORGANIC_ACIDS_METAL_IONS_AND_AMINE_COMPOUNDS		84	0.270106	1.09756	0.303922	0.487061	1	6544	tags=45%, list=34%, signal=68%
FERRANDO_T_ALL_WITH_MLL_ENL_FUSION_UP	FERRANDO_T_ALL_WITH_MLL_ENL_FUSION_UP		79	0.274575	1.09639	0.288162	0.489424	1	3222	tags=24%, list=17%, signal=29%
ONO_AML1_TARGETS_UP	ONO_AML1_TARGETS_UP		23	0.358125	1.09481	0.33042	0.492847	1	4149	tags=35%, list=22%, signal=44%
RICKMAN_TUMOR_DIFFERENTIATED_WELL_VS_MODERATELY_DN	RICKMAN_TUMOR_DIFFERENTIATED_WELL_VS_MODERATELY_DN		102	0.264658	1.0948	0.292407	0.492503	1	4258	tags=25%, list=22%, signal=33%
KAAB_FAILED_HEART_VENTRICLE_DN	KAAB_FAILED_HEART_VENTRICLE_DN		35	0.32837	1.09366	0.329392	0.49483	1	2837	tags=29%, list=15%, signal=33%
SA_CASPASE_CASCADE	SA_CASPASE_CASCADE		18	0.387131	1.09344	0.335069	0.494949	1	3025	tags=33%, list=16%, signal=39%
MATTIOLI_MGUS_VS_MULTIPLE_MYELOMA	MATTIOLI_MGUS_VS_MULTIPLE_MYELOMA		15	0.404684	1.09329	0.342014	0.494942	1	1611	tags=27%, list=8%, signal=29%
REACTOME_POST_TRANSLATIONAL_PROTEIN_MODIFICATION	REACTOME_POST_TRANSLATIONAL_PROTEIN_MODIFICATION		168	0.245429	1.09272	0.265396	0.495975	1	4454	tags=30%, list=23%, signal=38%
PID_ATF2_PATHWAY	PID_ATF2_PATHWAY		54	0.294287	1.0926	0.308917	0.495901	1	3750	tags=24%, list=19%, signal=30%
REACTOME_PRE_NOTCH_PROCESSING_IN_GOLGI	REACTOME_PRE_NOTCH_PROCESSING_IN_GOLGI		16	0.392162	1.09247	0.352941	0.495817	1	4234	tags=38%, list=22%, signal=48%
PID_CASPASE_PATHWAY	PID_CASPASE_PATHWAY		49	0.299107	1.09247	0.287179	0.49547	1	2270	tags=22%, list=12%, signal=25%
STARK_HYPPOCAMPUS_22Q11_DELETION_UP	STARK_HYPPOCAMPUS_22Q11_DELETION_UP		45	0.307069	1.09221	0.304065	0.495728	1	3024	tags=27%, list=16%, signal=32%
ZHANG_RESPONSE_TO_CANTHARIDIN_UP	ZHANG_RESPONSE_TO_CANTHARIDIN_UP		18	0.376925	1.09216	0.310714	0.495515	1	427	tags=11%, list=2%, signal=11%
REACTOME_TERMINATION_OF_O_GLYCAN_BIOSYNTHESIS	REACTOME_TERMINATION_OF_O_GLYCAN_BIOSYNTHESIS		16	0.393818	1.09165	0.357895	0.496299	1	6503	tags=56%, list=34%, signal=85%
REACTOME_COSTIMULATION_BY_THE_CD28_FAMILY	REACTOME_COSTIMULATION_BY_THE_CD28_FAMILY		57	0.292214	1.0912	0.318482	0.496961	1	3087	tags=19%, list=16%, signal=23%
GALE_APL_WITH_FLT3_MUTATED_UP	GALE_APL_WITH_FLT3_MUTATED_UP		50	0.297169	1.09103	0.332795	0.497024	1	1818	tags=20%, list=9%, signal=22%
ABE_VEGFA_TARGETS_2HR	ABE_VEGFA_TARGETS_2HR		32	0.331104	1.09074	0.32	0.497335	1	4638	tags=31%, list=24%, signal=41%
KEGG_AXON_GUIDANCE	KEGG_AXON_GUIDANCE		121	0.252477	1.09004	0.28681	0.49859	1	2702	tags=22%, list=14%, signal=26%
AMIT_EGF_RESPONSE_240_HELA	AMIT_EGF_RESPONSE_240_HELA		57	0.290063	1.08967	0.3021	0.499136	1	2974	tags=25%, list=15%, signal=29%
YAMASHITA_LIVER_CANCER_WITH_EPCAM_UP	YAMASHITA_LIVER_CANCER_WITH_EPCAM_UP		37	0.314458	1.08951	0.333333	0.499169	1	6667	tags=49%, list=35%, signal=74%
PID_INTEGRIN2_PATHWAY	PID_INTEGRIN2_PATHWAY		27	0.353577	1.08937	0.328859	0.499135	1	6581	tags=41%, list=34%, signal=62%
REACTOME_SEMA4D_INDUCED_CELL_MIGRATION_AND_GROWTH_CONE_COLLAPSE	REACTOME_SEMA4D_INDUCED_CELL_MIGRATION_AND_GROWTH_CONE_COLLAPSE		24	0.350533	1.08918	0.339789	0.49919	1	2734	tags=29%, list=14%, signal=34%
REACTOME_REGULATION_OF_KIT_SIGNALING	REACTOME_REGULATION_OF_KIT_SIGNALING		16	0.390629	1.08818	0.346484	0.501137	1	2702	tags=31%, list=14%, signal=36%
GAUSSMANN_MLL_AF4_FUSION_TARGETS_C_DN	GAUSSMANN_MLL_AF4_FUSION_TARGETS_C_DN		15	0.392831	1.08744	0.339383	0.502515	1	1867	tags=27%, list=10%, signal=30%
BECKER_TAMOXIFEN_RESISTANCE_DN	BECKER_TAMOXIFEN_RESISTANCE_DN		47	0.302178	1.08732	0.327759	0.502405	1	4249	tags=30%, list=22%, signal=38%
KOKKINAKIS_METHIONINE_DEPRIVATION_96HR_UP	KOKKINAKIS_METHIONINE_DEPRIVATION_96HR_UP		104	0.262317	1.08649	0.314286	0.504025	1	2250	tags=18%, list=12%, signal=21%
ZEMBUTSU_SENSITIVITY_TO_MITOMYCIN	ZEMBUTSU_SENSITIVITY_TO_MITOMYCIN		19	0.370911	1.08523	0.357143	0.506717	1	3534	tags=32%, list=18%, signal=39%
LEE_LIVER_CANCER_MYC_DN	LEE_LIVER_CANCER_MYC_DN		55	0.290621	1.0851	0.33439	0.506663	1	6095	tags=42%, list=32%, signal=61%
REACTOME_INHIBITION_OF_INSULIN_SECRETION_BY_ADRENALINE_NORADRENALINE	REACTOME_INHIBITION_OF_INSULIN_SECRETION_BY_ADRENALINE_NORADRENALINE		24	0.35066	1.08498	0.342756	0.506599	1	1636	tags=25%, list=8%, signal=27%
MAGRANGEAS_MULTIPLE_MYELOMA_IGG_VS_IGA_UP	MAGRANGEAS_MULTIPLE_MYELOMA_IGG_VS_IGA_UP		18	0.379495	1.08485	0.341216	0.506538	1	4174	tags=44%, list=22%, signal=57%
MARTORIATI_MDM4_TARGETS_NEUROEPITHELIUM_DN	MARTORIATI_MDM4_TARGETS_NEUROEPITHELIUM_DN		148	0.25003	1.08482	0.308824	0.506247	1	3993	tags=28%, list=21%, signal=36%
MASSARWEH_RESPONSE_TO_ESTRADIOL	MASSARWEH_RESPONSE_TO_ESTRADIOL		57	0.289279	1.08459	0.315447	0.506446	1	1200	tags=16%, list=6%, signal=17%
GUO_HEX_TARGETS_DN	GUO_HEX_TARGETS_DN		58	0.292359	1.08408	0.340157	0.507251	1	1372	tags=14%, list=7%, signal=15%
TIEN_INTESTINE_PROBIOTICS_2HR_UP	TIEN_INTESTINE_PROBIOTICS_2HR_UP		25	0.348712	1.0839	0.348315	0.507298	1	2254	tags=24%, list=12%, signal=27%
MCBRYAN_PUBERTAL_BREAST_5_6WK_DN	MCBRYAN_PUBERTAL_BREAST_5_6WK_DN		127	0.254297	1.08367	0.295559	0.507486	1	1579	tags=19%, list=8%, signal=20%
PID_RHODOPSIN_PATHWAY	PID_RHODOPSIN_PATHWAY		22	0.353117	1.08274	0.378284	0.509254	1	6126	tags=64%, list=32%, signal=93%
AMIT_SERUM_RESPONSE_20_MCF10A	AMIT_SERUM_RESPONSE_20_MCF10A		17	0.379769	1.08266	0.354237	0.509094	1	5731	tags=47%, list=30%, signal=67%
PYEON_CANCER_HEAD_AND_NECK_VS_CERVICAL_DN	PYEON_CANCER_HEAD_AND_NECK_VS_CERVICAL_DN		25	0.352831	1.08257	0.325424	0.508933	1	3392	tags=24%, list=18%, signal=29%
KORKOLA_EMBRYONIC_CARCINOMA_VS_SEMINOMA_DN	KORKOLA_EMBRYONIC_CARCINOMA_VS_SEMINOMA_DN		21	0.364368	1.08092	0.352734	0.512469	1	4866	tags=33%, list=25%, signal=45%
BIOCARTA_IGF1MTOR_PATHWAY	BIOCARTA_IGF1MTOR_PATHWAY		20	0.363967	1.08068	0.364437	0.512671	1	684	tags=15%, list=4%, signal=16%
REACTOME_REGULATION_OF_SIGNALING_BY_CBL	REACTOME_REGULATION_OF_SIGNALING_BY_CBL		17	0.380099	1.08048	0.35506	0.512811	1	4498	tags=41%, list=23%, signal=54%
BONOME_OVARIAN_CANCER_SURVIVAL_SUBOPTIMAL_DEBULKING	BONOME_OVARIAN_CANCER_SURVIVAL_SUBOPTIMAL_DEBULKING		466	0.216325	1.07984	0.243346	0.513994	1	3106	tags=21%, list=16%, signal=24%
REACTOME_SIGNALLING_BY_NGF	REACTOME_SIGNALLING_BY_NGF		201	0.236665	1.07957	0.288235	0.514266	1	3884	tags=26%, list=20%, signal=33%
PID_CXCR4_PATHWAY	PID_CXCR4_PATHWAY		91	0.262755	1.0793	0.296	0.514565	1	6018	tags=40%, list=31%, signal=57%
BIOCARTA_CDC42RAC_PATHWAY	BIOCARTA_CDC42RAC_PATHWAY		15	0.39168	1.07889	0.355219	0.515174	1	1887	tags=20%, list=10%, signal=22%
YAGI_AML_WITH_11Q23_REARRANGED	YAGI_AML_WITH_11Q23_REARRANGED		318	0.226869	1.07875	0.258457	0.515135	1	2754	tags=19%, list=14%, signal=22%
REACTOME_SIGNALING_BY_SCF_KIT	REACTOME_SIGNALING_BY_SCF_KIT		74	0.27538	1.07818	0.315705	0.516135	1	3142	tags=26%, list=16%, signal=31%
ST_B_CELL_ANTIGEN_RECEPTOR	ST_B_CELL_ANTIGEN_RECEPTOR		40	0.305424	1.07696	0.331179	0.518883	1	4861	tags=35%, list=25%, signal=47%
PASINI_SUZ12_TARGETS_UP	PASINI_SUZ12_TARGETS_UP		94	0.264159	1.07683	0.324655	0.518794	1	3798	tags=28%, list=20%, signal=34%
ZEMBUTSU_SENSITIVITY_TO_VINCRISTINE	ZEMBUTSU_SENSITIVITY_TO_VINCRISTINE		18	0.36543	1.07633	0.347295	0.519614	1	5072	tags=56%, list=26%, signal=75%
BURTON_ADIPOGENESIS_12	BURTON_ADIPOGENESIS_12		30	0.327088	1.07557	0.347594	0.521042	1	1809	tags=20%, list=9%, signal=22%
YORDY_RECIPROCAL_REGULATION_BY_ETS1_AND_SP100_DN	YORDY_RECIPROCAL_REGULATION_BY_ETS1_AND_SP100_DN		72	0.271473	1.07527	0.339089	0.521415	1	4619	tags=29%, list=24%, signal=38%
LIN_NPAS4_TARGETS_UP	LIN_NPAS4_TARGETS_UP		139	0.245419	1.07516	0.30837	0.521309	1	2636	tags=20%, list=14%, signal=23%
IGARASHI_ATF4_TARGETS_DN	IGARASHI_ATF4_TARGETS_DN		77	0.272081	1.07484	0.333333	0.52171	1	3352	tags=22%, list=17%, signal=27%
YIH_RESPONSE_TO_ARSENITE_C1	YIH_RESPONSE_TO_ARSENITE_C1		21	0.351701	1.07445	0.352542	0.52226	1	184	tags=14%, list=1%, signal=14%
PID_NFAT_3PATHWAY	PID_NFAT_3PATHWAY		51	0.296017	1.07337	0.339683	0.524472	1	1576	tags=16%, list=8%, signal=17%
KANG_GLIS3_TARGETS	KANG_GLIS3_TARGETS		34	0.317856	1.07285	0.35	0.525313	1	4922	tags=35%, list=26%, signal=47%
BIOCARTA_CASPASE_PATHWAY	BIOCARTA_CASPASE_PATHWAY		22	0.350401	1.07278	0.371886	0.525117	1	3025	tags=27%, list=16%, signal=32%
BROWNE_HCMV_INFECTION_8HR_UP	BROWNE_HCMV_INFECTION_8HR_UP		98	0.262499	1.07267	0.321317	0.525016	1	3035	tags=21%, list=16%, signal=25%
MIKKELSEN_MCV6_ICP_WITH_H3K27ME3	MIKKELSEN_MCV6_ICP_WITH_H3K27ME3		59	0.286556	1.07242	0.340625	0.525248	1	7746	tags=56%, list=40%, signal=93%
BIOCARTA_ERK_PATHWAY	BIOCARTA_ERK_PATHWAY		27	0.334471	1.07103	0.363799	0.528231	1	6271	tags=44%, list=33%, signal=66%
UROSEVIC_RESPONSE_TO_IMIQUIMOD	UROSEVIC_RESPONSE_TO_IMIQUIMOD		22	0.352518	1.07066	0.361921	0.528772	1	5359	tags=41%, list=28%, signal=57%
PID_HDAC_CLASSI_PATHWAY	PID_HDAC_CLASSI_PATHWAY		64	0.277832	1.07029	0.354067	0.529275	1	2065	tags=19%, list=11%, signal=21%
LEE_AGING_CEREBELLUM_DN	LEE_AGING_CEREBELLUM_DN		76	0.271788	1.06921	0.321981	0.531515	1	3513	tags=28%, list=18%, signal=34%
JIANG_HYPOXIA_NORMAL	JIANG_HYPOXIA_NORMAL		279	0.225304	1.069	0.29533	0.531657	1	3856	tags=27%, list=20%, signal=33%
MARIADASON_REGULATED_BY_HISTONE_ACETYLATION_DN	MARIADASON_REGULATED_BY_HISTONE_ACETYLATION_DN		45	0.294471	1.06868	0.321782	0.532015	1	1966	tags=18%, list=10%, signal=20%
MIKKELSEN_ES_HCP_WITH_H3_UNMETHYLATED	MIKKELSEN_ES_HCP_WITH_H3_UNMETHYLATED		53	0.289624	1.06607	0.356209	0.53805	1	7284	tags=53%, list=38%, signal=85%
MIKKELSEN_IPS_ICP_WITH_H3K27ME3	MIKKELSEN_IPS_ICP_WITH_H3K27ME3		44	0.296157	1.06591	0.358804	0.53808	1	8434	tags=59%, list=44%, signal=105%
PROVENZANI_METASTASIS_DN	PROVENZANI_METASTASIS_DN		127	0.24824	1.06582	0.319084	0.537908	1	3829	tags=23%, list=20%, signal=28%
REACTOME_TRANSMEMBRANE_TRANSPORT_OF_SMALL_MOLECULES	REACTOME_TRANSMEMBRANE_TRANSPORT_OF_SMALL_MOLECULES		386	0.216929	1.06579	0.293405	0.53761	1	5850	tags=34%, list=30%, signal=48%
DARWICHE_PAPILLOMA_RISK_LOW_DN	DARWICHE_PAPILLOMA_RISK_LOW_DN		137	0.246509	1.06576	0.350592	0.537322	1	4648	tags=31%, list=24%, signal=41%
VANOEVELEN_MYOGENESIS_SIN3A_TARGETS	VANOEVELEN_MYOGENESIS_SIN3A_TARGETS		192	0.233035	1.06553	0.305249	0.537492	1	2896	tags=22%, list=15%, signal=26%
STAMBOLSKY_TARGETS_OF_MUTATED_TP53_UP	STAMBOLSKY_TARGETS_OF_MUTATED_TP53_UP		43	0.30371	1.0651	0.356436	0.538164	1	3619	tags=30%, list=19%, signal=37%
FARMER_BREAST_CANCER_APOCRINE_VS_LUMINAL	FARMER_BREAST_CANCER_APOCRINE_VS_LUMINAL		284	0.22597	1.06498	0.292517	0.538112	1	2905	tags=19%, list=15%, signal=22%
REACTOME_PKB_MEDIATED_EVENTS	REACTOME_PKB_MEDIATED_EVENTS		25	0.343373	1.06482	0.36	0.538124	1	1942	tags=28%, list=10%, signal=31%
REACTOME_SIGNALING_BY_CONSTITUTIVELY_ACTIVE_EGFR	REACTOME_SIGNALING_BY_CONSTITUTIVELY_ACTIVE_EGFR		16	0.38221	1.06437	0.393178	0.538852	1	1957	tags=25%, list=10%, signal=28%
SEITZ_NEOPLASTIC_TRANSFORMATION_BY_8P_DELETION_DN	SEITZ_NEOPLASTIC_TRANSFORMATION_BY_8P_DELETION_DN		28	0.326	1.06422	0.348214	0.538857	1	3644	tags=32%, list=19%, signal=40%
NUMATA_CSF3_SIGNALING_VIA_STAT3	NUMATA_CSF3_SIGNALING_VIA_STAT3		22	0.343707	1.06417	0.377668	0.538586	1	977	tags=14%, list=5%, signal=14%
REACTOME_SIGNAL_AMPLIFICATION	REACTOME_SIGNAL_AMPLIFICATION		27	0.330409	1.06366	0.390625	0.539432	1	1636	tags=19%, list=8%, signal=20%
KEGG_ALANINE_ASPARTATE_AND_GLUTAMATE_METABOLISM	KEGG_ALANINE_ASPARTATE_AND_GLUTAMATE_METABOLISM		32	0.319604	1.06219	0.379368	0.542711	1	5607	tags=50%, list=29%, signal=70%
INGRAM_SHH_TARGETS_DN	INGRAM_SHH_TARGETS_DN		54	0.284649	1.06094	0.354531	0.545337	1	4760	tags=24%, list=25%, signal=32%
DARWICHE_SQUAMOUS_CELL_CARCINOMA_DN	DARWICHE_SQUAMOUS_CELL_CARCINOMA_DN		150	0.239517	1.05875	0.330882	0.550295	1	1816	tags=15%, list=9%, signal=16%
REACTOME_RAS_ACTIVATION_UOPN_CA2_INFUX_THROUGH_NMDA_RECEPTOR	REACTOME_RAS_ACTIVATION_UOPN_CA2_INFUX_THROUGH_NMDA_RECEPTOR		17	0.372199	1.05826	0.391986	0.551124	1	6271	tags=47%, list=33%, signal=70%
RAMPON_ENRICHED_LEARNING_ENVIRONMENT_EARLY_UP	RAMPON_ENRICHED_LEARNING_ENVIRONMENT_EARLY_UP		15	0.385735	1.0582	0.380379	0.550913	1	1136	tags=20%, list=6%, signal=21%
KEGG_OLFACTORY_TRANSDUCTION	KEGG_OLFACTORY_TRANSDUCTION		97	0.255662	1.05798	0.330745	0.551079	1	8202	tags=52%, list=43%, signal=89%
PACHER_TARGETS_OF_IGF1_AND_IGF2_UP	PACHER_TARGETS_OF_IGF1_AND_IGF2_UP		35	0.313101	1.05796	0.37686	0.550734	1	7366	tags=54%, list=38%, signal=88%
PID_RAC1_PATHWAY	PID_RAC1_PATHWAY		48	0.294548	1.05778	0.360331	0.550835	1	2847	tags=23%, list=15%, signal=27%
DELLA_RESPONSE_TO_TSA_AND_BUTYRATE	DELLA_RESPONSE_TO_TSA_AND_BUTYRATE		18	0.369727	1.05674	0.377391	0.553047	1	1624	tags=22%, list=8%, signal=24%
KEGG_LONG_TERM_POTENTIATION	KEGG_LONG_TERM_POTENTIATION		63	0.27253	1.05639	0.339172	0.553564	1	6283	tags=49%, list=33%, signal=73%
SA_B_CELL_RECEPTOR_COMPLEXES	SA_B_CELL_RECEPTOR_COMPLEXES		23	0.342369	1.05634	0.379487	0.553294	1	4723	tags=39%, list=24%, signal=52%
RIZ_ERYTHROID_DIFFERENTIATION_HEMGN	RIZ_ERYTHROID_DIFFERENTIATION_HEMGN		30	0.323782	1.05614	0.377517	0.553418	1	6349	tags=40%, list=33%, signal=60%
PID_AR_PATHWAY	PID_AR_PATHWAY		54	0.285701	1.05462	0.368421	0.556755	1	2052	tags=22%, list=11%, signal=25%
REACTOME_BIOSYNTHESIS_OF_THE_N_GLYCAN_PRECURSOR_DOLICHOL_LIPID_LINKED_OLIGOSACCHARIDE_LLO_AND_TRANSFER_TO_A_NASCENT_PROTEIN	REACTOME_BIOSYNTHESIS_OF_THE_N_GLYCAN_PRECURSOR_DOLICHOL_LIPID_LINKED_OLIGOSACCHARIDE_LLO_AND_TRANSFER_TO_A_NASCENT_PROTEIN		27	0.338353	1.05435	0.364888	0.557016	1	5983	tags=44%, list=31%, signal=64%
REACTOME_SIGNALING_BY_ERBB2	REACTOME_SIGNALING_BY_ERBB2		93	0.262095	1.05374	0.342314	0.558107	1	2884	tags=22%, list=15%, signal=25%
HOFMANN_CELL_LYMPHOMA_DN	HOFMANN_CELL_LYMPHOMA_DN		35	0.306317	1.05343	0.365217	0.558495	1	1252	tags=17%, list=6%, signal=18%
REACTOME_INCRETIN_SYNTHESIS_SECRETION_AND_INACTIVATION	REACTOME_INCRETIN_SYNTHESIS_SECRETION_AND_INACTIVATION		17	0.375369	1.05341	0.402337	0.558145	1	5222	tags=47%, list=27%, signal=64%
CHNG_MULTIPLE_MYELOMA_HYPERPLOID_DN	CHNG_MULTIPLE_MYELOMA_HYPERPLOID_DN		28	0.325161	1.0528	0.386712	0.559284	1	3925	tags=36%, list=20%, signal=45%
BIOCARTA_ERK5_PATHWAY	BIOCARTA_ERK5_PATHWAY		17	0.369277	1.05253	0.367174	0.559541	1	2522	tags=24%, list=13%, signal=27%
PID_CDC42_REG_PATHWAY	PID_CDC42_REG_PATHWAY		28	0.328542	1.05242	0.379645	0.559425	1	845	tags=14%, list=4%, signal=15%
TSAI_RESPONSE_TO_IONIZING_RADIATION	TSAI_RESPONSE_TO_IONIZING_RADIATION		141	0.241829	1.05162	0.352518	0.561006	1	1145	tags=11%, list=6%, signal=11%
MILI_PSEUDOPODIA_CHEMOTAXIS_DN	MILI_PSEUDOPODIA_CHEMOTAXIS_DN		408	0.212728	1.05056	0.31436	0.563252	1	3011	tags=21%, list=16%, signal=24%
PURBEY_TARGETS_OF_CTBP1_NOT_SATB1_DN	PURBEY_TARGETS_OF_CTBP1_NOT_SATB1_DN		377	0.215391	1.05045	0.316129	0.563175	1	3130	tags=19%, list=16%, signal=23%
ASTON_MAJOR_DEPRESSIVE_DISORDER_DN	ASTON_MAJOR_DEPRESSIVE_DISORDER_DN		148	0.237744	1.04977	0.363376	0.564516	1	1853	tags=16%, list=10%, signal=17%
WANG_THOC1_TARGETS_DN	WANG_THOC1_TARGETS_DN		15	0.378948	1.04936	0.39629	0.565169	1	5824	tags=40%, list=30%, signal=57%
SIG_CHEMOTAXIS	SIG_CHEMOTAXIS		41	0.296608	1.0481	0.380306	0.567913	1	2734	tags=22%, list=14%, signal=26%
FIRESTEIN_PROLIFERATION	FIRESTEIN_PROLIFERATION		152	0.241046	1.04755	0.362687	0.568927	1	4911	tags=37%, list=25%, signal=49%
PID_HNF3B_PATHWAY	PID_HNF3B_PATHWAY		44	0.296515	1.04743	0.371476	0.568828	1	5039	tags=39%, list=26%, signal=52%
REACTOME_G_BETA_GAMMA_SIGNALLING_THROUGH_PLC_BETA	REACTOME_G_BETA_GAMMA_SIGNALLING_THROUGH_PLC_BETA		18	0.358011	1.04709	0.391231	0.569349	1	2847	tags=28%, list=15%, signal=33%
SCHAVOLT_TARGETS_OF_TP53_AND_TP63	SCHAVOLT_TARGETS_OF_TP53_AND_TP63		15	0.388247	1.04698	0.406355	0.569223	1	196	tags=13%, list=1%, signal=13%
REACTOME_SYNTHESIS_SECRETION_AND_INACTIVATION_OF_GLP1	REACTOME_SYNTHESIS_SECRETION_AND_INACTIVATION_OF_GLP1		15	0.381969	1.04295	0.43058	0.578986	1	5222	tags=47%, list=27%, signal=64%
KEGG_EPITHELIAL_CELL_SIGNALING_IN_HELICOBACTER_PYLORI_INFECTION	KEGG_EPITHELIAL_CELL_SIGNALING_IN_HELICOBACTER_PYLORI_INFECTION		65	0.270559	1.04096	0.378125	0.583625	1	3772	tags=22%, list=20%, signal=27%
REACTOME_G_ALPHA_Z_SIGNALLING_EVENTS	REACTOME_G_ALPHA_Z_SIGNALLING_EVENTS		41	0.300412	1.03919	0.404437	0.587643	1	1888	tags=22%, list=10%, signal=24%
GRYDER_PAX3FOXO1_ENHANCERS_KO_DOWN	GRYDER_PAX3FOXO1_ENHANCERS_KO_DOWN		400	0.209431	1.03865	0.337679	0.588599	1	3740	tags=24%, list=19%, signal=29%
ALONSO_METASTASIS_EMT_UP	ALONSO_METASTASIS_EMT_UP		33	0.316052	1.03839	0.404762	0.588872	1	5197	tags=39%, list=27%, signal=54%
MEISSNER_NPC_ICP_WITH_H3_UNMETHYLATED	MEISSNER_NPC_ICP_WITH_H3_UNMETHYLATED		23	0.329105	1.03775	0.366426	0.590092	1	5099	tags=43%, list=26%, signal=59%
ZAMORA_NOS2_TARGETS_DN	ZAMORA_NOS2_TARGETS_DN		85	0.256533	1.03422	0.371695	0.598764	1	4000	tags=27%, list=21%, signal=34%
KEGG_O_GLYCAN_BIOSYNTHESIS	KEGG_O_GLYCAN_BIOSYNTHESIS		25	0.333398	1.03421	0.402044	0.598381	1	7757	tags=60%, list=40%, signal=100%
KEGG_MELANOMA	KEGG_MELANOMA		68	0.266926	1.0338	0.410687	0.599017	1	3943	tags=22%, list=20%, signal=28%
TANAKA_METHYLATED_IN_ESOPHAGEAL_CARCINOMA	TANAKA_METHYLATED_IN_ESOPHAGEAL_CARCINOMA		91	0.256199	1.03341	0.383206	0.599612	1	3780	tags=25%, list=20%, signal=31%
XU_HGF_SIGNALING_NOT_VIA_AKT1_48HR_UP	XU_HGF_SIGNALING_NOT_VIA_AKT1_48HR_UP		32	0.310197	1.03332	0.393993	0.599456	1	4994	tags=34%, list=26%, signal=46%
HELLER_HDAC_TARGETS_SILENCED_BY_METHYLATION_UP	HELLER_HDAC_TARGETS_SILENCED_BY_METHYLATION_UP		381	0.212562	1.03318	0.372523	0.59943	1	3673	tags=22%, list=19%, signal=26%
REACTOME_PLC_BETA_MEDIATED_EVENTS	REACTOME_PLC_BETA_MEDIATED_EVENTS		37	0.302862	1.03245	0.419512	0.600915	1	5850	tags=49%, list=30%, signal=70%
LEE_LIVER_CANCER_MYC_E2F1_DN	LEE_LIVER_CANCER_MYC_E2F1_DN		57	0.278799	1.03211	0.39909	0.601403	1	1742	tags=18%, list=9%, signal=19%
ACEVEDO_NORMAL_TISSUE_ADJACENT_TO_LIVER_TUMOR_UP	ACEVEDO_NORMAL_TISSUE_ADJACENT_TO_LIVER_TUMOR_UP		138	0.237925	1.03187	0.397281	0.601646	1	2503	tags=20%, list=13%, signal=22%
SMID_BREAST_CANCER_RELAPSE_IN_PLEURA_DN	SMID_BREAST_CANCER_RELAPSE_IN_PLEURA_DN		21	0.346733	1.03137	0.410302	0.602545	1	8464	tags=52%, list=44%, signal=93%
REACTOME_IMMUNOREGULATORY_INTERACTIONS_BETWEEN_A_LYMPHOID_AND_A_NON_LYMPHOID_CELL	REACTOME_IMMUNOREGULATORY_INTERACTIONS_BETWEEN_A_LYMPHOID_AND_A_NON_LYMPHOID_CELL		52	0.282676	1.03127	0.415693	0.602391	1	8185	tags=54%, list=42%, signal=93%
TCGA_GLIOBLASTOMA_COPY_NUMBER_UP	TCGA_GLIOBLASTOMA_COPY_NUMBER_UP		60	0.270733	1.03001	0.393148	0.605269	1	2829	tags=23%, list=15%, signal=27%
LIU_COMMON_CANCER_GENES	LIU_COMMON_CANCER_GENES		61	0.272066	1.02919	0.402936	0.60694	1	478	tags=10%, list=2%, signal=10%
WANG_IMMORTALIZED_BY_HOXA9_AND_MEIS1_UP	WANG_IMMORTALIZED_BY_HOXA9_AND_MEIS1_UP		26	0.322024	1.02891	0.394558	0.607267	1	5742	tags=38%, list=30%, signal=55%
PID_NOTCH_PATHWAY	PID_NOTCH_PATHWAY		56	0.27801	1.02842	0.387417	0.608113	1	4034	tags=29%, list=21%, signal=36%
TSENG_ADIPOGENIC_POTENTIAL_UP	TSENG_ADIPOGENIC_POTENTIAL_UP		28	0.321569	1.02838	0.421053	0.607811	1	5314	tags=36%, list=28%, signal=49%
SHAFFER_IRF4_MULTIPLE_MYELOMA_PROGRAM	SHAFFER_IRF4_MULTIPLE_MYELOMA_PROGRAM		35	0.301552	1.02808	0.412724	0.608153	1	6830	tags=54%, list=35%, signal=84%
REACTOME_PIP3_ACTIVATES_AKT_SIGNALING	REACTOME_PIP3_ACTIVATES_AKT_SIGNALING		27	0.321507	1.02751	0.417678	0.609174	1	2335	tags=26%, list=12%, signal=29%
LABBE_TARGETS_OF_TGFB1_AND_WNT3A_UP	LABBE_TARGETS_OF_TGFB1_AND_WNT3A_UP		98	0.24945	1.02696	0.395994	0.610167	1	2687	tags=15%, list=14%, signal=18%
WENG_POR_TARGETS_LIVER_DN	WENG_POR_TARGETS_LIVER_DN		17	0.352946	1.02679	0.411864	0.610175	1	1546	tags=24%, list=8%, signal=26%
MURAKAMI_UV_RESPONSE_6HR_UP	MURAKAMI_UV_RESPONSE_6HR_UP		33	0.306083	1.02607	0.422339	0.611624	1	1600	tags=15%, list=8%, signal=16%
KEGG_VIRAL_MYOCARDITIS	KEGG_VIRAL_MYOCARDITIS		60	0.274816	1.02561	0.42671	0.612396	1	4916	tags=30%, list=25%, signal=40%
MCCLUNG_COCAIN_REWARD_4WK	MCCLUNG_COCAIN_REWARD_4WK		71	0.261757	1.025	0.418239	0.613587	1	1566	tags=15%, list=8%, signal=17%
BOCHKIS_FOXA2_TARGETS	BOCHKIS_FOXA2_TARGETS		370	0.209797	1.02428	0.397919	0.615007	1	3077	tags=19%, list=16%, signal=22%
MCBRYAN_PUBERTAL_BREAST_4_5WK_DN	MCBRYAN_PUBERTAL_BREAST_4_5WK_DN		171	0.229168	1.02398	0.412356	0.615357	1	3995	tags=27%, list=21%, signal=34%
SILIGAN_TARGETS_OF_EWS_FLI1_FUSION_DN	SILIGAN_TARGETS_OF_EWS_FLI1_FUSION_DN		16	0.365994	1.02394	0.42576	0.615047	1	1816	tags=31%, list=9%, signal=34%
GRAESSMANN_APOPTOSIS_BY_SERUM_DEPRIVATION_UP	GRAESSMANN_APOPTOSIS_BY_SERUM_DEPRIVATION_UP		481	0.205481	1.02372	0.393827	0.615182	1	3033	tags=20%, list=16%, signal=23%
REACTOME_YAP1_AND_WWTR1_TAZ_STIMULATED_GENE_EXPRESSION	REACTOME_YAP1_AND_WWTR1_TAZ_STIMULATED_GENE_EXPRESSION		23	0.332627	1.02283	0.421955	0.617071	1	3143	tags=26%, list=16%, signal=31%
LEE_LIVER_CANCER_MYC_TGFA_DN	LEE_LIVER_CANCER_MYC_TGFA_DN		57	0.273046	1.02275	0.405363	0.616851	1	1742	tags=18%, list=9%, signal=19%
QUINTENS_EMBRYONIC_BRAIN_RESPONSE_TO_IR	QUINTENS_EMBRYONIC_BRAIN_RESPONSE_TO_IR		75	0.259359	1.02251	0.430868	0.617063	1	5063	tags=36%, list=26%, signal=49%
BANDRES_RESPONSE_TO_CARMUSTIN_MGMT_24HR_DN	BANDRES_RESPONSE_TO_CARMUSTIN_MGMT_24HR_DN		31	0.313246	1.01988	0.45098	0.623584	1	5469	tags=32%, list=28%, signal=45%
BERENJENO_ROCK_SIGNALING_NOT_VIA_RHOA_UP	BERENJENO_ROCK_SIGNALING_NOT_VIA_RHOA_UP		26	0.322172	1.01931	0.419861	0.624635	1	3627	tags=31%, list=19%, signal=38%
KORKOLA_EMBRYONIC_CARCINOMA_VS_SEMINOMA_UP	KORKOLA_EMBRYONIC_CARCINOMA_VS_SEMINOMA_UP		18	0.354852	1.01921	0.426871	0.624461	1	7397	tags=67%, list=38%, signal=108%
DARWICHE_SKIN_TUMOR_PROMOTER_DN	DARWICHE_SKIN_TUMOR_PROMOTER_DN		155	0.230173	1.01736	0.417143	0.628834	1	1816	tags=14%, list=9%, signal=15%
REACTOME_ERK_MAPK_TARGETS	REACTOME_ERK_MAPK_TARGETS		21	0.34815	1.01717	0.425894	0.628902	1	6047	tags=43%, list=31%, signal=62%
KIM_PTEN_TARGETS_UP	KIM_PTEN_TARGETS_UP		17	0.359711	1.01637	0.442404	0.630524	1	1867	tags=18%, list=10%, signal=20%
CHIBA_RESPONSE_TO_TSA_DN	CHIBA_RESPONSE_TO_TSA_DN		20	0.343668	1.01637	0.429078	0.630107	1	6760	tags=55%, list=35%, signal=85%
JAZAG_TGFB1_SIGNALING_DN	JAZAG_TGFB1_SIGNALING_DN		30	0.309064	1.01636	0.417241	0.629703	1	4299	tags=40%, list=22%, signal=51%
NIKOLSKY_BREAST_CANCER_16Q24_AMPLICON	NIKOLSKY_BREAST_CANCER_16Q24_AMPLICON		44	0.28815	1.01564	0.432039	0.631226	1	5158	tags=36%, list=27%, signal=50%
DARWICHE_PAPILLOMA_RISK_HIGH_DN	DARWICHE_PAPILLOMA_RISK_HIGH_DN		149	0.233034	1.01535	0.401163	0.631545	1	1816	tags=15%, list=9%, signal=16%
PID_IL2_PI3K_PATHWAY	PID_IL2_PI3K_PATHWAY		34	0.300507	1.01512	0.432886	0.631745	1	2897	tags=24%, list=15%, signal=28%
WEINMANN_ADAPTATION_TO_HYPOXIA_DN	WEINMANN_ADAPTATION_TO_HYPOXIA_DN		37	0.295982	1.01432	0.452174	0.633412	1	3056	tags=19%, list=16%, signal=22%
WEIGEL_OXIDATIVE_STRESS_BY_TBH_AND_H2O2	WEIGEL_OXIDATIVE_STRESS_BY_TBH_AND_H2O2		32	0.298652	1.01351	0.441128	0.635104	1	3492	tags=25%, list=18%, signal=30%
MEISSNER_ES_ICP_WITH_H3K4ME3	MEISSNER_ES_ICP_WITH_H3K4ME3		27	0.316308	1.01315	0.428814	0.63561	1	2827	tags=26%, list=15%, signal=30%
WANG_TARGETS_OF_MLL_CBP_FUSION_DN	WANG_TARGETS_OF_MLL_CBP_FUSION_DN		41	0.287857	1.01272	0.433898	0.636302	1	3548	tags=29%, list=18%, signal=36%
MATTHEWS_AP1_TARGETS	MATTHEWS_AP1_TARGETS		17	0.361793	1.012	0.440273	0.637795	1	3367	tags=29%, list=17%, signal=36%
KYNG_WERNER_SYNDROM_AND_NORMAL_AGING_UP	KYNG_WERNER_SYNDROM_AND_NORMAL_AGING_UP		82	0.250824	1.01189	0.424196	0.637665	1	2797	tags=20%, list=15%, signal=23%
BORLAK_LIVER_CANCER_EGF_UP	BORLAK_LIVER_CANCER_EGF_UP		51	0.28145	1.01146	0.439938	0.638401	1	1051	tags=12%, list=5%, signal=12%
REACTOME_G_ALPHA_I_SIGNALLING_EVENTS	REACTOME_G_ALPHA_I_SIGNALLING_EVENTS		169	0.22459	1.01119	0.418208	0.638698	1	5346	tags=33%, list=28%, signal=45%
KIM_WT1_TARGETS_UP	KIM_WT1_TARGETS_UP		200	0.22151	1.01114	0.428986	0.638432	1	3142	tags=17%, list=16%, signal=20%
KYNG_WERNER_SYNDROM_AND_NORMAL_AGING_DN	KYNG_WERNER_SYNDROM_AND_NORMAL_AGING_DN		202	0.221013	1.01097	0.431517	0.638433	1	2158	tags=15%, list=11%, signal=17%
KANNAN_TP53_TARGETS_UP	KANNAN_TP53_TARGETS_UP		50	0.279376	1.01022	0.436137	0.639894	1	3392	tags=24%, list=18%, signal=29%
ADDYA_ERYTHROID_DIFFERENTIATION_BY_HEMIN	ADDYA_ERYTHROID_DIFFERENTIATION_BY_HEMIN		63	0.268662	1.00996	0.437097	0.640144	1	3594	tags=24%, list=19%, signal=29%
RASHI_RESPONSE_TO_IONIZING_RADIATION_6	RASHI_RESPONSE_TO_IONIZING_RADIATION_6		73	0.258422	1.00984	0.443586	0.640034	1	2111	tags=16%, list=11%, signal=18%
REACTOME_GASTRIN_CREB_SIGNALLING_PATHWAY_VIA_PKC_AND_MAPK	REACTOME_GASTRIN_CREB_SIGNALLING_PATHWAY_VIA_PKC_AND_MAPK		173	0.224593	1.00949	0.433526	0.64054	1	7521	tags=45%, list=39%, signal=72%
BYSTRYKH_HEMATOPOIESIS_STEM_CELL_QTL_CIS	BYSTRYKH_HEMATOPOIESIS_STEM_CELL_QTL_CIS		110	0.240543	1.00893	0.432945	0.641577	1	5201	tags=32%, list=27%, signal=43%
FINETTI_BREAST_CANCER_KINOME_GREEN	FINETTI_BREAST_CANCER_KINOME_GREEN		16	0.363474	1.00619	0.444444	0.648344	1	5588	tags=44%, list=29%, signal=62%
BASSO_CD40_SIGNALING_UP	BASSO_CD40_SIGNALING_UP		93	0.246607	1.00546	0.449541	0.649823	1	5859	tags=34%, list=30%, signal=49%
WILENSKY_RESPONSE_TO_DARAPLADIB	WILENSKY_RESPONSE_TO_DARAPLADIB		27	0.32022	1.00542	0.460637	0.649509	1	2615	tags=19%, list=14%, signal=21%
REACTOME_METABOLISM_OF_VITAMINS_AND_COFACTORS	REACTOME_METABOLISM_OF_VITAMINS_AND_COFACTORS		47	0.279022	1.00481	0.449744	0.650652	1	5921	tags=45%, list=31%, signal=64%
PASQUALUCCI_LYMPHOMA_BY_GC_STAGE_UP	PASQUALUCCI_LYMPHOMA_BY_GC_STAGE_UP		248	0.214065	1.0044	0.442416	0.651329	1	3257	tags=22%, list=17%, signal=26%
BROWNE_HCMV_INFECTION_12HR_UP	BROWNE_HCMV_INFECTION_12HR_UP		100	0.2434	1.0044	0.434783	0.650902	1	3127	tags=20%, list=16%, signal=24%
SIG_PIP3_SIGNALING_IN_CARDIAC_MYOCTES	SIG_PIP3_SIGNALING_IN_CARDIAC_MYOCTES		64	0.259015	1.00403	0.460033	0.651502	1	3116	tags=23%, list=16%, signal=28%
OKUMURA_INFLAMMATORY_RESPONSE_LPS	OKUMURA_INFLAMMATORY_RESPONSE_LPS		160	0.22751	1.00389	0.462209	0.651425	1	2843	tags=19%, list=15%, signal=23%
ROSS_AML_WITH_AML1_ETO_FUSION	ROSS_AML_WITH_AML1_ETO_FUSION		67	0.258578	1.0038	0.457006	0.651246	1	2685	tags=19%, list=14%, signal=22%
LEE_CALORIE_RESTRICTION_MUSCLE_DN	LEE_CALORIE_RESTRICTION_MUSCLE_DN		49	0.277343	1.00377	0.454976	0.650887	1	3612	tags=31%, list=19%, signal=38%
COULOUARN_TEMPORAL_TGFB1_SIGNATURE_DN	COULOUARN_TEMPORAL_TGFB1_SIGNATURE_DN		116	0.23743	1.00352	0.45441	0.651125	1	3542	tags=24%, list=18%, signal=29%
PLASARI_TGFB1_SIGNALING_VIA_NFIC_1HR_UP	PLASARI_TGFB1_SIGNALING_VIA_NFIC_1HR_UP		31	0.303292	1.00306	0.45189	0.651892	1	3699	tags=29%, list=19%, signal=36%
HOSHIDA_LIVER_CANCER_SURVIVAL_UP	HOSHIDA_LIVER_CANCER_SURVIVAL_UP		69	0.259022	1.0019	0.445498	0.65444	1	4427	tags=26%, list=23%, signal=34%
REACTOME_THROMBOXANE_SIGNALLING_THROUGH_TP_RECEPTOR	REACTOME_THROMBOXANE_SIGNALLING_THROUGH_TP_RECEPTOR		22	0.334484	1.00049	0.445026	0.657831	1	1636	tags=18%, list=8%, signal=20%
REACTOME_MEMBRANE_TRAFFICKING	REACTOME_MEMBRANE_TRAFFICKING		118	0.236997	1.00042	0.463526	0.657568	1	5716	tags=36%, list=30%, signal=51%
KYNG_ENVIRONMENTAL_STRESS_RESPONSE_NOT_BY_4NQO_IN_WS	KYNG_ENVIRONMENTAL_STRESS_RESPONSE_NOT_BY_4NQO_IN_WS		37	0.286388	0.999971	0.460133	0.658307	1	2207	tags=19%, list=11%, signal=21%
WIERENGA_STAT5A_TARGETS_GROUP1	WIERENGA_STAT5A_TARGETS_GROUP1		116	0.235896	0.999684	0.456923	0.658649	1	2509	tags=20%, list=13%, signal=23%
PID_HEDGEHOG_GLI_PATHWAY	PID_HEDGEHOG_GLI_PATHWAY		43	0.282044	0.999529	0.461794	0.65859	1	1898	tags=19%, list=10%, signal=21%
MURAKAMI_UV_RESPONSE_6HR_DN	MURAKAMI_UV_RESPONSE_6HR_DN		20	0.340172	0.999419	0.455357	0.658463	1	1733	tags=15%, list=9%, signal=16%
MELLMAN_TUT1_TARGETS_DN	MELLMAN_TUT1_TARGETS_DN		44	0.284566	0.999274	0.469194	0.658444	1	2475	tags=23%, list=13%, signal=26%
MCCLUNG_COCAINE_REWARD_5D	MCCLUNG_COCAINE_REWARD_5D		73	0.251925	0.999115	0.464401	0.658406	1	3877	tags=29%, list=20%, signal=36%
PID_S1P_S1P1_PATHWAY	PID_S1P_S1P1_PATHWAY		19	0.34822	0.998957	0.448399	0.658394	1	2847	tags=21%, list=15%, signal=25%
REACTOME_MYOGENESIS	REACTOME_MYOGENESIS		25	0.319023	0.998478	0.467577	0.659203	1	4250	tags=36%, list=22%, signal=46%
OKAMOTO_LIVER_CANCER_MULTICENTRIC_OCCURRENCE_UP	OKAMOTO_LIVER_CANCER_MULTICENTRIC_OCCURRENCE_UP		21	0.337193	0.998218	0.461947	0.659489	1	938	tags=14%, list=5%, signal=15%
FONTAINE_FOLLICULAR_THYROID_ADENOMA_DN	FONTAINE_FOLLICULAR_THYROID_ADENOMA_DN		59	0.261485	0.997762	0.4528	0.660257	1	4376	tags=32%, list=23%, signal=42%
REACTOME_SIGNALING_BY_NODAL	REACTOME_SIGNALING_BY_NODAL		15	0.368802	0.99768	0.475779	0.660036	1	3515	tags=27%, list=18%, signal=33%
BIOCARTA_CHEMICAL_PATHWAY	BIOCARTA_CHEMICAL_PATHWAY		22	0.329328	0.997389	0.460102	0.660371	1	3103	tags=27%, list=16%, signal=32%
GYORFFY_MITOXANTRONE_RESISTANCE	GYORFFY_MITOXANTRONE_RESISTANCE		49	0.271989	0.997051	0.460033	0.660784	1	4048	tags=31%, list=21%, signal=39%
XU_GH1_AUTOCRINE_TARGETS_UP	XU_GH1_AUTOCRINE_TARGETS_UP		222	0.2156	0.997023	0.486409	0.660424	1	5181	tags=33%, list=27%, signal=44%
ACEVEDO_FGFR1_TARGETS_IN_PROSTATE_CANCER_MODEL_UP	ACEVEDO_FGFR1_TARGETS_IN_PROSTATE_CANCER_MODEL_UP		258	0.21282	0.997016	0.467742	0.660016	1	3790	tags=19%, list=20%, signal=23%
REACTOME_ACTIVATED_TAK1_MEDIATES_P38_MAPK_ACTIVATION	REACTOME_ACTIVATED_TAK1_MEDIATES_P38_MAPK_ACTIVATION		16	0.347411	0.996572	0.468158	0.66073	1	1780	tags=25%, list=9%, signal=28%
PID_MAPK_TRK_PATHWAY	PID_MAPK_TRK_PATHWAY		31	0.301036	0.996283	0.447883	0.661023	1	1889	tags=19%, list=10%, signal=21%
AZARE_STAT3_TARGETS	AZARE_STAT3_TARGETS		22	0.330186	0.995741	0.460898	0.662032	1	1655	tags=14%, list=9%, signal=15%
DARWICHE_PAPILLOMA_PROGRESSION_RISK	DARWICHE_PAPILLOMA_PROGRESSION_RISK		61	0.266596	0.99574	0.464927	0.661607	1	2189	tags=18%, list=11%, signal=20%
HOLLEMAN_ASPARAGINASE_RESISTANCE_ALL_DN	HOLLEMAN_ASPARAGINASE_RESISTANCE_ALL_DN		20	0.336436	0.995455	0.466667	0.661909	1	3946	tags=30%, list=20%, signal=38%
PURBEY_TARGETS_OF_CTBP1_NOT_SATB1_UP	PURBEY_TARGETS_OF_CTBP1_NOT_SATB1_UP		298	0.207271	0.995286	0.492414	0.661913	1	4825	tags=28%, list=25%, signal=37%
PID_GLYPICAN_1PATHWAY	PID_GLYPICAN_1PATHWAY		26	0.310928	0.994813	0.460345	0.662756	1	2702	tags=15%, list=14%, signal=18%
NAKAMURA_METASTASIS_MODEL_UP	NAKAMURA_METASTASIS_MODEL_UP		37	0.288666	0.994424	0.460102	0.663375	1	5474	tags=41%, list=28%, signal=57%
SARTIPY_BLUNTED_BY_INSULIN_RESISTANCE_DN	SARTIPY_BLUNTED_BY_INSULIN_RESISTANCE_DN		16	0.35217	0.994295	0.47585	0.663308	1	1802	tags=25%, list=9%, signal=28%
BILD_SRC_ONCOGENIC_SIGNATURE	BILD_SRC_ONCOGENIC_SIGNATURE		60	0.260847	0.993838	0.475667	0.664085	1	2222	tags=15%, list=12%, signal=17%
LANDIS_BREAST_CANCER_PROGRESSION_UP	LANDIS_BREAST_CANCER_PROGRESSION_UP		41	0.286248	0.993306	0.453642	0.665042	1	4172	tags=29%, list=22%, signal=37%
TAVOR_CEBPA_TARGETS_DN	TAVOR_CEBPA_TARGETS_DN		29	0.305019	0.992404	0.463054	0.667015	1	3186	tags=24%, list=17%, signal=29%
YAGI_AML_WITH_T_9_11_TRANSLOCATION	YAGI_AML_WITH_T_9_11_TRANSLOCATION		117	0.235398	0.991892	0.485926	0.66791	1	1547	tags=13%, list=8%, signal=14%
KEGG_HEDGEHOG_SIGNALING_PATHWAY	KEGG_HEDGEHOG_SIGNALING_PATHWAY		50	0.274103	0.991235	0.467305	0.669199	1	6644	tags=50%, list=34%, signal=76%
BOGNI_TREATMENT_RELATED_MYELOID_LEUKEMIA_UP	BOGNI_TREATMENT_RELATED_MYELOID_LEUKEMIA_UP		28	0.302283	0.990911	0.472756	0.669607	1	4711	tags=39%, list=24%, signal=52%
RICKMAN_TUMOR_DIFFERENTIATED_WELL_VS_MODERATELY_UP	RICKMAN_TUMOR_DIFFERENTIATED_WELL_VS_MODERATELY_UP		99	0.241026	0.990655	0.476408	0.669837	1	2642	tags=21%, list=14%, signal=24%
PARK_HSC_AND_MULTIPOTENT_PROGENITORS	PARK_HSC_AND_MULTIPOTENT_PROGENITORS		45	0.279989	0.990622	0.483108	0.669495	1	3961	tags=29%, list=21%, signal=36%
WILLERT_WNT_SIGNALING	WILLERT_WNT_SIGNALING		20	0.332733	0.990067	0.461268	0.670561	1	2611	tags=25%, list=14%, signal=29%
VETTER_TARGETS_OF_PRKCA_AND_ETS1_DN	VETTER_TARGETS_OF_PRKCA_AND_ETS1_DN		16	0.351614	0.988369	0.476603	0.67453	1	459	tags=13%, list=2%, signal=13%
CROONQUIST_NRAS_SIGNALING_UP	CROONQUIST_NRAS_SIGNALING_UP		34	0.294072	0.988269	0.46463	0.67435	1	7478	tags=44%, list=39%, signal=72%
MEISSNER_BRAIN_HCP_WITH_H3_UNMETHYLATED	MEISSNER_BRAIN_HCP_WITH_H3_UNMETHYLATED		33	0.299796	0.987806	0.451342	0.675117	1	2776	tags=21%, list=14%, signal=25%
REACTOME_SEMA4D_IN_SEMAPHORIN_SIGNALING	REACTOME_SEMA4D_IN_SEMAPHORIN_SIGNALING		28	0.313701	0.987455	0.490368	0.675604	1	2734	tags=25%, list=14%, signal=29%
MIKKELSEN_IPS_LCP_WITH_H3K4ME3	MIKKELSEN_IPS_LCP_WITH_H3K4ME3		136	0.226039	0.98735	0.476994	0.675454	1	5730	tags=40%, list=30%, signal=56%
REACTOME_PLATELET_HOMEOSTASIS	REACTOME_PLATELET_HOMEOSTASIS		73	0.250487	0.987274	0.45768	0.675228	1	5664	tags=30%, list=29%, signal=43%
RAMPON_ENRICHED_LEARNING_ENVIRONMENT_LATE_UP	RAMPON_ENRICHED_LEARNING_ENVIRONMENT_LATE_UP		20	0.332006	0.986951	0.48542	0.675641	1	5117	tags=40%, list=27%, signal=54%
TRAYNOR_RETT_SYNDROM_UP	TRAYNOR_RETT_SYNDROM_UP		38	0.288681	0.986027	0.471729	0.677634	1	6243	tags=37%, list=32%, signal=54%
WATANABE_RECTAL_CANCER_RADIOTHERAPY_RESPONSIVE_UP	WATANABE_RECTAL_CANCER_RADIOTHERAPY_RESPONSIVE_UP		96	0.236948	0.985919	0.480831	0.677491	1	3043	tags=20%, list=16%, signal=23%
FLECHNER_PBL_KIDNEY_TRANSPLANT_REJECTED_VS_OK_DN	FLECHNER_PBL_KIDNEY_TRANSPLANT_REJECTED_VS_OK_DN		48	0.274094	0.983269	0.486179	0.683989	1	4732	tags=29%, list=25%, signal=39%
SUZUKI_RESPONSE_TO_TSA_AND_DECITABINE_1B	SUZUKI_RESPONSE_TO_TSA_AND_DECITABINE_1B		16	0.345163	0.983256	0.476103	0.683595	1	2022	tags=19%, list=10%, signal=21%
KAYO_AGING_MUSCLE_UP	KAYO_AGING_MUSCLE_UP		210	0.213478	0.982978	0.496474	0.683862	1	3680	tags=20%, list=19%, signal=24%
DELYS_THYROID_CANCER_UP	DELYS_THYROID_CANCER_UP		401	0.200866	0.982569	0.538058	0.684528	1	4780	tags=25%, list=25%, signal=32%
KEGG_BUTANOATE_METABOLISM	KEGG_BUTANOATE_METABOLISM		29	0.304615	0.981374	0.465776	0.687151	1	2588	tags=24%, list=13%, signal=28%
LINDSTEDT_DENDRITIC_CELL_MATURATION_C	LINDSTEDT_DENDRITIC_CELL_MATURATION_C		66	0.254427	0.980971	0.491909	0.687797	1	2595	tags=18%, list=13%, signal=21%
YOSHIOKA_LIVER_CANCER_EARLY_RECURRENCE_UP	YOSHIOKA_LIVER_CANCER_EARLY_RECURRENCE_UP		34	0.284643	0.980418	0.509836	0.688823	1	5563	tags=35%, list=29%, signal=50%
ST_GRANULE_CELL_SURVIVAL_PATHWAY	ST_GRANULE_CELL_SURVIVAL_PATHWAY		27	0.304576	0.980348	0.5	0.688579	1	2302	tags=22%, list=12%, signal=25%
REACTOME_TRANSPORT_OF_INORGANIC_CATIONS_ANIONS_AND_AMINO_ACIDS_OLIGOPEPTIDES	REACTOME_TRANSPORT_OF_INORGANIC_CATIONS_ANIONS_AND_AMINO_ACIDS_OLIGOPEPTIDES		85	0.245851	0.980179	0.516768	0.688584	1	3964	tags=25%, list=21%, signal=31%
LANG_MYB_FAMILY_TARGETS	LANG_MYB_FAMILY_TARGETS		27	0.308487	0.979579	0.503413	0.689756	1	3035	tags=26%, list=16%, signal=31%
SPIRA_SMOKERS_LUNG_CANCER_DN	SPIRA_SMOKERS_LUNG_CANCER_DN		16	0.34931	0.979029	0.498162	0.690746	1	2076	tags=25%, list=11%, signal=28%
REACTOME_LIGAND_GATED_ION_CHANNEL_TRANSPORT	REACTOME_LIGAND_GATED_ION_CHANNEL_TRANSPORT		21	0.330659	0.978837	0.483536	0.690817	1	7485	tags=57%, list=39%, signal=93%
REACTOME_DOWNREGULATION_OF_SMAD2_3_SMAD4_TRANSCRIPTIONAL_ACTIVITY	REACTOME_DOWNREGULATION_OF_SMAD2_3_SMAD4_TRANSCRIPTIONAL_ACTIVITY		19	0.327739	0.976799	0.487135	0.695678	1	493	tags=16%, list=3%, signal=16%
REACTOME_TRANS_GOLGI_NETWORK_VESICLE_BUDDING	REACTOME_TRANS_GOLGI_NETWORK_VESICLE_BUDDING		54	0.259728	0.976711	0.488333	0.695456	1	2099	tags=17%, list=11%, signal=19%
YAGI_AML_WITH_INV_16_TRANSLOCATION	YAGI_AML_WITH_INV_16_TRANSLOCATION		371	0.20012	0.976464	0.537353	0.695679	1	3758	tags=22%, list=19%, signal=27%
REACTOME_FORMATION_OF_TRANSCRIPTION_COUPLED_NER_TC_NER_REPAIR_COMPLEX	REACTOME_FORMATION_OF_TRANSCRIPTION_COUPLED_NER_TC_NER_REPAIR_COMPLEX		24	0.321416	0.975921	0.478411	0.69671	1	4002	tags=29%, list=21%, signal=37%
TORCHIA_TARGETS_OF_EWSR1_FLI1_FUSION_DN	TORCHIA_TARGETS_OF_EWSR1_FLI1_FUSION_DN		275	0.206332	0.974888	0.526912	0.699017	1	4337	tags=24%, list=22%, signal=31%
KANG_FLUOROURACIL_RESISTANCE_DN	KANG_FLUOROURACIL_RESISTANCE_DN		16	0.351607	0.974873	0.481216	0.698619	1	3449	tags=19%, list=18%, signal=23%
SCIBETTA_KDM5B_TARGETS_UP	SCIBETTA_KDM5B_TARGETS_UP		17	0.34549	0.974613	0.47563	0.698864	1	2675	tags=29%, list=14%, signal=34%
XU_CREBBP_TARGETS_DN	XU_CREBBP_TARGETS_DN		40	0.280089	0.974364	0.521523	0.699092	1	4531	tags=33%, list=23%, signal=42%
REACTOME_GABA_B_RECEPTOR_ACTIVATION	REACTOME_GABA_B_RECEPTOR_ACTIVATION		35	0.287628	0.974034	0.500864	0.69951	1	5153	tags=40%, list=27%, signal=54%
MARSON_FOXP3_TARGETS_DN	MARSON_FOXP3_TARGETS_DN		49	0.265465	0.97383	0.508503	0.699585	1	4682	tags=27%, list=24%, signal=35%
CARDOSO_RESPONSE_TO_GAMMA_RADIATION_AND_3AB	CARDOSO_RESPONSE_TO_GAMMA_RADIATION_AND_3AB		16	0.347672	0.9738	0.494845	0.699226	1	1813	tags=19%, list=9%, signal=21%
WELCH_GATA1_TARGETS	WELCH_GATA1_TARGETS		17	0.345351	0.97344	0.480427	0.699735	1	547	tags=12%, list=3%, signal=12%
KIM_ALL_DISORDERS_OLIGODENDROCYTE_NUMBER_CORR_DN	KIM_ALL_DISORDERS_OLIGODENDROCYTE_NUMBER_CORR_DN		33	0.287865	0.973102	0.507563	0.700114	1	5713	tags=39%, list=30%, signal=56%
XU_HGF_TARGETS_INDUCED_BY_AKT1_6HR	XU_HGF_TARGETS_INDUCED_BY_AKT1_6HR		16	0.347435	0.972915	0.494643	0.700142	1	4534	tags=38%, list=24%, signal=49%
LEIN_CEREBELLUM_MARKERS	LEIN_CEREBELLUM_MARKERS		77	0.246633	0.972842	0.483821	0.699895	1	4830	tags=32%, list=25%, signal=43%
RIZ_ERYTHROID_DIFFERENTIATION_6HR	RIZ_ERYTHROID_DIFFERENTIATION_6HR		36	0.284807	0.972301	0.48542	0.700918	1	5853	tags=39%, list=30%, signal=56%
SESTO_RESPONSE_TO_UV_C8	SESTO_RESPONSE_TO_UV_C8		66	0.248841	0.971118	0.505068	0.703554	1	3183	tags=21%, list=17%, signal=25%
BROWNE_HCMV_INFECTION_10HR_UP	BROWNE_HCMV_INFECTION_10HR_UP		89	0.244199	0.968404	0.504792	0.710323	1	2643	tags=19%, list=14%, signal=22%
YANAGIHARA_ESX1_TARGETS	YANAGIHARA_ESX1_TARGETS		26	0.312626	0.96811	0.506045	0.710623	1	3872	tags=35%, list=20%, signal=43%
PAPASPYRIDONOS_UNSTABLE_ATEROSCLEROTIC_PLAQUE_UP	PAPASPYRIDONOS_UNSTABLE_ATEROSCLEROTIC_PLAQUE_UP		47	0.266463	0.967686	0.52589	0.711292	1	2426	tags=13%, list=13%, signal=15%
WANG_TUMOR_INVASIVENESS_DN	WANG_TUMOR_INVASIVENESS_DN		189	0.21092	0.966731	0.559942	0.713364	1	2685	tags=17%, list=14%, signal=20%
CROMER_METASTASIS_UP	CROMER_METASTASIS_UP		74	0.24442	0.966384	0.528846	0.713814	1	3183	tags=22%, list=17%, signal=26%
FIGUEROA_AML_METHYLATION_CLUSTER_7_UP	FIGUEROA_AML_METHYLATION_CLUSTER_7_UP		99	0.231685	0.965019	0.530675	0.717023	1	4438	tags=27%, list=23%, signal=35%
GAUSSMANN_MLL_AF4_FUSION_TARGETS_G_DN	GAUSSMANN_MLL_AF4_FUSION_TARGETS_G_DN		31	0.292889	0.964682	0.516963	0.71744	1	4132	tags=39%, list=21%, signal=49%
REACTOME_THE_ROLE_OF_NEF_IN_HIV1_REPLICATION_AND_DISEASE_PATHOGENESIS	REACTOME_THE_ROLE_OF_NEF_IN_HIV1_REPLICATION_AND_DISEASE_PATHOGENESIS		26	0.306231	0.96396	0.494118	0.718958	1	5588	tags=46%, list=29%, signal=65%
RICKMAN_METASTASIS_DN	RICKMAN_METASTASIS_DN		226	0.209948	0.963671	0.553495	0.719293	1	6505	tags=42%, list=34%, signal=62%
SAMOLS_TARGETS_OF_KHSV_MIRNAS_DN	SAMOLS_TARGETS_OF_KHSV_MIRNAS_DN		55	0.26152	0.963655	0.530844	0.718896	1	3643	tags=24%, list=19%, signal=29%
JAATINEN_HEMATOPOIETIC_STEM_CELL_UP	JAATINEN_HEMATOPOIETIC_STEM_CELL_UP		266	0.204815	0.963625	0.534075	0.718527	1	3654	tags=21%, list=19%, signal=26%
RUTELLA_RESPONSE_TO_HGF_UP	RUTELLA_RESPONSE_TO_HGF_UP		378	0.19869	0.962848	0.582563	0.720102	1	3489	tags=20%, list=18%, signal=24%
RAO_BOUND_BY_SALL4	RAO_BOUND_BY_SALL4		194	0.212004	0.962832	0.549133	0.719701	1	3077	tags=19%, list=16%, signal=22%
WEBER_METHYLATED_LCP_IN_SPERM_UP	WEBER_METHYLATED_LCP_IN_SPERM_UP		15	0.347908	0.962804	0.51458	0.719334	1	5394	tags=47%, list=28%, signal=65%
ROYLANCE_BREAST_CANCER_16Q_COPY_NUMBER_DN	ROYLANCE_BREAST_CANCER_16Q_COPY_NUMBER_DN		22	0.318427	0.962722	0.530864	0.719081	1	1523	tags=23%, list=8%, signal=25%
REACTOME_DOWNSTREAM_SIGNALING_OF_ACTIVATED_FGFR	REACTOME_DOWNSTREAM_SIGNALING_OF_ACTIVATED_FGFR		91	0.234263	0.962642	0.550769	0.718858	1	3943	tags=26%, list=20%, signal=33%
MCBRYAN_PUBERTAL_BREAST_6_7WK_UP	MCBRYAN_PUBERTAL_BREAST_6_7WK_UP		179	0.215332	0.962192	0.556657	0.71968	1	2690	tags=20%, list=14%, signal=23%
KEGG_SELENOAMINO_ACID_METABOLISM	KEGG_SELENOAMINO_ACID_METABOLISM		21	0.318736	0.96183	0.492147	0.720152	1	1883	tags=14%, list=10%, signal=16%
GARGALOVIC_RESPONSE_TO_OXIDIZED_PHOSPHOLIPIDS_YELLOW_DN	GARGALOVIC_RESPONSE_TO_OXIDIZED_PHOSPHOLIPIDS_YELLOW_DN		19	0.330118	0.96141	0.50423	0.720854	1	4424	tags=37%, list=23%, signal=48%
PID_AJDISS_2PATHWAY	PID_AJDISS_2PATHWAY		43	0.273553	0.961404	0.516892	0.720422	1	1334	tags=12%, list=7%, signal=12%
REACTOME_INSULIN_RECEPTOR_SIGNALLING_CASCADE	REACTOME_INSULIN_RECEPTOR_SIGNALLING_CASCADE		77	0.244256	0.960298	0.52809	0.722771	1	3943	tags=27%, list=20%, signal=34%
VALK_AML_CLUSTER_13	VALK_AML_CLUSTER_13		26	0.303649	0.960186	0.510779	0.722613	1	4145	tags=31%, list=21%, signal=39%
HOEGERKORP_CD44_TARGETS_TEMPORAL_DN	HOEGERKORP_CD44_TARGETS_TEMPORAL_DN		23	0.314757	0.95974	0.538869	0.723304	1	2694	tags=26%, list=14%, signal=30%
KEGG_PHENYLALANINE_METABOLISM	KEGG_PHENYLALANINE_METABOLISM		16	0.34574	0.959611	0.533454	0.723197	1	7581	tags=56%, list=39%, signal=93%
LIU_VAV3_PROSTATE_CARCINOGENESIS_DN	LIU_VAV3_PROSTATE_CARCINOGENESIS_DN		16	0.337297	0.959548	0.537367	0.722912	1	5503	tags=56%, list=29%, signal=79%
KUUSELO_PANCREATIC_CANCER_19Q13_AMPLIFICATION	KUUSELO_PANCREATIC_CANCER_19Q13_AMPLIFICATION		27	0.301158	0.958879	0.524126	0.724278	1	2875	tags=26%, list=15%, signal=30%
RIZKI_TUMOR_INVASIVENESS_2D_UP	RIZKI_TUMOR_INVASIVENESS_2D_UP		61	0.25169	0.958487	0.52901	0.724866	1	2170	tags=20%, list=11%, signal=22%
APRELIKOVA_BRCA1_TARGETS	APRELIKOVA_BRCA1_TARGETS		42	0.270872	0.958466	0.521523	0.724478	1	2780	tags=26%, list=14%, signal=31%
REACTOME_NONSENSE_MEDIATED_DECAY_ENHANCED_BY_THE_EXON_JUNCTION_COMPLEX	REACTOME_NONSENSE_MEDIATED_DECAY_ENHANCED_BY_THE_EXON_JUNCTION_COMPLEX		57	0.254602	0.958171	0.519328	0.724765	1	4901	tags=30%, list=25%, signal=40%
REACTOME_DAG_AND_IP3_SIGNALING	REACTOME_DAG_AND_IP3_SIGNALING		28	0.298597	0.957652	0.518072	0.725693	1	5850	tags=50%, list=30%, signal=72%
KEGG_COLORECTAL_CANCER	KEGG_COLORECTAL_CANCER		60	0.252289	0.954048	0.539519	0.734699	1	2586	tags=18%, list=13%, signal=21%
RUAN_RESPONSE_TO_TROGLITAZONE_UP	RUAN_RESPONSE_TO_TROGLITAZONE_UP		20	0.322966	0.953896	0.526496	0.734627	1	2369	tags=25%, list=12%, signal=28%
REACTOME_TRAFFICKING_OF_AMPA_RECEPTORS	REACTOME_TRAFFICKING_OF_AMPA_RECEPTORS		26	0.295738	0.953709	0.534805	0.734632	1	5986	tags=42%, list=31%, signal=61%
CAFFAREL_RESPONSE_TO_THC_UP	CAFFAREL_RESPONSE_TO_THC_UP		29	0.299253	0.953523	0.515464	0.734681	1	655	tags=14%, list=3%, signal=14%
MANTOVANI_VIRAL_GPCR_SIGNALING_DN	MANTOVANI_VIRAL_GPCR_SIGNALING_DN		39	0.278253	0.952907	0.533225	0.735892	1	5553	tags=38%, list=29%, signal=54%
PID_IL8_CXCR1_PATHWAY	PID_IL8_CXCR1_PATHWAY		23	0.318356	0.952573	0.525483	0.736271	1	8127	tags=57%, list=42%, signal=98%
OSWALD_HEMATOPOIETIC_STEM_CELL_IN_COLLAGEN_GEL_UP	OSWALD_HEMATOPOIETIC_STEM_CELL_IN_COLLAGEN_GEL_UP		217	0.208203	0.952382	0.576552	0.73632	1	3249	tags=18%, list=17%, signal=22%
REACTOME_ADP_SIGNALLING_THROUGH_P2RY12	REACTOME_ADP_SIGNALLING_THROUGH_P2RY12		18	0.333324	0.952291	0.501678	0.736097	1	1636	tags=22%, list=8%, signal=24%
REACTOME_AMINE_COMPOUND_SLC_TRANSPORTERS	REACTOME_AMINE_COMPOUND_SLC_TRANSPORTERS		27	0.299526	0.951879	0.512281	0.736714	1	6263	tags=41%, list=32%, signal=60%
REACTOME_GOLGI_ASSOCIATED_VESICLE_BIOGENESIS	REACTOME_GOLGI_ASSOCIATED_VESICLE_BIOGENESIS		48	0.261143	0.9515	0.533965	0.737302	1	2099	tags=17%, list=11%, signal=19%
HAHTOLA_MYCOSIS_FUNGOIDES_CD4_DN	HAHTOLA_MYCOSIS_FUNGOIDES_CD4_DN		107	0.228777	0.950989	0.580894	0.738205	1	3702	tags=28%, list=19%, signal=35%
REACTOME_G_PROTEIN_BETA_GAMMA_SIGNALLING	REACTOME_G_PROTEIN_BETA_GAMMA_SIGNALLING		25	0.301732	0.950238	0.556492	0.739768	1	2847	tags=24%, list=15%, signal=28%
VANHARANTA_UTERINE_FIBROID_UP	VANHARANTA_UTERINE_FIBROID_UP		42	0.266396	0.950087	0.537459	0.739724	1	1701	tags=14%, list=9%, signal=16%
DELASERNA_MYOD_TARGETS_DN	DELASERNA_MYOD_TARGETS_DN		53	0.260789	0.949992	0.547658	0.739531	1	4312	tags=28%, list=22%, signal=36%
HOSHIDA_LIVER_CANCER_LATE_RECURRENCE_UP	HOSHIDA_LIVER_CANCER_LATE_RECURRENCE_UP		55	0.251014	0.949736	0.547078	0.739762	1	2298	tags=18%, list=12%, signal=21%
REACTOME_PI3K_EVENTS_IN_ERBB4_SIGNALING	REACTOME_PI3K_EVENTS_IN_ERBB4_SIGNALING		36	0.279183	0.949671	0.538333	0.739475	1	2335	tags=22%, list=12%, signal=25%
KASLER_HDAC7_TARGETS_2_DN	KASLER_HDAC7_TARGETS_2_DN		32	0.286443	0.949537	0.535593	0.739372	1	3111	tags=25%, list=16%, signal=30%
PID_INTEGRIN3_PATHWAY	PID_INTEGRIN3_PATHWAY		42	0.268383	0.949097	0.547541	0.740102	1	6539	tags=36%, list=34%, signal=54%
INGA_TP53_TARGETS	INGA_TP53_TARGETS		17	0.333696	0.948805	0.55036	0.740419	1	196	tags=12%, list=1%, signal=12%
FIGUEROA_AML_METHYLATION_CLUSTER_3_UP	FIGUEROA_AML_METHYLATION_CLUSTER_3_UP		135	0.223287	0.948747	0.554396	0.740125	1	2810	tags=20%, list=15%, signal=23%
BRUINS_UVC_RESPONSE_MIDDLE	BRUINS_UVC_RESPONSE_MIDDLE		77	0.234741	0.948188	0.543171	0.741149	1	2892	tags=19%, list=15%, signal=23%
SIG_CD40PATHWAYMAP	SIG_CD40PATHWAYMAP		32	0.283178	0.947644	0.547899	0.742155	1	4057	tags=31%, list=21%, signal=40%
BRUINS_UVC_RESPONSE_VIA_TP53_GROUP_D	BRUINS_UVC_RESPONSE_VIA_TP53_GROUP_D		230	0.203687	0.947644	0.605634	0.741709	1	5091	tags=29%, list=26%, signal=39%
BAE_BRCA1_TARGETS_UP	BAE_BRCA1_TARGETS_UP		64	0.245319	0.946995	0.574434	0.742951	1	1781	tags=19%, list=9%, signal=21%
DAZARD_UV_RESPONSE_CLUSTER_G1	DAZARD_UV_RESPONSE_CLUSTER_G1		53	0.252486	0.944472	0.54698	0.749056	1	7391	tags=57%, list=38%, signal=92%
SMIRNOV_CIRCULATING_ENDOTHELIOCYTES_IN_CANCER_UP	SMIRNOV_CIRCULATING_ENDOTHELIOCYTES_IN_CANCER_UP		149	0.215744	0.944345	0.592204	0.748935	1	3470	tags=20%, list=18%, signal=24%
BIOCARTA_AGR_PATHWAY	BIOCARTA_AGR_PATHWAY		33	0.280223	0.944277	0.552901	0.74866	1	1796	tags=12%, list=9%, signal=13%
REACTOME_SIGNALING_BY_INSULIN_RECEPTOR	REACTOME_SIGNALING_BY_INSULIN_RECEPTOR		98	0.2302	0.944254	0.554849	0.748264	1	3943	tags=24%, list=20%, signal=31%
LIANG_HEMATOPOIESIS_STEM_CELL_NUMBER_QTL	LIANG_HEMATOPOIESIS_STEM_CELL_NUMBER_QTL		16	0.333804	0.944037	0.532872	0.748381	1	508	tags=13%, list=3%, signal=13%
HOSHIDA_LIVER_CANCER_LATE_RECURRENCE_DN	HOSHIDA_LIVER_CANCER_LATE_RECURRENCE_DN		66	0.246644	0.943754	0.57189	0.748686	1	4184	tags=26%, list=22%, signal=33%
MEISSNER_BRAIN_ICP_WITH_H3K4ME3	MEISSNER_BRAIN_ICP_WITH_H3K4ME3		24	0.300372	0.94115	0.535587	0.75506	1	2558	tags=25%, list=13%, signal=29%
SASSON_RESPONSE_TO_FORSKOLIN_UP	SASSON_RESPONSE_TO_FORSKOLIN_UP		85	0.236107	0.940189	0.572086	0.757104	1	3364	tags=22%, list=17%, signal=27%
GAUSSMANN_MLL_AF4_FUSION_TARGETS_A_UP	GAUSSMANN_MLL_AF4_FUSION_TARGETS_A_UP		163	0.21149	0.939892	0.614693	0.757387	1	2486	tags=15%, list=13%, signal=17%
PID_LKB1_PATHWAY	PID_LKB1_PATHWAY		42	0.266491	0.939589	0.55058	0.757708	1	2112	tags=19%, list=11%, signal=21%
FARMER_BREAST_CANCER_CLUSTER_1	FARMER_BREAST_CANCER_CLUSTER_1		38	0.270433	0.938935	0.560068	0.758944	1	7346	tags=50%, list=38%, signal=81%
REACTOME_EXTRACELLULAR_MATRIX_ORGANIZATION	REACTOME_EXTRACELLULAR_MATRIX_ORGANIZATION		77	0.234121	0.938413	0.563011	0.759892	1	6432	tags=39%, list=33%, signal=58%
GARGALOVIC_RESPONSE_TO_OXIDIZED_PHOSPHOLIPIDS_BLUE_UP	GARGALOVIC_RESPONSE_TO_OXIDIZED_PHOSPHOLIPIDS_BLUE_UP		114	0.220842	0.937901	0.584218	0.760726	1	1612	tags=14%, list=8%, signal=15%
KEGG_BASAL_CELL_CARCINOMA	KEGG_BASAL_CELL_CARCINOMA		53	0.255148	0.937772	0.561208	0.760607	1	7904	tags=57%, list=41%, signal=96%
REACTOME_KERATAN_SULFATE_BIOSYNTHESIS	REACTOME_KERATAN_SULFATE_BIOSYNTHESIS		25	0.301456	0.937629	0.563356	0.760517	1	3928	tags=28%, list=20%, signal=35%
PID_SYNDECAN_1_PATHWAY	PID_SYNDECAN_1_PATHWAY		44	0.264516	0.937314	0.554367	0.760877	1	6353	tags=39%, list=33%, signal=57%
YAGI_AML_RELAPSE_PROGNOSIS	YAGI_AML_RELAPSE_PROGNOSIS		32	0.285152	0.937018	0.564189	0.761173	1	2154	tags=22%, list=11%, signal=25%
REACTOME_REGULATION_OF_BETA_CELL_DEVELOPMENT	REACTOME_REGULATION_OF_BETA_CELL_DEVELOPMENT		28	0.286714	0.936554	0.566327	0.761935	1	6313	tags=46%, list=33%, signal=69%
BOSCO_EPITHELIAL_DIFFERENTIATION_MODULE	BOSCO_EPITHELIAL_DIFFERENTIATION_MODULE		55	0.253925	0.936228	0.565854	0.762268	1	7542	tags=44%, list=39%, signal=71%
WANG_RESPONSE_TO_BEXAROTENE_UP	WANG_RESPONSE_TO_BEXAROTENE_UP		31	0.282052	0.936056	0.577855	0.762283	1	3511	tags=19%, list=18%, signal=24%
JIANG_TIP30_TARGETS_UP	JIANG_TIP30_TARGETS_UP		42	0.263632	0.935558	0.562197	0.76312	1	360	tags=10%, list=2%, signal=10%
TONKS_TARGETS_OF_RUNX1_RUNX1T1_FUSION_HSC_DN	TONKS_TARGETS_OF_RUNX1_RUNX1T1_FUSION_HSC_DN		171	0.208726	0.935295	0.610879	0.763326	1	6611	tags=37%, list=34%, signal=56%
ZHANG_BREAST_CANCER_PROGENITORS_DN	ZHANG_BREAST_CANCER_PROGENITORS_DN		134	0.213286	0.934928	0.594118	0.76379	1	2896	tags=19%, list=15%, signal=22%
CHOI_ATL_STAGE_PREDICTOR	CHOI_ATL_STAGE_PREDICTOR		36	0.278069	0.930945	0.554054	0.773677	1	3925	tags=31%, list=20%, signal=38%
PID_CD8_TCR_PATHWAY	PID_CD8_TCR_PATHWAY		49	0.255608	0.930643	0.602291	0.774017	1	6344	tags=47%, list=33%, signal=70%
LIM_MAMMARY_LUMINAL_MATURE_UP	LIM_MAMMARY_LUMINAL_MATURE_UP		99	0.224401	0.930185	0.614173	0.774695	1	5335	tags=36%, list=28%, signal=50%
WANG_NEOPLASTIC_TRANSFORMATION_BY_CCND1_MYC	WANG_NEOPLASTIC_TRANSFORMATION_BY_CCND1_MYC		20	0.312775	0.929266	0.568067	0.776583	1	2675	tags=25%, list=14%, signal=29%
HAHTOLA_MYCOSIS_FUNGOIDES_SKIN_UP	HAHTOLA_MYCOSIS_FUNGOIDES_SKIN_UP		163	0.208738	0.929185	0.608309	0.776324	1	1771	tags=15%, list=9%, signal=16%
BILANGES_SERUM_SENSITIVE_GENES	BILANGES_SERUM_SENSITIVE_GENES		79	0.231956	0.929131	0.605519	0.775984	1	6214	tags=42%, list=32%, signal=61%
WEI_MIR34A_TARGETS	WEI_MIR34A_TARGETS		136	0.215443	0.928621	0.611195	0.776856	1	2774	tags=18%, list=14%, signal=20%
CERVERA_SDHB_TARGETS_1_UP	CERVERA_SDHB_TARGETS_1_UP		100	0.22576	0.928095	0.633648	0.777778	1	5357	tags=34%, list=28%, signal=47%
REACTOME_NRAGE_SIGNALS_DEATH_THROUGH_JNK	REACTOME_NRAGE_SIGNALS_DEATH_THROUGH_JNK		43	0.259811	0.927851	0.571429	0.777967	1	4900	tags=37%, list=25%, signal=50%
IZADPANAH_STEM_CELL_ADIPOSE_VS_BONE_UP	IZADPANAH_STEM_CELL_ADIPOSE_VS_BONE_UP		114	0.219369	0.927259	0.629297	0.778969	1	1898	tags=12%, list=10%, signal=14%
MARCHINI_TRABECTEDIN_RESISTANCE_DN	MARCHINI_TRABECTEDIN_RESISTANCE_DN		45	0.261605	0.925829	0.600946	0.782121	1	3680	tags=24%, list=19%, signal=30%
DER_IFN_GAMMA_RESPONSE_UP	DER_IFN_GAMMA_RESPONSE_UP		63	0.240239	0.925529	0.60443	0.782398	1	2875	tags=22%, list=15%, signal=26%
DELACROIX_RARG_BOUND_MEF	DELACROIX_RARG_BOUND_MEF		329	0.190786	0.925016	0.687758	0.783266	1	3029	tags=18%, list=16%, signal=21%
REACTOME_OPIOID_SIGNALLING	REACTOME_OPIOID_SIGNALLING		71	0.233916	0.924151	0.605	0.785058	1	5850	tags=41%, list=30%, signal=58%
ROME_INSULIN_TARGETS_IN_MUSCLE_DN	ROME_INSULIN_TARGETS_IN_MUSCLE_DN		165	0.207555	0.923701	0.647235	0.785772	1	3322	tags=21%, list=17%, signal=25%
REACTOME_GLUCAGON_SIGNALING_IN_METABOLIC_REGULATION	REACTOME_GLUCAGON_SIGNALING_IN_METABOLIC_REGULATION		32	0.277239	0.921467	0.578947	0.791008	1	5153	tags=41%, list=27%, signal=55%
CHIBA_RESPONSE_TO_TSA	CHIBA_RESPONSE_TO_TSA		44	0.259678	0.920968	0.570963	0.791838	1	1566	tags=18%, list=8%, signal=20%
KEGG_RENIN_ANGIOTENSIN_SYSTEM	KEGG_RENIN_ANGIOTENSIN_SYSTEM		15	0.327039	0.920509	0.578014	0.792511	1	1975	tags=13%, list=10%, signal=15%
AMUNDSON_GAMMA_RADIATION_RESISTANCE	AMUNDSON_GAMMA_RADIATION_RESISTANCE		20	0.308531	0.920293	0.575908	0.792605	1	4752	tags=40%, list=25%, signal=53%
PID_IL8_CXCR2_PATHWAY	PID_IL8_CXCR2_PATHWAY		30	0.284369	0.920255	0.593857	0.792242	1	5828	tags=40%, list=30%, signal=57%
GRADE_COLON_VS_RECTAL_CANCER_UP	GRADE_COLON_VS_RECTAL_CANCER_UP		29	0.280954	0.918556	0.569787	0.796081	1	2582	tags=17%, list=13%, signal=20%
REACTOME_G_BETA_GAMMA_SIGNALLING_THROUGH_PI3KGAMMA	REACTOME_G_BETA_GAMMA_SIGNALLING_THROUGH_PI3KGAMMA		23	0.301888	0.918411	0.579125	0.795984	1	2497	tags=22%, list=13%, signal=25%
MIKKELSEN_MEF_ICP_WITH_H3K27ME3	MIKKELSEN_MEF_ICP_WITH_H3K27ME3		158	0.203552	0.918136	0.661765	0.796209	1	7820	tags=51%, list=41%, signal=84%
NIKOLSKY_BREAST_CANCER_8P12_P11_AMPLICON	NIKOLSKY_BREAST_CANCER_8P12_P11_AMPLICON		44	0.259692	0.9181	0.603993	0.795836	1	3770	tags=25%, list=20%, signal=31%
BILANGES_RAPAMYCIN_SENSITIVE_GENES	BILANGES_RAPAMYCIN_SENSITIVE_GENES		30	0.281596	0.917816	0.587786	0.79611	1	3412	tags=23%, list=18%, signal=28%
PID_NETRIN_PATHWAY	PID_NETRIN_PATHWAY		31	0.280046	0.916635	0.58557	0.798623	1	4553	tags=35%, list=24%, signal=46%
KYNG_ENVIRONMENTAL_STRESS_RESPONSE_UP	KYNG_ENVIRONMENTAL_STRESS_RESPONSE_UP		50	0.250932	0.91655	0.601329	0.798379	1	4916	tags=34%, list=25%, signal=46%
JOSEPH_RESPONSE_TO_SODIUM_BUTYRATE_UP	JOSEPH_RESPONSE_TO_SODIUM_BUTYRATE_UP		27	0.286583	0.916474	0.572391	0.798107	1	4173	tags=30%, list=22%, signal=38%
REACTOME_SIGNALING_BY_FGFR	REACTOME_SIGNALING_BY_FGFR		102	0.220865	0.916463	0.632117	0.797664	1	3943	tags=25%, list=20%, signal=32%
REACTOME_SIGNALING_BY_PDGF	REACTOME_SIGNALING_BY_PDGF		113	0.215139	0.916139	0.633234	0.79799	1	4650	tags=31%, list=24%, signal=41%
ZWANG_EGF_PERSISTENTLY_UP	ZWANG_EGF_PERSISTENTLY_UP		31	0.279569	0.915625	0.58748	0.798826	1	4240	tags=35%, list=22%, signal=45%
REACTOME_GPCR_LIGAND_BINDING	REACTOME_GPCR_LIGAND_BINDING		338	0.188252	0.914852	0.739946	0.800349	1	6933	tags=40%, list=36%, signal=62%
BECKER_TAMOXIFEN_RESISTANCE_UP	BECKER_TAMOXIFEN_RESISTANCE_UP		44	0.255465	0.9146	0.585911	0.8005	1	2841	tags=23%, list=15%, signal=27%
ROSS_AML_OF_FAB_M7_TYPE	ROSS_AML_OF_FAB_M7_TYPE		64	0.240025	0.914376	0.6	0.800623	1	1813	tags=14%, list=9%, signal=15%
GAZDA_DIAMOND_BLACKFAN_ANEMIA_ERYTHROID_UP	GAZDA_DIAMOND_BLACKFAN_ANEMIA_ERYTHROID_UP		23	0.29822	0.913504	0.587189	0.802315	1	2797	tags=26%, list=15%, signal=30%
MCBRYAN_PUBERTAL_BREAST_4_5WK_UP	MCBRYAN_PUBERTAL_BREAST_4_5WK_UP		244	0.197044	0.913003	0.705799	0.803117	1	4792	tags=25%, list=25%, signal=33%
BOYAULT_LIVER_CANCER_SUBCLASS_G1_UP	BOYAULT_LIVER_CANCER_SUBCLASS_G1_UP		97	0.221969	0.912644	0.651128	0.803556	1	3493	tags=24%, list=18%, signal=29%
REACTOME_GABA_RECEPTOR_ACTIVATION	REACTOME_GABA_RECEPTOR_ACTIVATION		49	0.245649	0.911974	0.590835	0.804755	1	6491	tags=45%, list=34%, signal=68%
REACTOME_DOWNSTREAM_SIGNAL_TRANSDUCTION	REACTOME_DOWNSTREAM_SIGNAL_TRANSDUCTION		86	0.222818	0.911384	0.633229	0.805737	1	2884	tags=22%, list=15%, signal=26%
DITTMER_PTHLH_TARGETS_DN	DITTMER_PTHLH_TARGETS_DN		68	0.235028	0.911319	0.620579	0.805421	1	1077	tags=12%, list=6%, signal=12%
PID_AR_NONGENOMIC_PATHWAY	PID_AR_NONGENOMIC_PATHWAY		27	0.286251	0.910227	0.616554	0.807696	1	6271	tags=44%, list=33%, signal=66%
GUO_HEX_TARGETS_UP	GUO_HEX_TARGETS_UP		77	0.227021	0.909225	0.636076	0.80975	1	2773	tags=18%, list=14%, signal=21%
ZHAN_LATE_DIFFERENTIATION_GENES_UP	ZHAN_LATE_DIFFERENTIATION_GENES_UP		32	0.274684	0.908677	0.588328	0.810619	1	2902	tags=19%, list=15%, signal=22%
KYNG_WERNER_SYNDROM_DN	KYNG_WERNER_SYNDROM_DN		24	0.291781	0.908466	0.627451	0.810706	1	3252	tags=29%, list=17%, signal=35%
WANG_CLIM2_TARGETS_UP	WANG_CLIM2_TARGETS_UP		215	0.197734	0.907524	0.703125	0.812607	1	3724	tags=21%, list=19%, signal=26%
CHIARADONNA_NEOPLASTIC_TRANSFORMATION_CDC25_UP	CHIARADONNA_NEOPLASTIC_TRANSFORMATION_CDC25_UP		113	0.215729	0.906734	0.636785	0.814121	1	2254	tags=13%, list=12%, signal=15%
WANG_TNF_TARGETS	WANG_TNF_TARGETS		22	0.298413	0.905464	0.592965	0.816851	1	5859	tags=32%, list=30%, signal=46%
SESTO_RESPONSE_TO_UV_C1	SESTO_RESPONSE_TO_UV_C1		61	0.23538	0.904477	0.643678	0.818836	1	4903	tags=30%, list=25%, signal=39%
KEGG_ARGININE_AND_PROLINE_METABOLISM	KEGG_ARGININE_AND_PROLINE_METABOLISM		48	0.246335	0.903581	0.614357	0.820641	1	5429	tags=35%, list=28%, signal=49%
SAGIV_CD24_TARGETS_UP	SAGIV_CD24_TARGETS_UP		21	0.300536	0.902503	0.606218	0.82281	1	3465	tags=29%, list=18%, signal=35%
YIH_RESPONSE_TO_ARSENITE_C4	YIH_RESPONSE_TO_ARSENITE_C4		16	0.320188	0.902069	0.59612	0.823402	1	5073	tags=38%, list=26%, signal=51%
VISALA_AGING_LYMPHOCYTE_DN	VISALA_AGING_LYMPHOCYTE_DN		19	0.307175	0.901876	0.59894	0.823425	1	1056	tags=16%, list=5%, signal=17%
AFFAR_YY1_TARGETS_UP	AFFAR_YY1_TARGETS_UP		194	0.196154	0.901777	0.729196	0.823212	1	4165	tags=23%, list=22%, signal=29%
SHIPP_DLBCL_CURED_VS_FATAL_UP	SHIPP_DLBCL_CURED_VS_FATAL_UP		34	0.266974	0.901532	0.615385	0.823381	1	5668	tags=32%, list=29%, signal=46%
GAUSSMANN_MLL_AF4_FUSION_TARGETS_D_UP	GAUSSMANN_MLL_AF4_FUSION_TARGETS_D_UP		31	0.273986	0.901419	0.598993	0.823214	1	3145	tags=26%, list=16%, signal=31%
REACTOME_TIGHT_JUNCTION_INTERACTIONS	REACTOME_TIGHT_JUNCTION_INTERACTIONS		26	0.291538	0.901411	0.613288	0.822763	1	7585	tags=50%, list=39%, signal=82%
KAYO_CALORIE_RESTRICTION_MUSCLE_DN	KAYO_CALORIE_RESTRICTION_MUSCLE_DN		72	0.228366	0.900784	0.639209	0.823839	1	6538	tags=46%, list=34%, signal=69%
PAL_PRMT5_TARGETS_DN	PAL_PRMT5_TARGETS_DN		26	0.293439	0.900427	0.605442	0.82424	1	1192	tags=15%, list=6%, signal=16%
YAGI_AML_SURVIVAL	YAGI_AML_SURVIVAL		116	0.213388	0.900418	0.691154	0.82379	1	3042	tags=21%, list=16%, signal=24%
YOSHIOKA_LIVER_CANCER_EARLY_RECURRENCE_DN	YOSHIOKA_LIVER_CANCER_EARLY_RECURRENCE_DN		56	0.23956	0.900104	0.619427	0.824068	1	3933	tags=23%, list=20%, signal=29%
HUPER_BREAST_BASAL_VS_LUMINAL_DN	HUPER_BREAST_BASAL_VS_LUMINAL_DN		55	0.243019	0.899646	0.635514	0.824697	1	2943	tags=16%, list=15%, signal=19%
HUTTMANN_B_CLL_POOR_SURVIVAL_UP	HUTTMANN_B_CLL_POOR_SURVIVAL_UP		245	0.192194	0.899036	0.740113	0.825761	1	4690	tags=27%, list=24%, signal=36%
CHIANG_LIVER_CANCER_SUBCLASS_POLYSOMY7_UP	CHIANG_LIVER_CANCER_SUBCLASS_POLYSOMY7_UP		70	0.232069	0.898948	0.666667	0.825493	1	4059	tags=27%, list=21%, signal=34%
WEINMANN_ADAPTATION_TO_HYPOXIA_UP	WEINMANN_ADAPTATION_TO_HYPOXIA_UP		26	0.281737	0.89835	0.605489	0.826511	1	4650	tags=27%, list=24%, signal=35%
LOPES_METHYLATED_IN_COLON_CANCER_UP	LOPES_METHYLATED_IN_COLON_CANCER_UP		26	0.288121	0.89827	0.594324	0.826246	1	3585	tags=15%, list=19%, signal=19%
VANDESLUIS_COMMD1_TARGETS_GROUP_3_UP	VANDESLUIS_COMMD1_TARGETS_GROUP_3_UP		77	0.23066	0.898225	0.677165	0.825888	1	3753	tags=26%, list=19%, signal=32%
PID_S1P_S1P3_PATHWAY	PID_S1P_S1P3_PATHWAY		28	0.275587	0.897804	0.61296	0.82638	1	1738	tags=14%, list=9%, signal=16%
SCHLOSSER_SERUM_RESPONSE_UP	SCHLOSSER_SERUM_RESPONSE_UP		118	0.209922	0.897694	0.653333	0.82618	1	3634	tags=20%, list=19%, signal=25%
REACTOME_PI3K_EVENTS_IN_ERBB2_SIGNALING	REACTOME_PI3K_EVENTS_IN_ERBB2_SIGNALING		42	0.255683	0.897656	0.655949	0.825799	1	2335	tags=19%, list=12%, signal=22%
HOFMANN_MYELODYSPLASTIC_SYNDROM_RISK_DN	HOFMANN_MYELODYSPLASTIC_SYNDROM_RISK_DN		19	0.311354	0.89615	0.59792	0.829055	1	2497	tags=26%, list=13%, signal=30%
KYNG_RESPONSE_TO_H2O2_VIA_ERCC6_UP	KYNG_RESPONSE_TO_H2O2_VIA_ERCC6_UP		36	0.263482	0.896041	0.611111	0.828855	1	3886	tags=25%, list=20%, signal=31%
KEGG_BASAL_TRANSCRIPTION_FACTORS	KEGG_BASAL_TRANSCRIPTION_FACTORS		31	0.27178	0.895082	0.613065	0.830742	1	3174	tags=26%, list=16%, signal=31%
PID_FAS_PATHWAY	PID_FAS_PATHWAY		35	0.262897	0.89366	0.639399	0.833714	1	1808	tags=20%, list=9%, signal=22%
TAKEDA_TARGETS_OF_NUP98_HOXA9_FUSION_16D_UP	TAKEDA_TARGETS_OF_NUP98_HOXA9_FUSION_16D_UP		149	0.202684	0.893633	0.706569	0.833308	1	6440	tags=35%, list=33%, signal=52%
PARENT_MTOR_SIGNALING_DN	PARENT_MTOR_SIGNALING_DN		40	0.256158	0.893042	0.65625	0.834259	1	6976	tags=45%, list=36%, signal=70%
GREENBAUM_E2A_TARGETS_DN	GREENBAUM_E2A_TARGETS_DN		16	0.323418	0.892535	0.608618	0.835038	1	4567	tags=50%, list=24%, signal=65%
ROVERSI_GLIOMA_COPY_NUMBER_UP	ROVERSI_GLIOMA_COPY_NUMBER_UP		83	0.220958	0.892349	0.690252	0.83502	1	3800	tags=24%, list=20%, signal=30%
CHIANG_LIVER_CANCER_SUBCLASS_POLYSOMY7_DN	CHIANG_LIVER_CANCER_SUBCLASS_POLYSOMY7_DN		23	0.290478	0.892293	0.622103	0.834687	1	4894	tags=43%, list=25%, signal=58%
GENTILE_UV_RESPONSE_CLUSTER_D6	GENTILE_UV_RESPONSE_CLUSTER_D6		34	0.266119	0.892291	0.632721	0.834219	1	2732	tags=18%, list=14%, signal=21%
ST_INTEGRIN_SIGNALING_PATHWAY	ST_INTEGRIN_SIGNALING_PATHWAY		75	0.224415	0.891724	0.670436	0.83509	1	2702	tags=19%, list=14%, signal=22%
DEBOSSCHER_NFKB_TARGETS_REPRESSED_BY_GLUCOCORTICOIDS	DEBOSSCHER_NFKB_TARGETS_REPRESSED_BY_GLUCOCORTICOIDS		22	0.292841	0.891387	0.616393	0.835442	1	13643	tags=100%, list=71%, signal=341%
YAO_TEMPORAL_RESPONSE_TO_PROGESTERONE_CLUSTER_8	YAO_TEMPORAL_RESPONSE_TO_PROGESTERONE_CLUSTER_8		43	0.247861	0.891092	0.65625	0.835692	1	3194	tags=23%, list=17%, signal=28%
VERRECCHIA_RESPONSE_TO_TGFB1_C1	VERRECCHIA_RESPONSE_TO_TGFB1_C1		18	0.30977	0.890566	0.626354	0.836449	1	3296	tags=22%, list=17%, signal=27%
KEGG_FC_EPSILON_RI_SIGNALING_PATHWAY	KEGG_FC_EPSILON_RI_SIGNALING_PATHWAY		72	0.230714	0.889299	0.68612	0.839108	1	6003	tags=35%, list=31%, signal=50%
NIKOLSKY_BREAST_CANCER_6P24_P22_AMPLICON	NIKOLSKY_BREAST_CANCER_6P24_P22_AMPLICON		19	0.304451	0.888609	0.633388	0.840281	1	2260	tags=21%, list=12%, signal=24%
LEIN_MIDBRAIN_MARKERS	LEIN_MIDBRAIN_MARKERS		74	0.226399	0.888089	0.650842	0.841017	1	3514	tags=22%, list=18%, signal=26%
REACTOME_TGF_BETA_RECEPTOR_SIGNALING_ACTIVATES_SMADS	REACTOME_TGF_BETA_RECEPTOR_SIGNALING_ACTIVATES_SMADS		23	0.292056	0.887616	0.609508	0.841693	1	5619	tags=35%, list=29%, signal=49%
NAKAMURA_METASTASIS	NAKAMURA_METASTASIS		42	0.246813	0.887525	0.681895	0.841431	1	5474	tags=38%, list=28%, signal=53%
BREDEMEYER_RAG_SIGNALING_VIA_ATM_NOT_VIA_NFKB_UP	BREDEMEYER_RAG_SIGNALING_VIA_ATM_NOT_VIA_NFKB_UP		43	0.254902	0.887219	0.657188	0.841694	1	2633	tags=21%, list=14%, signal=24%
PID_SYNDECAN_3_PATHWAY	PID_SYNDECAN_3_PATHWAY		16	0.31941	0.886956	0.612174	0.841854	1	3611	tags=31%, list=19%, signal=38%
KUROZUMI_RESPONSE_TO_ONCOCYTIC_VIRUS	KUROZUMI_RESPONSE_TO_ONCOCYTIC_VIRUS		42	0.25513	0.886761	0.671743	0.841817	1	8408	tags=52%, list=44%, signal=93%
KEGG_PRION_DISEASES	KEGG_PRION_DISEASES		34	0.265752	0.886579	0.657331	0.841787	1	8102	tags=65%, list=42%, signal=111%
REACTOME_PEPTIDE_LIGAND_BINDING_RECEPTORS	REACTOME_PEPTIDE_LIGAND_BINDING_RECEPTORS		154	0.201289	0.886062	0.75321	0.842599	1	8148	tags=53%, list=42%, signal=90%
LINDSTEDT_DENDRITIC_CELL_MATURATION_A	LINDSTEDT_DENDRITIC_CELL_MATURATION_A		59	0.234392	0.885563	0.667208	0.843331	1	7300	tags=41%, list=38%, signal=65%
BIOCARTA_CHREBP2_PATHWAY	BIOCARTA_CHREBP2_PATHWAY		39	0.255137	0.885479	0.672241	0.843078	1	3161	tags=31%, list=16%, signal=37%
BARRIER_CANCER_RELAPSE_NORMAL_SAMPLE_DN	BARRIER_CANCER_RELAPSE_NORMAL_SAMPLE_DN		28	0.276827	0.885386	0.65331	0.842816	1	4584	tags=39%, list=24%, signal=51%
BIOCARTA_PITX2_PATHWAY	BIOCARTA_PITX2_PATHWAY		15	0.319271	0.884726	0.605405	0.843901	1	2140	tags=20%, list=11%, signal=22%
PID_REG_GR_PATHWAY	PID_REG_GR_PATHWAY		77	0.224707	0.883947	0.682616	0.845243	1	1425	tags=10%, list=7%, signal=11%
TOMIDA_METASTASIS_DN	TOMIDA_METASTASIS_DN		16	0.317041	0.883552	0.598949	0.845714	1	2361	tags=25%, list=12%, signal=28%
GRABARCZYK_BCL11B_TARGETS_DN	GRABARCZYK_BCL11B_TARGETS_DN		47	0.240889	0.883016	0.665017	0.84649	1	3084	tags=26%, list=16%, signal=30%
SEIDEN_ONCOGENESIS_BY_MET	SEIDEN_ONCOGENESIS_BY_MET		74	0.222583	0.883015	0.681115	0.846019	1	2399	tags=16%, list=12%, signal=18%
PID_MET_PATHWAY	PID_MET_PATHWAY		77	0.220836	0.882816	0.692185	0.846051	1	4553	tags=29%, list=24%, signal=37%
REACTOME_G_ALPHA1213_SIGNALLING_EVENTS	REACTOME_G_ALPHA1213_SIGNALLING_EVENTS		71	0.225879	0.881937	0.660436	0.847593	1	3014	tags=20%, list=16%, signal=23%
REACTOME_EFFECTS_OF_PIP2_HYDROLYSIS	REACTOME_EFFECTS_OF_PIP2_HYDROLYSIS		23	0.286463	0.881627	0.64527	0.847873	1	7863	tags=57%, list=41%, signal=95%
HOSHIDA_LIVER_CANCER_SURVIVAL_DN	HOSHIDA_LIVER_CANCER_SURVIVAL_DN		102	0.212473	0.881357	0.710652	0.848044	1	3866	tags=24%, list=20%, signal=29%
ZHENG_RESPONSE_TO_ARSENITE_DN	ZHENG_RESPONSE_TO_ARSENITE_DN		16	0.320719	0.880268	0.625641	0.850141	1	3872	tags=31%, list=20%, signal=39%
REACTOME_NEF_MEDIATES_DOWN_MODULATION_OF_CELL_SURFACE_RECEPTORS_BY_RECRUITING_THEM_TO_CLATHRIN_ADAPTERS	REACTOME_NEF_MEDIATES_DOWN_MODULATION_OF_CELL_SURFACE_RECEPTORS_BY_RECRUITING_THEM_TO_CLATHRIN_ADAPTERS		19	0.294112	0.88019	0.62697	0.849835	1	5588	tags=47%, list=29%, signal=67%
BIOCARTA_AKAPCENTROSOME_PATHWAY	BIOCARTA_AKAPCENTROSOME_PATHWAY		15	0.317678	0.880038	0.619893	0.849723	1	5288	tags=40%, list=27%, signal=55%
REACTOME_SIGNALING_BY_RHO_GTPASES	REACTOME_SIGNALING_BY_RHO_GTPASES		99	0.212678	0.879511	0.706997	0.850445	1	2734	tags=18%, list=14%, signal=21%
BARIS_THYROID_CANCER_DN	BARIS_THYROID_CANCER_DN		53	0.235374	0.878826	0.646593	0.851558	1	1325	tags=9%, list=7%, signal=10%
REACTOME_SIGNALING_BY_ROBO_RECEPTOR	REACTOME_SIGNALING_BY_ROBO_RECEPTOR		27	0.278399	0.877231	0.654281	0.854775	1	2691	tags=22%, list=14%, signal=26%
NAKAMURA_ADIPOGENESIS_LATE_UP	NAKAMURA_ADIPOGENESIS_LATE_UP		91	0.212337	0.87721	0.720238	0.854356	1	4086	tags=26%, list=21%, signal=33%
REACTOME_FRS2_MEDIATED_CASCADE	REACTOME_FRS2_MEDIATED_CASCADE		33	0.263263	0.876176	0.662732	0.856257	1	4553	tags=27%, list=24%, signal=36%
KEGG_ERBB_SIGNALING_PATHWAY	KEGG_ERBB_SIGNALING_PATHWAY		82	0.216428	0.874982	0.697348	0.858614	1	3252	tags=21%, list=17%, signal=25%
MATZUK_SPERMATID_DIFFERENTIATION	MATZUK_SPERMATID_DIFFERENTIATION		36	0.257803	0.874803	0.675719	0.858562	1	5831	tags=47%, list=30%, signal=68%
KLEIN_PRIMARY_EFFUSION_LYMPHOMA_DN	KLEIN_PRIMARY_EFFUSION_LYMPHOMA_DN		54	0.236084	0.874599	0.679934	0.858554	1	3451	tags=24%, list=18%, signal=29%
PID_S1P_META_PATHWAY	PID_S1P_META_PATHWAY		18	0.298917	0.874398	0.646758	0.858552	1	3191	tags=28%, list=17%, signal=33%
REACTOME_GLUTATHIONE_CONJUGATION	REACTOME_GLUTATHIONE_CONJUGATION		19	0.302012	0.873914	0.669039	0.859197	1	2472	tags=21%, list=13%, signal=24%
REACTOME_SYNTHESIS_OF_PC	REACTOME_SYNTHESIS_OF_PC		16	0.313322	0.873644	0.63308	0.859363	1	1571	tags=19%, list=8%, signal=20%
CHEOK_RESPONSE_TO_MERCAPTOPURINE_AND_HD_MTX_DN	CHEOK_RESPONSE_TO_MERCAPTOPURINE_AND_HD_MTX_DN		20	0.291166	0.873591	0.637931	0.858998	1	5175	tags=50%, list=27%, signal=68%
KANG_IMMORTALIZED_BY_TERT_UP	KANG_IMMORTALIZED_BY_TERT_UP		84	0.217264	0.872314	0.716535	0.861408	1	5902	tags=30%, list=31%, signal=43%
BIOCARTA_CYTOKINE_PATHWAY	BIOCARTA_CYTOKINE_PATHWAY		20	0.301106	0.87204	0.628524	0.861548	1	9641	tags=65%, list=50%, signal=130%
PHONG_TNF_RESPONSE_NOT_VIA_P38	PHONG_TNF_RESPONSE_NOT_VIA_P38		313	0.181917	0.871826	0.850467	0.861568	1	3057	tags=17%, list=16%, signal=20%
TORCHIA_TARGETS_OF_EWSR1_FLI1_FUSION_TOP20_DN	TORCHIA_TARGETS_OF_EWSR1_FLI1_FUSION_TOP20_DN		15	0.314784	0.87149	0.646847	0.861863	1	3829	tags=33%, list=20%, signal=42%
HOLLEMAN_ASPARAGINASE_RESISTANCE_ALL_UP	HOLLEMAN_ASPARAGINASE_RESISTANCE_ALL_UP		18	0.303768	0.8714	0.631858	0.86161	1	7964	tags=56%, list=41%, signal=95%
KANG_DOXORUBICIN_RESISTANCE_DN	KANG_DOXORUBICIN_RESISTANCE_DN		18	0.30248	0.871213	0.663717	0.861578	1	1517	tags=22%, list=8%, signal=24%
GUILLAUMOND_KLF10_TARGETS_DN	GUILLAUMOND_KLF10_TARGETS_DN		27	0.268638	0.870115	0.638983	0.863583	1	1840	tags=19%, list=10%, signal=20%
KEGG_CALCIUM_SIGNALING_PATHWAY	KEGG_CALCIUM_SIGNALING_PATHWAY		165	0.195776	0.870067	0.771015	0.863216	1	6698	tags=41%, list=35%, signal=62%
LIEN_BREAST_CARCINOMA_METAPLASTIC_VS_DUCTAL_UP	LIEN_BREAST_CARCINOMA_METAPLASTIC_VS_DUCTAL_UP		74	0.220751	0.870007	0.710356	0.862871	1	2056	tags=12%, list=11%, signal=14%
ONDER_CDH1_TARGETS_3_DN	ONDER_CDH1_TARGETS_3_DN		50	0.235589	0.869692	0.711221	0.863139	1	5996	tags=30%, list=31%, signal=43%
MADAN_DPPA4_TARGETS	MADAN_DPPA4_TARGETS		43	0.248069	0.869557	0.678689	0.862969	1	8566	tags=51%, list=44%, signal=92%
GENTILE_UV_RESPONSE_CLUSTER_D7	GENTILE_UV_RESPONSE_CLUSTER_D7		33	0.257072	0.86904	0.662732	0.8637	1	2052	tags=21%, list=11%, signal=24%
HAHTOLA_MYCOSIS_FUNGOIDES_SKIN_DN	HAHTOLA_MYCOSIS_FUNGOIDES_SKIN_DN		25	0.274414	0.868927	0.668896	0.863473	1	2107	tags=16%, list=11%, signal=18%
WANG_METHYLATED_IN_BREAST_CANCER	WANG_METHYLATED_IN_BREAST_CANCER		33	0.259828	0.868811	0.69218	0.863283	1	3352	tags=21%, list=17%, signal=26%
NIKOLSKY_BREAST_CANCER_8Q12_Q22_AMPLICON	NIKOLSKY_BREAST_CANCER_8Q12_Q22_AMPLICON		109	0.205281	0.86673	0.728716	0.867463	1	4601	tags=24%, list=24%, signal=31%
BILANGES_SERUM_SENSITIVE_VIA_TSC1	BILANGES_SERUM_SENSITIVE_VIA_TSC1		22	0.288223	0.866532	0.660714	0.867422	1	3990	tags=27%, list=21%, signal=34%
REACTOME_SIGNALING_BY_FGFR_IN_DISEASE	REACTOME_SIGNALING_BY_FGFR_IN_DISEASE		115	0.205687	0.866492	0.736377	0.867039	1	2884	tags=20%, list=15%, signal=23%
PID_RAC1_REG_PATHWAY	PID_RAC1_REG_PATHWAY		38	0.251662	0.865415	0.683219	0.869017	1	4900	tags=37%, list=25%, signal=49%
PEDERSEN_METASTASIS_BY_ERBB2_ISOFORM_4	PEDERSEN_METASTASIS_BY_ERBB2_ISOFORM_4		103	0.208577	0.865149	0.739065	0.869157	1	4638	tags=27%, list=24%, signal=36%
DIRMEIER_LMP1_RESPONSE_LATE_DN	DIRMEIER_LMP1_RESPONSE_LATE_DN		24	0.284113	0.864985	0.660535	0.869037	1	2393	tags=17%, list=12%, signal=19%
DELASERNA_MYOD_TARGETS_UP	DELASERNA_MYOD_TARGETS_UP		80	0.215476	0.864758	0.734861	0.869098	1	5377	tags=31%, list=28%, signal=43%
MALONEY_RESPONSE_TO_17AAG_UP	MALONEY_RESPONSE_TO_17AAG_UP		37	0.248782	0.86399	0.692675	0.870364	1	1570	tags=14%, list=8%, signal=15%
REACTOME_MAP_KINASE_ACTIVATION_IN_TLR_CASCADE	REACTOME_MAP_KINASE_ACTIVATION_IN_TLR_CASCADE		47	0.242112	0.863791	0.704065	0.87033	1	2617	tags=19%, list=14%, signal=22%
PURBEY_TARGETS_OF_CTBP1_AND_SATB1_UP	PURBEY_TARGETS_OF_CTBP1_AND_SATB1_UP		64	0.225737	0.863102	0.698361	0.871312	1	668	tags=8%, list=3%, signal=8%
HAHTOLA_CTCL_CUTANEOUS	HAHTOLA_CTCL_CUTANEOUS		24	0.274633	0.862854	0.664957	0.871393	1	2068	tags=21%, list=11%, signal=23%
NIKOLSKY_BREAST_CANCER_11Q12_Q14_AMPLICON	NIKOLSKY_BREAST_CANCER_11Q12_Q14_AMPLICON		130	0.199972	0.862525	0.761905	0.871687	1	3981	tags=25%, list=21%, signal=31%
KEGG_MELANOGENESIS	KEGG_MELANOGENESIS		96	0.209987	0.8608	0.73991	0.875044	1	5850	tags=36%, list=30%, signal=52%
RIGGINS_TAMOXIFEN_RESISTANCE_UP	RIGGINS_TAMOXIFEN_RESISTANCE_UP		60	0.22732	0.860566	0.705128	0.875089	1	5400	tags=35%, list=28%, signal=48%
REACTOME_TRAF6_MEDIATED_INDUCTION_OF_NFKB_AND_MAP_KINASES_UPON_TLR7_8_OR_9_ACTIVATION	REACTOME_TRAF6_MEDIATED_INDUCTION_OF_NFKB_AND_MAP_KINASES_UPON_TLR7_8_OR_9_ACTIVATION		71	0.218748	0.859877	0.729904	0.876126	1	4901	tags=28%, list=25%, signal=38%
YAO_HOXA10_TARGETS_VIA_PROGESTERONE_DN	YAO_HOXA10_TARGETS_VIA_PROGESTERONE_DN		16	0.310777	0.859851	0.648696	0.875706	1	3194	tags=25%, list=17%, signal=30%
MATZUK_SPERMATOGONIA	MATZUK_SPERMATOGONIA		22	0.284105	0.859791	0.679661	0.875371	1	5921	tags=41%, list=31%, signal=59%
REACTOME_G_ALPHA_Q_SIGNALLING_EVENTS	REACTOME_G_ALPHA_Q_SIGNALLING_EVENTS		153	0.19406	0.858358	0.77761	0.878049	1	7521	tags=44%, list=39%, signal=72%
HOQUE_METHYLATED_IN_CANCER	HOQUE_METHYLATED_IN_CANCER		52	0.233291	0.857415	0.721122	0.879623	1	5173	tags=35%, list=27%, signal=47%
HUNSBERGER_EXERCISE_REGULATED_GENES	HUNSBERGER_EXERCISE_REGULATED_GENES		29	0.262294	0.857344	0.677966	0.879308	1	5409	tags=41%, list=28%, signal=57%
REACTOME_CYTOKINE_SIGNALING_IN_IMMUNE_SYSTEM	REACTOME_CYTOKINE_SIGNALING_IN_IMMUNE_SYSTEM		230	0.184217	0.85692	0.840909	0.879779	1	4553	tags=24%, list=24%, signal=31%
WATANABE_RECTAL_CANCER_RADIOTHERAPY_RESPONSIVE_DN	WATANABE_RECTAL_CANCER_RADIOTHERAPY_RESPONSIVE_DN		86	0.212078	0.856676	0.746291	0.87984	1	5815	tags=35%, list=30%, signal=50%
POMEROY_MEDULLOBLASTOMA_DESMOPLASIC_VS_CLASSIC_DN	POMEROY_MEDULLOBLASTOMA_DESMOPLASIC_VS_CLASSIC_DN		43	0.242776	0.856358	0.728296	0.880053	1	4760	tags=28%, list=25%, signal=37%
SCHUETZ_BREAST_CANCER_DUCTAL_INVASIVE_DN	SCHUETZ_BREAST_CANCER_DUCTAL_INVASIVE_DN		80	0.216204	0.854235	0.739482	0.884173	1	4876	tags=31%, list=25%, signal=42%
BIOCARTA_NO1_PATHWAY	BIOCARTA_NO1_PATHWAY		29	0.265402	0.853149	0.699115	0.886058	1	1327	tags=14%, list=7%, signal=15%
NIKOLSKY_BREAST_CANCER_17Q21_Q25_AMPLICON	NIKOLSKY_BREAST_CANCER_17Q21_Q25_AMPLICON		285	0.180832	0.852943	0.869565	0.886053	1	4244	tags=25%, list=22%, signal=31%
OUELLET_CULTURED_OVARIAN_CANCER_INVASIVE_VS_LMP_DN	OUELLET_CULTURED_OVARIAN_CANCER_INVASIVE_VS_LMP_DN		30	0.25602	0.852588	0.704152	0.886346	1	5197	tags=40%, list=27%, signal=55%
DASU_IL6_SIGNALING_UP	DASU_IL6_SIGNALING_UP		56	0.229276	0.852196	0.74062	0.886712	1	2979	tags=21%, list=15%, signal=25%
WANG_RESPONSE_TO_ANDROGEN_UP	WANG_RESPONSE_TO_ANDROGEN_UP		26	0.271532	0.851445	0.687713	0.887834	1	2424	tags=23%, list=13%, signal=26%
PID_ERBB_NETWORK_PATHWAY	PID_ERBB_NETWORK_PATHWAY		15	0.310791	0.851188	0.679661	0.887892	1	1066	tags=13%, list=6%, signal=14%
PARK_TRETINOIN_RESPONSE_AND_RARA_PLZF_FUSION	PARK_TRETINOIN_RESPONSE_AND_RARA_PLZF_FUSION		19	0.294601	0.851008	0.65625	0.887807	1	5071	tags=32%, list=26%, signal=43%
AIYAR_COBRA1_TARGETS_UP	AIYAR_COBRA1_TARGETS_UP		35	0.256466	0.850908	0.706186	0.887556	1	1397	tags=14%, list=7%, signal=15%
PID_TXA2PATHWAY	PID_TXA2PATHWAY		52	0.230365	0.849643	0.736672	0.889799	1	7684	tags=46%, list=40%, signal=77%
HOFFMANN_PRE_BI_TO_LARGE_PRE_BII_LYMPHOCYTE_UP	HOFFMANN_PRE_BI_TO_LARGE_PRE_BII_LYMPHOCYTE_UP		33	0.253081	0.849011	0.706376	0.890655	1	4843	tags=36%, list=25%, signal=48%
NIELSEN_SCHWANNOMA_DN	NIELSEN_SCHWANNOMA_DN		15	0.31471	0.847548	0.681739	0.893257	1	4937	tags=40%, list=26%, signal=54%
CHNG_MULTIPLE_MYELOMA_HYPERPLOID_UP	CHNG_MULTIPLE_MYELOMA_HYPERPLOID_UP		35	0.247856	0.846698	0.724919	0.894602	1	6026	tags=43%, list=31%, signal=62%
HUI_MAPK14_TARGETS_UP	HUI_MAPK14_TARGETS_UP		20	0.282291	0.844639	0.700901	0.898525	1	5297	tags=40%, list=27%, signal=55%
RUAN_RESPONSE_TO_TROGLITAZONE_DN	RUAN_RESPONSE_TO_TROGLITAZONE_DN		18	0.293801	0.844637	0.69191	0.898047	1	3381	tags=28%, list=18%, signal=34%
BASSO_CD40_SIGNALING_DN	BASSO_CD40_SIGNALING_DN		61	0.223711	0.844437	0.730081	0.897955	1	3790	tags=26%, list=20%, signal=33%
ABE_VEGFA_TARGETS	ABE_VEGFA_TARGETS		18	0.290838	0.844158	0.672213	0.898048	1	21	tags=6%, list=0%, signal=6%
SCHAEFFER_SOX9_TARGETS_IN_PROSTATE_DEVELOPMENT_UP	SCHAEFFER_SOX9_TARGETS_IN_PROSTATE_DEVELOPMENT_UP		20	0.288004	0.844032	0.693333	0.897824	1	7354	tags=45%, list=38%, signal=73%
CADWELL_ATG16L1_TARGETS_UP	CADWELL_ATG16L1_TARGETS_UP		79	0.21068	0.843809	0.747088	0.897799	1	6071	tags=33%, list=31%, signal=48%
RICKMAN_HEAD_AND_NECK_CANCER_B	RICKMAN_HEAD_AND_NECK_CANCER_B		40	0.241126	0.843719	0.735294	0.8975	1	4836	tags=30%, list=25%, signal=40%
VILIMAS_NOTCH1_TARGETS_DN	VILIMAS_NOTCH1_TARGETS_DN		19	0.286586	0.843581	0.675127	0.897298	1	8684	tags=47%, list=45%, signal=86%
MCBRYAN_PUBERTAL_BREAST_3_4WK_UP	MCBRYAN_PUBERTAL_BREAST_3_4WK_UP		189	0.185695	0.843355	0.84993	0.897278	1	4792	tags=24%, list=25%, signal=32%
MOHANKUMAR_TLX1_TARGETS_DN	MOHANKUMAR_TLX1_TARGETS_DN		160	0.189665	0.843214	0.824713	0.897084	1	5708	tags=30%, list=30%, signal=42%
CHYLA_CBFA2T3_TARGETS_DN	CHYLA_CBFA2T3_TARGETS_DN		195	0.185186	0.842754	0.843338	0.89753	1	3673	tags=22%, list=19%, signal=26%
VECCHI_GASTRIC_CANCER_ADVANCED_VS_EARLY_DN	VECCHI_GASTRIC_CANCER_ADVANCED_VS_EARLY_DN		116	0.19893	0.842143	0.79003	0.898273	1	3190	tags=17%, list=17%, signal=21%
EBAUER_TARGETS_OF_PAX3_FOXO1_FUSION_UP	EBAUER_TARGETS_OF_PAX3_FOXO1_FUSION_UP		194	0.184792	0.842067	0.848355	0.897949	1	3545	tags=21%, list=18%, signal=25%
PID_DNA_PK_PATHWAY	PID_DNA_PK_PATHWAY		15	0.302099	0.841897	0.691228	0.897806	1	1372	tags=20%, list=7%, signal=22%
PID_S1P_S1P2_PATHWAY	PID_S1P_S1P2_PATHWAY		23	0.277847	0.841012	0.706195	0.89919	1	1738	tags=17%, list=9%, signal=19%
MELLMAN_TUT1_TARGETS_UP	MELLMAN_TUT1_TARGETS_UP		17	0.298052	0.840401	0.684909	0.89996	1	3663	tags=29%, list=19%, signal=36%
LEE_LIVER_CANCER_CIPROFIBRATE_UP	LEE_LIVER_CANCER_CIPROFIBRATE_UP		57	0.223815	0.840231	0.747557	0.899854	1	5266	tags=26%, list=27%, signal=36%
REACTOME_KERATAN_SULFATE_KERATIN_METABOLISM	REACTOME_KERATAN_SULFATE_KERATIN_METABOLISM		29	0.2614	0.839853	0.689831	0.900154	1	3928	tags=24%, list=20%, signal=30%
BIOCARTA_DC_PATHWAY	BIOCARTA_DC_PATHWAY		22	0.277008	0.839846	0.70669	0.89969	1	13948	tags=100%, list=72%, signal=361%
BIOCARTA_GCR_PATHWAY	BIOCARTA_GCR_PATHWAY		19	0.285511	0.839736	0.681818	0.899442	1	3777	tags=37%, list=20%, signal=46%
VANDESLUIS_NORMAL_EMBRYOS_DN	VANDESLUIS_NORMAL_EMBRYOS_DN		19	0.289835	0.83972	0.69661	0.899006	1	1623	tags=16%, list=8%, signal=17%
VALK_AML_CLUSTER_7	VALK_AML_CLUSTER_7		25	0.273663	0.839369	0.703577	0.899257	1	3452	tags=28%, list=18%, signal=34%
MORI_IMMATURE_B_LYMPHOCYTE_UP	MORI_IMMATURE_B_LYMPHOCYTE_UP		48	0.233551	0.837816	0.740858	0.901939	1	4792	tags=33%, list=25%, signal=44%
VALK_AML_CLUSTER_3	VALK_AML_CLUSTER_3		28	0.264084	0.83742	0.754045	0.902274	1	3169	tags=25%, list=16%, signal=30%
BROWNE_HCMV_INFECTION_16HR_UP	BROWNE_HCMV_INFECTION_16HR_UP		201	0.183436	0.837247	0.859882	0.902155	1	3257	tags=18%, list=17%, signal=21%
REACTOME_NEGATIVE_REGULATORS_OF_RIG_I_MDA5_SIGNALING	REACTOME_NEGATIVE_REGULATORS_OF_RIG_I_MDA5_SIGNALING		29	0.256576	0.836995	0.705281	0.9022	1	1256	tags=14%, list=7%, signal=15%
PID_ARF_3PATHWAY	PID_ARF_3PATHWAY		19	0.284725	0.836795	0.681739	0.902129	1	5716	tags=42%, list=30%, signal=60%
KYNG_ENVIRONMENTAL_STRESS_RESPONSE_DN	KYNG_ENVIRONMENTAL_STRESS_RESPONSE_DN		18	0.286622	0.836777	0.698556	0.901683	1	1804	tags=17%, list=9%, signal=18%
WUNDER_INFLAMMATORY_RESPONSE_AND_CHOLESTEROL_UP	WUNDER_INFLAMMATORY_RESPONSE_AND_CHOLESTEROL_UP		47	0.232177	0.836607	0.743378	0.901551	1	1894	tags=11%, list=10%, signal=12%
REACTOME_AQUAPORIN_MEDIATED_TRANSPORT	REACTOME_AQUAPORIN_MEDIATED_TRANSPORT		48	0.23146	0.8362	0.750814	0.901861	1	6974	tags=52%, list=36%, signal=81%
MA_MYELOID_DIFFERENTIATION_DN	MA_MYELOID_DIFFERENTIATION_DN		39	0.242094	0.835047	0.737564	0.903701	1	4398	tags=28%, list=23%, signal=36%
REACTOME_ENOS_ACTIVATION_AND_REGULATION	REACTOME_ENOS_ACTIVATION_AND_REGULATION		18	0.28639	0.835008	0.699324	0.903303	1	1136	tags=17%, list=6%, signal=18%
CERVERA_SDHB_TARGETS_1_DN	CERVERA_SDHB_TARGETS_1_DN		36	0.244444	0.834936	0.740614	0.902965	1	7448	tags=50%, list=39%, signal=81%
LIN_NPAS4_TARGETS_DN	LIN_NPAS4_TARGETS_DN		60	0.222504	0.834417	0.776683	0.903513	1	1819	tags=13%, list=9%, signal=15%
REACTOME_NEUROTRANSMITTER_RELEASE_CYCLE	REACTOME_NEUROTRANSMITTER_RELEASE_CYCLE		33	0.248709	0.833693	0.743421	0.904425	1	4734	tags=36%, list=25%, signal=48%
CAVARD_LIVER_CANCER_MALIGNANT_VS_BENIGN	CAVARD_LIVER_CANCER_MALIGNANT_VS_BENIGN		29	0.254745	0.833309	0.739655	0.904711	1	7466	tags=48%, list=39%, signal=79%
IVANOVA_HEMATOPOIESIS_STEM_CELL_SHORT_TERM	IVANOVA_HEMATOPOIESIS_STEM_CELL_SHORT_TERM		28	0.259059	0.833306	0.725888	0.904241	1	2905	tags=21%, list=15%, signal=25%
BIOCARTA_RHO_PATHWAY	BIOCARTA_RHO_PATHWAY		29	0.253416	0.833116	0.716194	0.904169	1	2734	tags=21%, list=14%, signal=24%
REACTOME_P75_NTR_RECEPTOR_MEDIATED_SIGNALLING	REACTOME_P75_NTR_RECEPTOR_MEDIATED_SIGNALLING		76	0.210383	0.83268	0.77865	0.904568	1	4901	tags=30%, list=25%, signal=40%
REACTOME_METABOLISM_OF_STEROID_HORMONES_AND_VITAMINS_A_AND_D	REACTOME_METABOLISM_OF_STEROID_HORMONES_AND_VITAMINS_A_AND_D		31	0.253202	0.832534	0.733677	0.904377	1	7304	tags=45%, list=38%, signal=73%
ONO_AML1_TARGETS_DN	ONO_AML1_TARGETS_DN		37	0.245324	0.832061	0.722222	0.904818	1	728	tags=8%, list=4%, signal=8%
REACTOME_DOWNREGULATION_OF_TGF_BETA_RECEPTOR_SIGNALING	REACTOME_DOWNREGULATION_OF_TGF_BETA_RECEPTOR_SIGNALING		20	0.27617	0.831951	0.719081	0.904562	1	5619	tags=30%, list=29%, signal=42%
HERNANDEZ_MITOTIC_ARREST_BY_DOCETAXEL_2_DN	HERNANDEZ_MITOTIC_ARREST_BY_DOCETAXEL_2_DN		17	0.288904	0.831761	0.70017	0.904454	1	3270	tags=29%, list=17%, signal=35%
MORI_LARGE_PRE_BII_LYMPHOCYTE_DN	MORI_LARGE_PRE_BII_LYMPHOCYTE_DN		55	0.22592	0.831553	0.767405	0.904399	1	4732	tags=29%, list=25%, signal=38%
BRUECKNER_TARGETS_OF_MIRLET7A3_DN	BRUECKNER_TARGETS_OF_MIRLET7A3_DN		68	0.211795	0.831444	0.771293	0.904137	1	4739	tags=22%, list=25%, signal=29%
BEIER_GLIOMA_STEM_CELL_UP	BEIER_GLIOMA_STEM_CELL_UP		33	0.250927	0.831415	0.733553	0.90372	1	4243	tags=33%, list=22%, signal=43%
HOLLEMAN_ASPARAGINASE_RESISTANCE_B_ALL_UP	HOLLEMAN_ASPARAGINASE_RESISTANCE_B_ALL_UP		20	0.282851	0.831405	0.706897	0.903263	1	1316	tags=15%, list=7%, signal=16%
KEGG_ADIPOCYTOKINE_SIGNALING_PATHWAY	KEGG_ADIPOCYTOKINE_SIGNALING_PATHWAY		63	0.217792	0.831328	0.781646	0.90294	1	3445	tags=21%, list=18%, signal=25%
WANG_LSD1_TARGETS_UP	WANG_LSD1_TARGETS_UP		22	0.275205	0.831004	0.684483	0.903103	1	1247	tags=14%, list=6%, signal=15%
OHM_METHYLATED_IN_ADULT_CANCERS	OHM_METHYLATED_IN_ADULT_CANCERS		25	0.263549	0.83075	0.748288	0.903123	1	3626	tags=28%, list=19%, signal=34%
ONDER_CDH1_SIGNALING_VIA_CTNNB1	ONDER_CDH1_SIGNALING_VIA_CTNNB1		77	0.207465	0.829709	0.801003	0.90466	1	2930	tags=14%, list=15%, signal=17%
CHESLER_BRAIN_HIGHEST_GENETIC_VARIANCE	CHESLER_BRAIN_HIGHEST_GENETIC_VARIANCE		32	0.247436	0.829143	0.729549	0.905259	1	6416	tags=44%, list=33%, signal=65%
REACTOME_COLLAGEN_FORMATION	REACTOME_COLLAGEN_FORMATION		53	0.223263	0.829115	0.808989	0.904833	1	6432	tags=38%, list=33%, signal=56%
NEMETH_INFLAMMATORY_RESPONSE_LPS_UP	NEMETH_INFLAMMATORY_RESPONSE_LPS_UP		78	0.210178	0.829093	0.786645	0.904408	1	3515	tags=19%, list=18%, signal=23%
HASLINGER_B_CLL_WITH_17P13_DELETION	HASLINGER_B_CLL_WITH_17P13_DELETION		18	0.29449	0.828847	0.720199	0.904412	1	3139	tags=33%, list=16%, signal=40%
PID_EPHB_FWD_PATHWAY	PID_EPHB_FWD_PATHWAY		37	0.241807	0.827829	0.765517	0.905871	1	3103	tags=22%, list=16%, signal=26%
MIKKELSEN_ES_LCP_WITH_H3K4ME3	MIKKELSEN_ES_LCP_WITH_H3K4ME3		109	0.199318	0.826675	0.809748	0.907614	1	5967	tags=40%, list=31%, signal=58%
REACTOME_OLFACTORY_SIGNALING_PATHWAY	REACTOME_OLFACTORY_SIGNALING_PATHWAY		67	0.212583	0.826674	0.809295	0.90714	1	8202	tags=51%, list=43%, signal=88%
SERVITJA_ISLET_HNF1A_TARGETS_DN	SERVITJA_ISLET_HNF1A_TARGETS_DN		97	0.2001	0.826412	0.822967	0.907153	1	5545	tags=34%, list=29%, signal=48%
REACTOME_CA_DEPENDENT_EVENTS	REACTOME_CA_DEPENDENT_EVENTS		26	0.261046	0.825987	0.724739	0.9075	1	5850	tags=46%, list=30%, signal=66%
LEE_METASTASIS_AND_ALTERNATIVE_SPLICING_UP	LEE_METASTASIS_AND_ALTERNATIVE_SPLICING_UP		67	0.211295	0.824788	0.80721	0.909262	1	4738	tags=27%, list=25%, signal=35%
NABA_COLLAGENS	NABA_COLLAGENS		43	0.228858	0.824781	0.761194	0.908803	1	6353	tags=37%, list=33%, signal=55%
VANDESLUIS_COMMD1_TARGETS_GROUP_4_UP	VANDESLUIS_COMMD1_TARGETS_GROUP_4_UP		16	0.291775	0.824547	0.713533	0.90877	1	5539	tags=38%, list=29%, signal=53%
BROWNE_HCMV_INFECTION_6HR_UP	BROWNE_HCMV_INFECTION_6HR_UP		62	0.215548	0.824281	0.767213	0.908836	1	4619	tags=26%, list=24%, signal=34%
ZHAN_MULTIPLE_MYELOMA_DN	ZHAN_MULTIPLE_MYELOMA_DN		38	0.236371	0.822361	0.773771	0.912027	1	2219	tags=13%, list=12%, signal=15%
QI_PLASMACYTOMA_UP	QI_PLASMACYTOMA_UP		243	0.174074	0.819622	0.922426	0.91667	1	5902	tags=31%, list=31%, signal=44%
BIOCARTA_NO2IL12_PATHWAY	BIOCARTA_NO2IL12_PATHWAY		17	0.288203	0.819169	0.708481	0.917038	1	9138	tags=76%, list=47%, signal=145%
MIKKELSEN_MEF_ICP_WITH_H3K4ME3_AND_H3K27ME3	MIKKELSEN_MEF_ICP_WITH_H3K4ME3_AND_H3K27ME3		31	0.251669	0.819075	0.743363	0.916744	1	3469	tags=23%, list=18%, signal=27%
PID_PI3K_PLC_TRK_PATHWAY	PID_PI3K_PLC_TRK_PATHWAY		34	0.247214	0.818741	0.738382	0.916921	1	2884	tags=21%, list=15%, signal=24%
DAVICIONI_RHABDOMYOSARCOMA_PAX_FOXO1_FUSION_DN	DAVICIONI_RHABDOMYOSARCOMA_PAX_FOXO1_FUSION_DN		15	0.303241	0.818287	0.717117	0.917257	1	3189	tags=27%, list=17%, signal=32%
JISON_SICKLE_CELL_DISEASE_UP	JISON_SICKLE_CELL_DISEASE_UP		168	0.183614	0.817145	0.876967	0.918851	1	3693	tags=21%, list=19%, signal=26%
DACOSTA_UV_RESPONSE_VIA_ERCC3_XPCS_UP	DACOSTA_UV_RESPONSE_VIA_ERCC3_XPCS_UP		26	0.260038	0.816561	0.738754	0.919437	1	2290	tags=19%, list=12%, signal=22%
SUZUKI_AMPLIFIED_IN_ORAL_CANCER	SUZUKI_AMPLIFIED_IN_ORAL_CANCER		16	0.291158	0.815865	0.719577	0.920219	1	7842	tags=63%, list=41%, signal=105%
BIOCARTA_INTEGRIN_PATHWAY	BIOCARTA_INTEGRIN_PATHWAY		36	0.237237	0.815761	0.778125	0.919924	1	4553	tags=28%, list=24%, signal=36%
MULLIGHAN_MLL_SIGNATURE_2_DN	MULLIGHAN_MLL_SIGNATURE_2_DN		251	0.175156	0.814788	0.917568	0.921213	1	4347	tags=22%, list=23%, signal=28%
ZHU_CMV_8_HR_UP	ZHU_CMV_8_HR_UP		43	0.231412	0.814778	0.804839	0.920749	1	2393	tags=19%, list=12%, signal=21%
BIOCARTA_PAR1_PATHWAY	BIOCARTA_PAR1_PATHWAY		35	0.242059	0.813744	0.786777	0.922172	1	2734	tags=23%, list=14%, signal=27%
BIOCARTA_ACH_PATHWAY	BIOCARTA_ACH_PATHWAY		15	0.289267	0.812884	0.740143	0.923207	1	2497	tags=20%, list=13%, signal=23%
DUTTA_APOPTOSIS_VIA_NFKB	DUTTA_APOPTOSIS_VIA_NFKB		32	0.248058	0.811687	0.762565	0.924779	1	1600	tags=13%, list=8%, signal=14%
FOSTER_KDM1A_TARGETS_UP	FOSTER_KDM1A_TARGETS_UP		221	0.17427	0.808515	0.924394	0.929874	1	6909	tags=39%, list=36%, signal=60%
SIG_PIP3_SIGNALING_IN_B_LYMPHOCYTES	SIG_PIP3_SIGNALING_IN_B_LYMPHOCYTES		36	0.236204	0.80717	0.772575	0.931716	1	2572	tags=22%, list=13%, signal=26%
DING_LUNG_CANCER_BY_MUTATION_RATE	DING_LUNG_CANCER_BY_MUTATION_RATE		17	0.286769	0.807093	0.728374	0.931368	1	4498	tags=29%, list=23%, signal=38%
RICKMAN_HEAD_AND_NECK_CANCER_E	RICKMAN_HEAD_AND_NECK_CANCER_E		79	0.202727	0.806717	0.827372	0.931531	1	7430	tags=44%, list=39%, signal=72%
ROY_WOUND_BLOOD_VESSEL_UP	ROY_WOUND_BLOOD_VESSEL_UP		46	0.224079	0.806025	0.793277	0.932252	1	5266	tags=28%, list=27%, signal=39%
FAELT_B_CLL_WITH_VH_REARRANGEMENTS_DN	FAELT_B_CLL_WITH_VH_REARRANGEMENTS_DN		44	0.227477	0.806021	0.802269	0.931777	1	2780	tags=20%, list=14%, signal=24%
DING_LUNG_CANCER_MUTATED_SIGNIFICANTLY	DING_LUNG_CANCER_MUTATED_SIGNIFICANTLY		24	0.257454	0.806005	0.756318	0.931328	1	2522	tags=17%, list=13%, signal=19%
KAMIKUBO_MYELOID_MN1_NETWORK	KAMIKUBO_MYELOID_MN1_NETWORK		19	0.27696	0.805411	0.755633	0.931911	1	1686	tags=16%, list=9%, signal=17%
YAO_TEMPORAL_RESPONSE_TO_PROGESTERONE_CLUSTER_2	YAO_TEMPORAL_RESPONSE_TO_PROGESTERONE_CLUSTER_2		76	0.203356	0.805204	0.837712	0.931783	1	872	tags=8%, list=5%, signal=8%
LENAOUR_DENDRITIC_CELL_MATURATION_DN	LENAOUR_DENDRITIC_CELL_MATURATION_DN		116	0.18858	0.804131	0.86698	0.933174	1	4670	tags=23%, list=24%, signal=31%
JOHNSTONE_PARVB_TARGETS_2_UP	JOHNSTONE_PARVB_TARGETS_2_UP		122	0.188747	0.80405	0.874224	0.932836	1	4150	tags=24%, list=22%, signal=30%
MANTOVANI_VIRAL_GPCR_SIGNALING_UP	MANTOVANI_VIRAL_GPCR_SIGNALING_UP		78	0.202103	0.803854	0.840836	0.932674	1	3793	tags=18%, list=20%, signal=22%
SERVITJA_LIVER_HNF1A_TARGETS_DN	SERVITJA_LIVER_HNF1A_TARGETS_DN		142	0.183275	0.803024	0.897898	0.933591	1	3082	tags=15%, list=16%, signal=17%
KEGG_PROTEIN_EXPORT	KEGG_PROTEIN_EXPORT		21	0.268541	0.802686	0.741056	0.933723	1	4189	tags=33%, list=22%, signal=43%
NAKAYAMA_FGF2_TARGETS	NAKAYAMA_FGF2_TARGETS		28	0.246115	0.801774	0.796748	0.934773	1	6352	tags=50%, list=33%, signal=74%
VERHAAK_AML_WITH_NPM1_MUTATED_DN	VERHAAK_AML_WITH_NPM1_MUTATED_DN		223	0.175417	0.801671	0.935664	0.934454	1	2793	tags=14%, list=14%, signal=17%
ZHOU_INFLAMMATORY_RESPONSE_FIMA_UP	ZHOU_INFLAMMATORY_RESPONSE_FIMA_UP		450	0.162216	0.801465	0.987229	0.934315	1	4946	tags=23%, list=26%, signal=31%
REACTOME_PHOSPHOLIPASE_C_MEDIATED_CASCADE	REACTOME_PHOSPHOLIPASE_C_MEDIATED_CASCADE		48	0.222388	0.801351	0.825733	0.934024	1	5913	tags=40%, list=31%, signal=57%
SCHURINGA_STAT5A_TARGETS_UP	SCHURINGA_STAT5A_TARGETS_UP		20	0.27158	0.801131	0.747312	0.933934	1	3594	tags=25%, list=19%, signal=31%
LEE_NEURAL_CREST_STEM_CELL_UP	LEE_NEURAL_CREST_STEM_CELL_UP		138	0.184903	0.800747	0.882261	0.934083	1	4210	tags=23%, list=22%, signal=29%
PID_TCR_PATHWAY	PID_TCR_PATHWAY		62	0.209217	0.800238	0.829508	0.934446	1	5588	tags=37%, list=29%, signal=52%
LIU_NASOPHARYNGEAL_CARCINOMA	LIU_NASOPHARYNGEAL_CARCINOMA		62	0.209604	0.799239	0.811448	0.935625	1	3878	tags=24%, list=20%, signal=30%
REACTOME_DEGRADATION_OF_THE_EXTRACELLULAR_MATRIX	REACTOME_DEGRADATION_OF_THE_EXTRACELLULAR_MATRIX		24	0.268627	0.798429	0.762626	0.936457	1	6255	tags=42%, list=32%, signal=62%
KEGG_VEGF_SIGNALING_PATHWAY	KEGG_VEGF_SIGNALING_PATHWAY		66	0.208402	0.797323	0.85	0.937792	1	3914	tags=23%, list=20%, signal=28%
KEGG_NEUROACTIVE_LIGAND_RECEPTOR_INTERACTION	KEGG_NEUROACTIVE_LIGAND_RECEPTOR_INTERACTION		248	0.172175	0.796756	0.94452	0.938253	1	7597	tags=46%, list=39%, signal=76%
PID_VEGFR1_PATHWAY	PID_VEGFR1_PATHWAY		26	0.255472	0.796684	0.781034	0.9379	1	3672	tags=23%, list=19%, signal=28%
ZHAN_MULTIPLE_MYELOMA_MS_DN	ZHAN_MULTIPLE_MYELOMA_MS_DN		36	0.234321	0.795611	0.795417	0.939148	1	4318	tags=33%, list=22%, signal=43%
FONTAINE_FOLLICULAR_THYROID_ADENOMA_UP	FONTAINE_FOLLICULAR_THYROID_ADENOMA_UP		64	0.207005	0.795228	0.833333	0.939282	1	1526	tags=11%, list=8%, signal=12%
ZHAN_MULTIPLE_MYELOMA_HP_DN	ZHAN_MULTIPLE_MYELOMA_HP_DN		40	0.226093	0.795159	0.795645	0.938918	1	5037	tags=33%, list=26%, signal=44%
HOFMANN_MYELODYSPLASTIC_SYNDROM_RISK_UP	HOFMANN_MYELODYSPLASTIC_SYNDROM_RISK_UP		20	0.274291	0.795019	0.779359	0.938652	1	3842	tags=30%, list=20%, signal=37%
KEGG_NATURAL_KILLER_CELL_MEDIATED_CYTOTOXICITY	KEGG_NATURAL_KILLER_CELL_MEDIATED_CYTOTOXICITY		113	0.188127	0.794842	0.891045	0.938451	1	5221	tags=27%, list=27%, signal=37%
TERAO_AOX4_TARGETS_SKIN_UP	TERAO_AOX4_TARGETS_SKIN_UP		31	0.239812	0.794615	0.789022	0.938363	1	5981	tags=39%, list=31%, signal=56%
LEE_LIVER_CANCER_ACOX1_UP	LEE_LIVER_CANCER_ACOX1_UP		57	0.213411	0.793355	0.806557	0.939899	1	871	tags=7%, list=5%, signal=7%
KIM_HYPOXIA	KIM_HYPOXIA		24	0.25742	0.79315	0.7744	0.939742	1	3077	tags=21%, list=16%, signal=25%
NATSUME_RESPONSE_TO_INTERFERON_BETA_UP	NATSUME_RESPONSE_TO_INTERFERON_BETA_UP		66	0.204847	0.791556	0.824477	0.941726	1	4575	tags=29%, list=24%, signal=38%
MIKKELSEN_IPS_HCP_WITH_H3_UNMETHYLATED	MIKKELSEN_IPS_HCP_WITH_H3_UNMETHYLATED		68	0.203626	0.790432	0.857143	0.942973	1	7345	tags=41%, list=38%, signal=66%
SCIAN_INVERSED_TARGETS_OF_TP53_AND_TP73_DN	SCIAN_INVERSED_TARGETS_OF_TP53_AND_TP73_DN		28	0.250177	0.790184	0.81	0.94288	1	3671	tags=29%, list=19%, signal=35%
REACTOME_TOLL_RECEPTOR_CASCADES	REACTOME_TOLL_RECEPTOR_CASCADES		106	0.189065	0.789407	0.880435	0.943612	1	4901	tags=25%, list=25%, signal=34%
PID_NEPHRIN_NEPH1_PATHWAY	PID_NEPHRIN_NEPH1_PATHWAY		29	0.243456	0.789347	0.794218	0.943216	1	3798	tags=28%, list=20%, signal=34%
JOHANSSON_GLIOMAGENESIS_BY_PDGFB_DN	JOHANSSON_GLIOMAGENESIS_BY_PDGFB_DN		18	0.268623	0.788089	0.763793	0.944633	1	3833	tags=28%, list=20%, signal=35%
SMID_BREAST_CANCER_ERBB2_UP	SMID_BREAST_CANCER_ERBB2_UP		126	0.183766	0.787993	0.910606	0.944297	1	2943	tags=16%, list=15%, signal=19%
BIOCARTA_AT1R_PATHWAY	BIOCARTA_AT1R_PATHWAY		31	0.239945	0.786659	0.79732	0.945919	1	1576	tags=13%, list=8%, signal=14%
HINATA_NFKB_TARGETS_KERATINOCYTE_DN	HINATA_NFKB_TARGETS_KERATINOCYTE_DN		19	0.267962	0.786422	0.763423	0.94582	1	4780	tags=32%, list=25%, signal=42%
MIKKELSEN_MCV6_LCP_WITH_H3K27ME3	MIKKELSEN_MCV6_LCP_WITH_H3K27ME3		23	0.258073	0.786329	0.782895	0.945489	1	5140	tags=35%, list=27%, signal=47%
MEISSNER_BRAIN_HCP_WITH_H3K4ME2_AND_H3K27ME3	MEISSNER_BRAIN_HCP_WITH_H3K4ME2_AND_H3K27ME3		49	0.219337	0.784757	0.833066	0.947356	1	6394	tags=35%, list=33%, signal=52%
JEPSEN_SMRT_TARGETS	JEPSEN_SMRT_TARGETS		33	0.234027	0.784541	0.80813	0.947195	1	2929	tags=24%, list=15%, signal=29%
WEBER_METHYLATED_IN_COLON_CANCER	WEBER_METHYLATED_IN_COLON_CANCER		18	0.273632	0.784265	0.762799	0.947132	1	25	tags=6%, list=0%, signal=6%
HATADA_METHYLATED_IN_LUNG_CANCER_UP	HATADA_METHYLATED_IN_LUNG_CANCER_UP		341	0.163197	0.783785	0.9668	0.947369	1	4317	tags=24%, list=22%, signal=30%
WILLIAMS_ESR2_TARGETS_UP	WILLIAMS_ESR2_TARGETS_UP		18	0.27566	0.783012	0.758446	0.94806	1	1166	tags=17%, list=6%, signal=18%
KEGG_CHEMOKINE_SIGNALING_PATHWAY	KEGG_CHEMOKINE_SIGNALING_PATHWAY		168	0.175167	0.782499	0.944687	0.948343	1	5446	tags=28%, list=28%, signal=39%
POMEROY_MEDULLOBLASTOMA_PROGNOSIS_UP	POMEROY_MEDULLOBLASTOMA_PROGNOSIS_UP		39	0.225513	0.782353	0.828333	0.948061	1	3725	tags=31%, list=19%, signal=38%
REACTOME_CYTOCHROME_P450_ARRANGED_BY_SUBSTRATE_TYPE	REACTOME_CYTOCHROME_P450_ARRANGED_BY_SUBSTRATE_TYPE		37	0.22617	0.782266	0.834711	0.947711	1	8197	tags=57%, list=43%, signal=99%
SHIN_B_CELL_LYMPHOMA_CLUSTER_2	SHIN_B_CELL_LYMPHOMA_CLUSTER_2		26	0.246275	0.782011	0.808874	0.94763	1	2497	tags=19%, list=13%, signal=22%
KONDO_COLON_CANCER_HCP_WITH_H3K27ME1	KONDO_COLON_CANCER_HCP_WITH_H3K27ME1		23	0.253451	0.780545	0.781967	0.949362	1	4372	tags=35%, list=23%, signal=45%
YE_METASTATIC_LIVER_CANCER	YE_METASTATIC_LIVER_CANCER		22	0.255541	0.779088	0.798987	0.951012	1	6892	tags=50%, list=36%, signal=78%
DAZARD_UV_RESPONSE_CLUSTER_G2	DAZARD_UV_RESPONSE_CLUSTER_G2		25	0.249606	0.775389	0.822076	0.955804	1	373	tags=8%, list=2%, signal=8%
BAUS_TFF2_TARGETS_UP	BAUS_TFF2_TARGETS_UP		26	0.247163	0.774859	0.806678	0.956082	1	5292	tags=42%, list=27%, signal=58%
WEBER_METHYLATED_HCP_IN_FIBROBLAST_DN	WEBER_METHYLATED_HCP_IN_FIBROBLAST_DN		38	0.225175	0.774855	0.845896	0.955608	1	5821	tags=26%, list=30%, signal=38%
REACTOME_MYD88_MAL_CASCADE_INITIATED_ON_PLASMA_MEMBRANE	REACTOME_MYD88_MAL_CASCADE_INITIATED_ON_PLASMA_MEMBRANE		77	0.195526	0.774537	0.873457	0.955585	1	4901	tags=26%, list=25%, signal=35%
LIEN_BREAST_CARCINOMA_METAPLASTIC_VS_DUCTAL_DN	LIEN_BREAST_CARCINOMA_METAPLASTIC_VS_DUCTAL_DN		94	0.190168	0.772762	0.877828	0.957575	1	4058	tags=24%, list=21%, signal=31%
REACTOME_EGFR_DOWNREGULATION	REACTOME_EGFR_DOWNREGULATION		24	0.249883	0.772536	0.773124	0.957405	1	5716	tags=42%, list=30%, signal=59%
SU_LIVER	SU_LIVER		51	0.210572	0.772166	0.866554	0.957449	1	8102	tags=51%, list=42%, signal=88%
REACTOME_ACTIVATED_POINT_MUTANTS_OF_FGFR2	REACTOME_ACTIVATED_POINT_MUTANTS_OF_FGFR2		15	0.285784	0.771543	0.775768	0.957804	1	7565	tags=53%, list=39%, signal=88%
LIAN_LIPA_TARGETS_3M	LIAN_LIPA_TARGETS_3M		53	0.20533	0.771415	0.865225	0.957496	1	8232	tags=47%, list=43%, signal=82%
CLASPER_LYMPHATIC_VESSELS_DURING_METASTASIS_UP	CLASPER_LYMPHATIC_VESSELS_DURING_METASTASIS_UP		18	0.271216	0.770893	0.796875	0.957758	1	5902	tags=33%, list=31%, signal=48%
DAVICIONI_PAX_FOXO1_SIGNATURE_IN_ARMS_DN	DAVICIONI_PAX_FOXO1_SIGNATURE_IN_ARMS_DN		20	0.259304	0.770859	0.776978	0.957325	1	4549	tags=30%, list=24%, signal=39%
[truncated: 1,652 more rows]
