# Supplementary material for: Cooperation of cancer drivers with regulatory germline variants shapes clinical outcomes
Source: Nat Commun. 2019 Sep 11;10:4128. doi: 10.1038/s41467-019-12071-2 (PMC6739408; doi:10.1038/s41467-019-12071-2)
Supplement: Supplementary file 8 — Supplementary Data 6 [file 41467_2019_12071_MOESM8_ESM.xlsx]

## Sheet: Supplementary_Data_6
Supplementary Data 6: Gene-set enrichment analysis of differentially expressed genes upon siRNA-mediated knockdown of MYBL2 in three different Ewing sacoma cell lines compared to treatment with a non-targeting siControl.
NAME	GS<br> follow link to MSigDB	GS DETAILS	SIZE	ES	NES	NOM p-val	FDR q-val	FWER p-val	RANK AT MAX	LEADING EDGE
FISCHER_G2_M_CELL_CYCLE	FISCHER_G2_M_CELL_CYCLE	Details ...	220	-0.603086	-2.95049	0	0	0	1922	tags=49%, list=15%, signal=56%
ZHOU_CELL_CYCLE_GENES_IN_IR_RESPONSE_24HR	ZHOU_CELL_CYCLE_GENES_IN_IR_RESPONSE_24HR	Details ...	117	-0.621196	-2.8098	0	0	0	1816	tags=48%, list=14%, signal=55%
AMUNDSON_GAMMA_RADIATION_RESPONSE	AMUNDSON_GAMMA_RADIATION_RESPONSE	Details ...	38	-0.728924	-2.66084	0	0	0	1839	tags=68%, list=14%, signal=80%
SOTIRIOU_BREAST_CANCER_GRADE_1_VS_3_UP	SOTIRIOU_BREAST_CANCER_GRADE_1_VS_3_UP	Details ...	146	-0.569838	-2.61209	0	0	0	2280	tags=46%, list=18%, signal=55%
REICHERT_MITOSIS_LIN9_TARGETS	REICHERT_MITOSIS_LIN9_TARGETS	Details ...	28	-0.767414	-2.52929	0	0	0	1154	tags=64%, list=9%, signal=70%
CHIANG_LIVER_CANCER_SUBCLASS_PROLIFERATION_UP	CHIANG_LIVER_CANCER_SUBCLASS_PROLIFERATION_UP	Details ...	158	-0.545193	-2.52012	0	0	0	2416	tags=52%, list=19%, signal=63%
SHEPARD_BMYB_TARGETS	SHEPARD_BMYB_TARGETS	Details ...	57	-0.642078	-2.52011	0	0	0	1614	tags=47%, list=13%, signal=54%
PID_FOXM1_PATHWAY	PID_FOXM1_PATHWAY	Details ...	36	-0.690209	-2.51412	0	0	0	1470	tags=47%, list=11%, signal=53%
MORI_LARGE_PRE_BII_LYMPHOCYTE_UP	MORI_LARGE_PRE_BII_LYMPHOCYTE_UP	Details ...	81	-0.58951	-2.50074	0	0	0	2416	tags=47%, list=19%, signal=57%
NAKAYAMA_SOFT_TISSUE_TUMORS_PCA2_UP	NAKAYAMA_SOFT_TISSUE_TUMORS_PCA2_UP	Details ...	70	-0.601914	-2.49025	0	0	0	1823	tags=51%, list=14%, signal=60%
SHEPARD_CRUSH_AND_BURN_MUTANT_DN	SHEPARD_CRUSH_AND_BURN_MUTANT_DN	Details ...	140	-0.529885	-2.4874	0	0	0	2367	tags=42%, list=18%, signal=51%
LEE_EARLY_T_LYMPHOCYTE_UP	LEE_EARLY_T_LYMPHOCYTE_UP	Details ...	93	-0.57182	-2.4815	0	0	0	1882	tags=48%, list=15%, signal=56%
BURTON_ADIPOGENESIS_PEAK_AT_24HR	BURTON_ADIPOGENESIS_PEAK_AT_24HR	Details ...	35	-0.694472	-2.4669	0	0	0	1816	tags=57%, list=14%, signal=66%
ZHAN_MULTIPLE_MYELOMA_PR_UP	ZHAN_MULTIPLE_MYELOMA_PR_UP	Details ...	41	-0.663441	-2.42981	0	0	0	1154	tags=46%, list=9%, signal=51%
ODONNELL_TFRC_TARGETS_DN	ODONNELL_TFRC_TARGETS_DN	Details ...	113	-0.538888	-2.42967	0	0	0	1851	tags=40%, list=14%, signal=46%
LY_AGING_MIDDLE_DN	LY_AGING_MIDDLE_DN	Details ...	16	-0.832134	-2.42827	0	0	0	784	tags=69%, list=6%, signal=73%
ROSTY_CERVICAL_CANCER_PROLIFERATION_CLUSTER	ROSTY_CERVICAL_CANCER_PROLIFERATION_CLUSTER	Details ...	136	-0.53067	-2.40951	0	0	0	1839	tags=43%, list=14%, signal=50%
RHODES_UNDIFFERENTIATED_CANCER	RHODES_UNDIFFERENTIATED_CANCER	Details ...	66	-0.582181	-2.40306	0	0	0	2011	tags=44%, list=16%, signal=52%
GREENBAUM_E2A_TARGETS_UP	GREENBAUM_E2A_TARGETS_UP	Details ...	28	-0.706899	-2.3964	0	9.76192e-05	0.001	3249	tags=79%, list=25%, signal=105%
BHATTACHARYA_EMBRYONIC_STEM_CELL	BHATTACHARYA_EMBRYONIC_STEM_CELL	Details ...	78	-0.554985	-2.3586	0	9.27382e-05	0.001	2180	tags=40%, list=17%, signal=48%
HORIUCHI_WTAP_TARGETS_DN	HORIUCHI_WTAP_TARGETS_DN	Details ...	284	-0.459088	-2.31	0	0.000268082	0.003	2274	tags=37%, list=18%, signal=44%
POOLA_INVASIVE_BREAST_CANCER_UP	POOLA_INVASIVE_BREAST_CANCER_UP	Details ...	146	-0.494178	-2.3076	0	0.000255897	0.003	1993	tags=40%, list=16%, signal=47%
YU_MYC_TARGETS_UP	YU_MYC_TARGETS_UP	Details ...	42	-0.629259	-2.29866	0	0.000329406	0.004	2280	tags=57%, list=18%, signal=69%
ANASTASSIOU_MULTICANCER_INVASIVENESS_SIGNATURE	ANASTASSIOU_MULTICANCER_INVASIVENESS_SIGNATURE	Details ...	44	-0.609845	-2.29779	0	0.00031568	0.004	1993	tags=55%, list=16%, signal=64%
SCIAN_CELL_CYCLE_TARGETS_OF_TP53_AND_TP73_DN	SCIAN_CELL_CYCLE_TARGETS_OF_TP53_AND_TP73_DN	Details ...	22	-0.715113	-2.28473	0	0.000303053	0.004	1816	tags=64%, list=14%, signal=74%
LY_AGING_OLD_DN	LY_AGING_OLD_DN	Details ...	53	-0.59074	-2.28389	0	0.000291397	0.004	2106	tags=45%, list=16%, signal=54%
WHITFIELD_CELL_CYCLE_G2_M	WHITFIELD_CELL_CYCLE_G2_M	Details ...	190	-0.475631	-2.28005	0	0.000350793	0.005	2280	tags=41%, list=18%, signal=49%
TANG_SENESCENCE_TP53_TARGETS_DN	TANG_SENESCENCE_TP53_TARGETS_DN	Details ...	51	-0.596101	-2.26935	0	0.000478822	0.007	1614	tags=45%, list=13%, signal=51%
WHITFIELD_CELL_CYCLE_G2	WHITFIELD_CELL_CYCLE_G2	Details ...	159	-0.479584	-2.2689	0	0.000462311	0.007	3385	tags=53%, list=26%, signal=71%
SCHAEFFER_SOX9_TARGETS_IN_PROSTATE_DEVELOPMENT_DN	SCHAEFFER_SOX9_TARGETS_IN_PROSTATE_DEVELOPMENT_DN	Details ...	39	-0.619825	-2.25866	0	0.000507111	0.008	2416	tags=49%, list=19%, signal=60%
WHITEFORD_PEDIATRIC_CANCER_MARKERS	WHITEFORD_PEDIATRIC_CANCER_MARKERS	Details ...	108	-0.514171	-2.25183	0	0.000608297	0.01	1292	tags=32%, list=10%, signal=36%
MORI_PRE_BI_LYMPHOCYTE_UP	MORI_PRE_BI_LYMPHOCYTE_UP	Details ...	67	-0.553704	-2.23526	0	0.000708069	0.012	2416	tags=48%, list=19%, signal=59%
LINDGREN_BLADDER_CANCER_HIGH_RECURRENCE	LINDGREN_BLADDER_CANCER_HIGH_RECURRENCE	Details ...	39	-0.606336	-2.21955	0	0.000913432	0.016	2227	tags=51%, list=17%, signal=62%
CHARAFE_BREAST_CANCER_LUMINAL_VS_MESENCHYMAL_DN	CHARAFE_BREAST_CANCER_LUMINAL_VS_MESENCHYMAL_DN	Details ...	390	-0.42921	-2.21832	0	0.000886566	0.016	2728	tags=44%, list=21%, signal=54%
SERVITJA_LIVER_HNF1A_TARGETS_UP	SERVITJA_LIVER_HNF1A_TARGETS_UP	Details ...	95	-0.507436	-2.21449	0	0.000861236	0.016	1393	tags=36%, list=11%, signal=40%
CONCANNON_APOPTOSIS_BY_EPOXOMICIN_DN	CONCANNON_APOPTOSIS_BY_EPOXOMICIN_DN	Details ...	134	-0.480647	-2.20406	0	0.000938042	0.018	1974	tags=42%, list=15%, signal=49%
CROONQUIST_NRAS_SIGNALING_DN	CROONQUIST_NRAS_SIGNALING_DN	Details ...	72	-0.534654	-2.20057	0	0.00091269	0.018	2144	tags=43%, list=17%, signal=51%
PUIFFE_INVASION_INHIBITED_BY_ASCITES_UP	PUIFFE_INVASION_INHIBITED_BY_ASCITES_UP	Details ...	75	-0.523114	-2.19352	0	0.00108398	0.022	3098	tags=44%, list=24%, signal=58%
PID_LIS1_PATHWAY	PID_LIS1_PATHWAY	Details ...	25	-0.668196	-2.17925	0	0.00144933	0.03	1789	tags=48%, list=14%, signal=56%
CHANG_CYCLING_GENES	CHANG_CYCLING_GENES	Details ...	142	-0.465777	-2.16753	0	0.00169814	0.036	1567	tags=33%, list=12%, signal=37%
SMIRNOV_RESPONSE_TO_IR_6HR_DN	SMIRNOV_RESPONSE_TO_IR_6HR_DN	Details ...	86	-0.503659	-2.16589	0	0.00174969	0.038	2320	tags=50%, list=18%, signal=61%
XU_HGF_SIGNALING_NOT_VIA_AKT1_48HR_DN	XU_HGF_SIGNALING_NOT_VIA_AKT1_48HR_DN	Details ...	17	-0.729986	-2.16254	0	0.00170803	0.038	1842	tags=65%, list=14%, signal=75%
KEGG_PATHOGENIC_ESCHERICHIA_COLI_INFECTION	KEGG_PATHOGENIC_ESCHERICHIA_COLI_INFECTION	Details ...	44	-0.596194	-2.15425	0	0.00170954	0.039	3334	tags=66%, list=26%, signal=89%
CLASPER_LYMPHATIC_VESSELS_DURING_METASTASIS_DN	CLASPER_LYMPHATIC_VESSELS_DURING_METASTASIS_DN	Details ...	29	-0.644361	-2.15321	0	0.00167069	0.039	3129	tags=72%, list=24%, signal=95%
TURASHVILI_BREAST_LOBULAR_CARCINOMA_VS_DUCTAL_NORMAL_UP	TURASHVILI_BREAST_LOBULAR_CARCINOMA_VS_DUCTAL_NORMAL_UP	Details ...	47	-0.582977	-2.15002	0	0.00175969	0.041	1111	tags=40%, list=9%, signal=44%
ZHU_CMV_ALL_DN	ZHU_CMV_ALL_DN	Details ...	105	-0.492622	-2.14889	0	0.00172144	0.041	2081	tags=45%, list=16%, signal=53%
HONRADO_BREAST_CANCER_BRCA1_VS_BRCA2	HONRADO_BREAST_CANCER_BRCA1_VS_BRCA2	Details ...	15	-0.758507	-2.14727	0	0.00180296	0.044	2698	tags=80%, list=21%, signal=101%
PAL_PRMT5_TARGETS_UP	PAL_PRMT5_TARGETS_UP	Details ...	189	-0.444775	-2.14252	0	0.00191964	0.048	2353	tags=35%, list=18%, signal=43%
MODY_HIPPOCAMPUS_NEONATAL	MODY_HIPPOCAMPUS_NEONATAL	Details ...	31	-0.620637	-2.13871	0	0.00203432	0.052	3134	tags=58%, list=24%, signal=77%
ODONNELL_TARGETS_OF_MYC_AND_TFRC_DN	ODONNELL_TARGETS_OF_MYC_AND_TFRC_DN	Details ...	44	-0.567961	-2.13117	0	0.00203161	0.053	1292	tags=36%, list=10%, signal=40%
PID_PLK1_PATHWAY	PID_PLK1_PATHWAY	Details ...	46	-0.567109	-2.13053	0	0.00199177	0.053	2280	tags=50%, list=18%, signal=61%
CHICAS_RB1_TARGETS_GROWING	CHICAS_RB1_TARGETS_GROWING	Details ...	202	-0.432764	-2.12945	0	0.00198937	0.054	1847	tags=36%, list=14%, signal=41%
FARMER_BREAST_CANCER_CLUSTER_2	FARMER_BREAST_CANCER_CLUSTER_2	Details ...	33	-0.598491	-2.12294	0	0.00216403	0.059	1839	tags=52%, list=14%, signal=60%
MIYAGAWA_TARGETS_OF_EWSR1_ETS_FUSIONS_UP	MIYAGAWA_TARGETS_OF_EWSR1_ETS_FUSIONS_UP	Details ...	230	-0.432111	-2.11802	0	0.00222925	0.062	2617	tags=44%, list=20%, signal=54%
LI_WILMS_TUMOR_ANAPLASTIC_UP	LI_WILMS_TUMOR_ANAPLASTIC_UP	Details ...	18	-0.71524	-2.11734	0	0.00225709	0.064	630	tags=44%, list=5%, signal=47%
MORI_IMMATURE_B_LYMPHOCYTE_DN	MORI_IMMATURE_B_LYMPHOCYTE_DN	Details ...	89	-0.491682	-2.11362	0	0.00228466	0.066	2421	tags=44%, list=19%, signal=54%
PID_AJDISS_2PATHWAY	PID_AJDISS_2PATHWAY	Details ...	38	-0.577182	-2.10294	0	0.00240962	0.071	2666	tags=45%, list=21%, signal=56%
GAVIN_FOXP3_TARGETS_CLUSTER_P6	GAVIN_FOXP3_TARGETS_CLUSTER_P6	Details ...	75	-0.490196	-2.09767	0	0.00239976	0.071	1839	tags=37%, list=14%, signal=43%
PICCALUGA_ANGIOIMMUNOBLASTIC_LYMPHOMA_UP	PICCALUGA_ANGIOIMMUNOBLASTIC_LYMPHOMA_UP	Details ...	140	-0.448172	-2.09467	0	0.00251629	0.076	1610	tags=39%, list=13%, signal=44%
PID_AURORA_B_PATHWAY	PID_AURORA_B_PATHWAY	Details ...	36	-0.582025	-2.09365	0	0.00247435	0.076	3196	tags=61%, list=25%, signal=81%
LY_AGING_PREMATURE_DN	LY_AGING_PREMATURE_DN	Details ...	27	-0.626829	-2.09291	0	0.00243379	0.076	1242	tags=41%, list=10%, signal=45%
BURTON_ADIPOGENESIS_4	BURTON_ADIPOGENESIS_4	Details ...	43	-0.565423	-2.09197	0	0.00245499	0.078	1727	tags=37%, list=13%, signal=43%
LIM_MAMMARY_LUMINAL_MATURE_DN	LIM_MAMMARY_LUMINAL_MATURE_DN	Details ...	76	-0.499297	-2.08846	0	0.00247695	0.08	2809	tags=51%, list=22%, signal=65%
BENPORATH_PROLIFERATION	BENPORATH_PROLIFERATION	Details ...	139	-0.453269	-2.08424	0	0.0025546	0.084	1439	tags=25%, list=11%, signal=28%
CROONQUIST_NRAS_VS_STROMAL_STIMULATION_DN	CROONQUIST_NRAS_VS_STROMAL_STIMULATION_DN	Details ...	83	-0.497463	-2.08375	0	0.0026012	0.087	1641	tags=42%, list=13%, signal=48%
AFFAR_YY1_TARGETS_DN	AFFAR_YY1_TARGETS_DN	Details ...	168	-0.449143	-2.07805	0	0.00273162	0.093	2501	tags=43%, list=19%, signal=53%
LANDIS_ERBB2_BREAST_TUMORS_324_DN	LANDIS_ERBB2_BREAST_TUMORS_324_DN	Details ...	109	-0.467432	-2.06736	0	0.00314096	0.106	2875	tags=39%, list=22%, signal=50%
LANDIS_BREAST_CANCER_PROGRESSION_DN	LANDIS_BREAST_CANCER_PROGRESSION_DN	Details ...	49	-0.555361	-2.06659	0	0.00309477	0.106	2840	tags=51%, list=22%, signal=65%
GENTILE_UV_RESPONSE_CLUSTER_D6	GENTILE_UV_RESPONSE_CLUSTER_D6	Details ...	34	-0.575963	-2.06584	0	0.00315622	0.109	3272	tags=56%, list=25%, signal=75%
LI_WILMS_TUMOR_VS_FETAL_KIDNEY_2_UP	LI_WILMS_TUMOR_VS_FETAL_KIDNEY_2_UP	Details ...	26	-0.605009	-2.06263	0	0.00321809	0.113	1263	tags=42%, list=10%, signal=47%
NUTT_GBM_VS_AO_GLIOMA_UP	NUTT_GBM_VS_AO_GLIOMA_UP	Details ...	39	-0.568122	-2.06201	0	0.00322555	0.115	2068	tags=41%, list=16%, signal=49%
LI_WILMS_TUMOR_VS_FETAL_KIDNEY_1_DN	LI_WILMS_TUMOR_VS_FETAL_KIDNEY_1_DN	Details ...	157	-0.437146	-2.06075	0	0.00323228	0.117	2532	tags=38%, list=20%, signal=46%
TURASHVILI_BREAST_LOBULAR_CARCINOMA_VS_LOBULAR_NORMAL_DN	TURASHVILI_BREAST_LOBULAR_CARCINOMA_VS_LOBULAR_NORMAL_DN	Details ...	56	-0.53052	-2.05921	0	0.00326526	0.12	2280	tags=45%, list=18%, signal=54%
KANG_DOXORUBICIN_RESISTANCE_UP	KANG_DOXORUBICIN_RESISTANCE_UP	Details ...	54	-0.521515	-2.05414	0	0.00342558	0.127	2106	tags=48%, list=16%, signal=57%
HORTON_SREBF_TARGETS	HORTON_SREBF_TARGETS	Details ...	25	-0.62828	-2.05247	0	0.00345428	0.13	1241	tags=40%, list=10%, signal=44%
ONDER_CDH1_TARGETS_2_UP	ONDER_CDH1_TARGETS_2_UP	Details ...	191	-0.421126	-2.04419	0	0.00382923	0.145	2147	tags=42%, list=17%, signal=50%
ZHU_CMV_24_HR_DN	ZHU_CMV_24_HR_DN	Details ...	73	-0.496764	-2.04325	0	0.00385355	0.148	2081	tags=45%, list=16%, signal=54%
LE_EGR2_TARGETS_UP	LE_EGR2_TARGETS_UP	Details ...	102	-0.470604	-2.0415	0	0.0038769	0.149	1816	tags=39%, list=14%, signal=45%
CROONQUIST_IL6_DEPRIVATION_DN	CROONQUIST_IL6_DEPRIVATION_DN	Details ...	97	-0.466412	-2.04041	0	0.00382783	0.149	1839	tags=37%, list=14%, signal=43%
HUMMERICH_SKIN_CANCER_PROGRESSION_DN	HUMMERICH_SKIN_CANCER_PROGRESSION_DN	Details ...	69	-0.499913	-2.03376	0	0.00413009	0.159	2267	tags=39%, list=18%, signal=47%
HOFFMANN_LARGE_TO_SMALL_PRE_BII_LYMPHOCYTE_UP	HOFFMANN_LARGE_TO_SMALL_PRE_BII_LYMPHOCYTE_UP	Details ...	150	-0.439353	-2.03252	0	0.00410161	0.16	3224	tags=49%, list=25%, signal=64%
GROSS_HYPOXIA_VIA_ELK3_ONLY_DN	GROSS_HYPOXIA_VIA_ELK3_ONLY_DN	Details ...	40	-0.55983	-2.02985	0	0.00416598	0.165	872	tags=33%, list=7%, signal=35%
WHITFIELD_CELL_CYCLE_LITERATURE	WHITFIELD_CELL_CYCLE_LITERATURE	Details ...	44	-0.540171	-2.02975	0	0.00413726	0.166	1839	tags=48%, list=14%, signal=56%
ZAMORA_NOS2_TARGETS_DN	ZAMORA_NOS2_TARGETS_DN	Details ...	73	-0.495022	-2.02894	0	0.00413334	0.168	3391	tags=51%, list=26%, signal=68%
SMID_BREAST_CANCER_LUMINAL_A_DN	SMID_BREAST_CANCER_LUMINAL_A_DN	Details ...	16	-0.693724	-2.02515	0.00251256	0.0042612	0.173	1138	tags=44%, list=9%, signal=48%
REACTOME_FORMATION_OF_TUBULIN_FOLDING_INTERMEDIATES_BY_CCT_TRIC	REACTOME_FORMATION_OF_TUBULIN_FOLDING_INTERMEDIATES_BY_CCT_TRIC	Details ...	17	-0.689721	-2.01554	0	0.00487164	0.196	3016	tags=65%, list=23%, signal=84%
SCHMIDT_POR_TARGETS_IN_LIMB_BUD_UP	SCHMIDT_POR_TARGETS_IN_LIMB_BUD_UP	Details ...	23	-0.634744	-2.01195	0	0.00507431	0.207	2947	tags=65%, list=23%, signal=84%
PETROVA_ENDOTHELIUM_LYMPHATIC_VS_BLOOD_UP	PETROVA_ENDOTHELIUM_LYMPHATIC_VS_BLOOD_UP	Details ...	106	-0.45269	-2.01031	0	0.00508107	0.21	1616	tags=40%, list=13%, signal=45%
SHIPP_DLBCL_VS_FOLLICULAR_LYMPHOMA_UP	SHIPP_DLBCL_VS_FOLLICULAR_LYMPHOMA_UP	Details ...	40	-0.542333	-1.99548	0	0.0062514	0.257	2034	tags=38%, list=16%, signal=44%
WILCOX_RESPONSE_TO_PROGESTERONE_UP	WILCOX_RESPONSE_TO_PROGESTERONE_UP	Details ...	123	-0.437143	-1.98846	0	0.0068704	0.277	2093	tags=35%, list=16%, signal=41%
REACTOME_NCAM1_INTERACTIONS	REACTOME_NCAM1_INTERACTIONS	Details ...	26	-0.594695	-1.98826	0	0.00681508	0.277	2227	tags=65%, list=17%, signal=79%
MANALO_HYPOXIA_UP	MANALO_HYPOXIA_UP	Details ...	165	-0.425037	-1.98745	0	0.00676162	0.277	2163	tags=39%, list=17%, signal=46%
WESTON_VEGFA_TARGETS_12HR	WESTON_VEGFA_TARGETS_12HR	Details ...	25	-0.61429	-1.9849	0	0.00693004	0.285	1483	tags=60%, list=12%, signal=68%
DAVICIONI_MOLECULAR_ARMS_VS_ERMS_DN	DAVICIONI_MOLECULAR_ARMS_VS_ERMS_DN	Details ...	153	-0.432241	-1.98402	0	0.0069173	0.287	3011	tags=48%, list=23%, signal=62%
BLUM_RESPONSE_TO_SALIRASIB_DN	BLUM_RESPONSE_TO_SALIRASIB_DN	Details ...	323	-0.386924	-1.98027	0	0.00715716	0.298	1895	tags=28%, list=15%, signal=32%
ZHOU_CELL_CYCLE_GENES_IN_IR_RESPONSE_6HR	ZHOU_CELL_CYCLE_GENES_IN_IR_RESPONSE_6HR	Details ...	81	-0.465729	-1.98001	0	0.00708261	0.298	1634	tags=35%, list=13%, signal=39%
LINDGREN_BLADDER_CANCER_CLUSTER_1_DN	LINDGREN_BLADDER_CANCER_CLUSTER_1_DN	Details ...	315	-0.389146	-1.97992	0	0.00702939	0.299	1449	tags=25%, list=11%, signal=28%
GROSS_HYPOXIA_VIA_ELK3_UP	GROSS_HYPOXIA_VIA_ELK3_UP	Details ...	190	-0.411644	-1.97663	0	0.00728623	0.314	2256	tags=33%, list=18%, signal=39%
RAMASWAMY_METASTASIS_UP	RAMASWAMY_METASTASIS_UP	Details ...	61	-0.497975	-1.96721	0	0.00831879	0.348	528	tags=18%, list=4%, signal=19%
FARMER_BREAST_CANCER_BASAL_VS_LULMINAL	FARMER_BREAST_CANCER_BASAL_VS_LULMINAL	Details ...	260	-0.386744	-1.96565	0	0.00842592	0.353	1884	tags=32%, list=15%, signal=36%
MITSIADES_RESPONSE_TO_APLIDIN_DN	MITSIADES_RESPONSE_TO_APLIDIN_DN	Details ...	240	-0.392086	-1.96436	0	0.00843655	0.355	2350	tags=33%, list=18%, signal=40%
VANTVEER_BREAST_CANCER_METASTASIS_DN	VANTVEER_BREAST_CANCER_METASTASIS_DN	Details ...	109	-0.435989	-1.9593	0	0.00892818	0.374	1662	tags=31%, list=13%, signal=36%
FARDIN_HYPOXIA_11	FARDIN_HYPOXIA_11	Details ...	31	-0.566992	-1.95773	0	0.00898825	0.378	3327	tags=61%, list=26%, signal=82%
CHEBOTAEV_GR_TARGETS_UP	CHEBOTAEV_GR_TARGETS_UP	Details ...	52	-0.510489	-1.9541	0	0.00931953	0.395	1476	tags=38%, list=11%, signal=43%
MIKKELSEN_ES_HCP_WITH_H3K27ME3	MIKKELSEN_ES_HCP_WITH_H3K27ME3	Details ...	17	-0.67033	-1.95323	0	0.00933558	0.398	2832	tags=71%, list=22%, signal=90%
ZHANG_TARGETS_OF_EWSR1_FLI1_FUSION	ZHANG_TARGETS_OF_EWSR1_FLI1_FUSION	Details ...	86	-0.458754	-1.95032	0	0.00949611	0.408	2402	tags=40%, list=19%, signal=48%
RIZ_ERYTHROID_DIFFERENTIATION_CCNE1	RIZ_ERYTHROID_DIFFERENTIATION_CCNE1	Details ...	35	-0.560082	-1.94236	0	0.0102913	0.437	2167	tags=43%, list=17%, signal=51%
FARMER_BREAST_CANCER_CLUSTER_4	FARMER_BREAST_CANCER_CLUSTER_4	Details ...	16	-0.677953	-1.93788	0.00235294	0.0106979	0.453	1993	tags=69%, list=16%, signal=81%
BURTON_ADIPOGENESIS_3	BURTON_ADIPOGENESIS_3	Details ...	93	-0.444744	-1.93643	0	0.0107907	0.46	1614	tags=34%, list=13%, signal=39%
JECHLINGER_EPITHELIAL_TO_MESENCHYMAL_TRANSITION_UP	JECHLINGER_EPITHELIAL_TO_MESENCHYMAL_TRANSITION_UP	Details ...	51	-0.505866	-1.93364	0	0.010965	0.468	1789	tags=37%, list=14%, signal=43%
SHEDDEN_LUNG_CANCER_POOR_SURVIVAL_A6	SHEDDEN_LUNG_CANCER_POOR_SURVIVAL_A6	Details ...	410	-0.362546	-1.92748	0	0.0114866	0.489	1888	tags=27%, list=15%, signal=30%
BARIS_THYROID_CANCER_DN	BARIS_THYROID_CANCER_DN	Details ...	49	-0.49432	-1.92042	0	0.0122639	0.512	1081	tags=27%, list=8%, signal=29%
SIG_REGULATION_OF_THE_ACTIN_CYTOSKELETON_BY_RHO_GTPASES	SIG_REGULATION_OF_THE_ACTIN_CYTOSKELETON_BY_RHO_GTPASES	Details ...	27	-0.584986	-1.91851	0	0.0123394	0.518	3097	tags=56%, list=24%, signal=73%
GROSS_ELK3_TARGETS_UP	GROSS_ELK3_TARGETS_UP	Details ...	22	-0.607443	-1.91771	0.0025974	0.0123135	0.522	2256	tags=55%, list=18%, signal=66%
MCBRYAN_PUBERTAL_BREAST_6_7WK_DN	MCBRYAN_PUBERTAL_BREAST_6_7WK_DN	Details ...	57	-0.487353	-1.91702	0	0.0122898	0.525	1921	tags=37%, list=15%, signal=43%
GENTILE_UV_RESPONSE_CLUSTER_D8	GENTILE_UV_RESPONSE_CLUSTER_D8	Details ...	39	-0.544267	-1.91431	0	0.0124925	0.532	1328	tags=36%, list=10%, signal=40%
KAYO_CALORIE_RESTRICTION_MUSCLE_UP	KAYO_CALORIE_RESTRICTION_MUSCLE_UP	Details ...	66	-0.477201	-1.90432	0	0.0139144	0.565	3508	tags=55%, list=27%, signal=75%
NADERI_BREAST_CANCER_PROGNOSIS_UP	NADERI_BREAST_CANCER_PROGNOSIS_UP	Details ...	37	-0.53793	-1.90411	0	0.0138779	0.566	2633	tags=46%, list=20%, signal=58%
REACTOME_NCAM_SIGNALING_FOR_NEURITE_OUT_GROWTH	REACTOME_NCAM_SIGNALING_FOR_NEURITE_OUT_GROWTH	Details ...	49	-0.502106	-1.90197	0	0.0139971	0.569	2227	tags=49%, list=17%, signal=59%
JOHANSSON_GLIOMAGENESIS_BY_PDGFB_UP	JOHANSSON_GLIOMAGENESIS_BY_PDGFB_UP	Details ...	52	-0.492064	-1.9005	0	0.0141139	0.576	2870	tags=46%, list=22%, signal=59%
KYNG_DNA_DAMAGE_BY_4NQO	KYNG_DNA_DAMAGE_BY_4NQO	Details ...	31	-0.547158	-1.89941	0	0.0142627	0.583	2336	tags=48%, list=18%, signal=59%
GRAHAM_CML_DIVIDING_VS_NORMAL_QUIESCENT_UP	GRAHAM_CML_DIVIDING_VS_NORMAL_QUIESCENT_UP	Details ...	158	-0.39986	-1.89772	0	0.014517	0.598	2386	tags=36%, list=19%, signal=44%
KEGG_AXON_GUIDANCE	KEGG_AXON_GUIDANCE	Details ...	105	-0.438275	-1.89731	0	0.0144442	0.599	1964	tags=38%, list=15%, signal=45%
JIANG_TIP30_TARGETS_UP	JIANG_TIP30_TARGETS_UP	Details ...	43	-0.494065	-1.89722	0	0.0143277	0.599	1326	tags=33%, list=10%, signal=36%
TOMIDA_METASTASIS_UP	TOMIDA_METASTASIS_UP	Details ...	22	-0.606297	-1.89599	0.00253165	0.0144541	0.606	3629	tags=55%, list=28%, signal=76%
LEE_LIVER_CANCER_MYC_E2F1_UP	LEE_LIVER_CANCER_MYC_E2F1_UP	Details ...	34	-0.535913	-1.89283	0	0.0149506	0.619	2870	tags=56%, list=22%, signal=72%
CHICAS_RB1_TARGETS_CONFLUENT	CHICAS_RB1_TARGETS_CONFLUENT	Details ...	431	-0.363584	-1.8925	0	0.0149075	0.62	2025	tags=34%, list=16%, signal=39%
PID_PTP1B_PATHWAY	PID_PTP1B_PATHWAY	Details ...	35	-0.522781	-1.88756	0	0.0157006	0.646	1660	tags=40%, list=13%, signal=46%
WU_APOPTOSIS_BY_CDKN1A_VIA_TP53	WU_APOPTOSIS_BY_CDKN1A_VIA_TP53	Details ...	51	-0.487727	-1.88713	0	0.0156224	0.647	1346	tags=35%, list=10%, signal=39%
KAMMINGA_EZH2_TARGETS	KAMMINGA_EZH2_TARGETS	Details ...	40	-0.516071	-1.88632	0	0.0156469	0.651	1433	tags=33%, list=11%, signal=36%
ALONSO_METASTASIS_EMT_UP	ALONSO_METASTASIS_EMT_UP	Details ...	29	-0.575138	-1.88002	0	0.0167776	0.675	2496	tags=48%, list=19%, signal=60%
ISHIDA_E2F_TARGETS	ISHIDA_E2F_TARGETS	Details ...	51	-0.500644	-1.87901	0	0.0168077	0.68	1404	tags=33%, list=11%, signal=37%
BERENJENO_TRANSFORMED_BY_RHOA_DN	BERENJENO_TRANSFORMED_BY_RHOA_DN	Details ...	347	-0.363956	-1.8747	0	0.0174878	0.694	2889	tags=38%, list=22%, signal=47%
REACTOME_AXON_GUIDANCE	REACTOME_AXON_GUIDANCE	Details ...	188	-0.394642	-1.87317	0	0.0176108	0.7	2027	tags=34%, list=16%, signal=40%
SCHAEFFER_PROSTATE_DEVELOPMENT_48HR_DN	SCHAEFFER_PROSTATE_DEVELOPMENT_48HR_DN	Details ...	304	-0.366092	-1.86833	0	0.0184301	0.72	2608	tags=39%, list=20%, signal=48%
HOLLEMAN_PREDNISOLONE_RESISTANCE_B_ALL_UP	HOLLEMAN_PREDNISOLONE_RESISTANCE_B_ALL_UP	Details ...	22	-0.594531	-1.86494	0.00735294	0.0189044	0.733	2167	tags=41%, list=17%, signal=49%
CHIARADONNA_NEOPLASTIC_TRANSFORMATION_CDC25_UP	CHIARADONNA_NEOPLASTIC_TRANSFORMATION_CDC25_UP	Details ...	90	-0.434395	-1.86383	0	0.0189176	0.738	2611	tags=41%, list=20%, signal=51%
SHEPARD_BMYB_MORPHOLINO_DN	SHEPARD_BMYB_MORPHOLINO_DN	Details ...	147	-0.404004	-1.86277	0	0.0189851	0.744	2193	tags=34%, list=17%, signal=41%
CHIARADONNA_NEOPLASTIC_TRANSFORMATION_KRAS_UP	CHIARADONNA_NEOPLASTIC_TRANSFORMATION_KRAS_UP	Details ...	110	-0.425264	-1.861	0	0.0192127	0.749	2345	tags=36%, list=18%, signal=44%
SENGUPTA_NASOPHARYNGEAL_CARCINOMA_UP	SENGUPTA_NASOPHARYNGEAL_CARCINOMA_UP	Details ...	254	-0.372511	-1.85708	0	0.0198674	0.762	2359	tags=35%, list=18%, signal=42%
REACTOME_PREFOLDIN_MEDIATED_TRANSFER_OF_SUBSTRATE_TO_CCT_TRIC	REACTOME_PREFOLDIN_MEDIATED_TRANSFER_OF_SUBSTRATE_TO_CCT_TRIC	Details ...	23	-0.583366	-1.85643	0.00243309	0.019902	0.765	3134	tags=52%, list=24%, signal=69%
KEGG_LYSINE_DEGRADATION	KEGG_LYSINE_DEGRADATION	Details ...	42	-0.505602	-1.8545	0	0.0201457	0.769	2144	tags=36%, list=17%, signal=43%
CUI_TCF21_TARGETS_2_UP	CUI_TCF21_TARGETS_2_UP	Details ...	350	-0.36069	-1.85331	0	0.0201863	0.771	1783	tags=29%, list=14%, signal=33%
VERRECCHIA_EARLY_RESPONSE_TO_TGFB1	VERRECCHIA_EARLY_RESPONSE_TO_TGFB1	Details ...	53	-0.481218	-1.85106	0	0.0204515	0.779	1890	tags=36%, list=15%, signal=42%
SMID_BREAST_CANCER_BASAL_UP	SMID_BREAST_CANCER_BASAL_UP	Details ...	448	-0.351438	-1.84911	0	0.0207784	0.788	1789	tags=30%, list=14%, signal=34%
GRUETZMANN_PANCREATIC_CANCER_UP	GRUETZMANN_PANCREATIC_CANCER_UP	Details ...	294	-0.359898	-1.84868	0	0.0206883	0.79	2346	tags=31%, list=18%, signal=37%
POMEROY_MEDULLOBLASTOMA_PROGNOSIS_DN	POMEROY_MEDULLOBLASTOMA_PROGNOSIS_DN	Details ...	41	-0.505252	-1.84683	0.00296736	0.0211786	0.804	3126	tags=41%, list=24%, signal=55%
GUO_TARGETS_OF_IRS1_AND_IRS2	GUO_TARGETS_OF_IRS1_AND_IRS2	Details ...	75	-0.448697	-1.84591	0	0.0212126	0.804	2532	tags=44%, list=20%, signal=54%
MOOTHA_GLYCOGEN_METABOLISM	MOOTHA_GLYCOGEN_METABOLISM	Details ...	16	-0.631739	-1.84488	0.00484261	0.0212327	0.804	4227	tags=63%, list=33%, signal=93%
ZHAN_V2_LATE_DIFFERENTIATION_GENES	ZHAN_V2_LATE_DIFFERENTIATION_GENES	Details ...	38	-0.505241	-1.84268	0.0026455	0.0216182	0.808	1521	tags=32%, list=12%, signal=36%
ELVIDGE_HIF1A_TARGETS_DN	ELVIDGE_HIF1A_TARGETS_DN	Details ...	73	-0.440983	-1.84267	0	0.021475	0.808	2320	tags=37%, list=18%, signal=45%
GOLDRATH_ANTIGEN_RESPONSE	GOLDRATH_ANTIGEN_RESPONSE	Details ...	269	-0.368468	-1.84179	0	0.0215677	0.812	1819	tags=28%, list=14%, signal=32%
SWEET_LUNG_CANCER_KRAS_DN	SWEET_LUNG_CANCER_KRAS_DN	Details ...	275	-0.362812	-1.83923	0	0.0221147	0.824	2728	tags=43%, list=21%, signal=53%
KIM_WT1_TARGETS_8HR_DN	KIM_WT1_TARGETS_8HR_DN	Details ...	92	-0.434238	-1.83833	0	0.0222407	0.829	2080	tags=34%, list=16%, signal=40%
WESTON_VEGFA_TARGETS_6HR	WESTON_VEGFA_TARGETS_6HR	Details ...	37	-0.506491	-1.83735	0	0.0223884	0.833	1899	tags=49%, list=15%, signal=57%
FERREIRA_EWINGS_SARCOMA_UNSTABLE_VS_STABLE_UP	FERREIRA_EWINGS_SARCOMA_UNSTABLE_VS_STABLE_UP	Details ...	154	-0.386943	-1.83611	0	0.02251	0.835	1819	tags=26%, list=14%, signal=30%
JAZAERI_BREAST_CANCER_BRCA1_VS_BRCA2_UP	JAZAERI_BREAST_CANCER_BRCA1_VS_BRCA2_UP	Details ...	43	-0.497178	-1.83601	0.00276243	0.0223783	0.835	2846	tags=37%, list=22%, signal=48%
FOURNIER_ACINAR_DEVELOPMENT_LATE_2	FOURNIER_ACINAR_DEVELOPMENT_LATE_2	Details ...	267	-0.362568	-1.8356	0	0.0223425	0.838	3153	tags=37%, list=25%, signal=49%
MULLIGHAN_NPM1_SIGNATURE_3_DN	MULLIGHAN_NPM1_SIGNATURE_3_DN	Details ...	119	-0.406243	-1.83402	0	0.0225712	0.842	1498	tags=25%, list=12%, signal=28%
SPIRA_SMOKERS_LUNG_CANCER_DN	SPIRA_SMOKERS_LUNG_CANCER_DN	Details ...	18	-0.60771	-1.82943	0	0.0233232	0.85	2743	tags=44%, list=21%, signal=56%
FURUKAWA_DUSP6_TARGETS_PCI35_DN	FURUKAWA_DUSP6_TARGETS_PCI35_DN	Details ...	59	-0.457224	-1.82882	0	0.0233775	0.851	1453	tags=34%, list=11%, signal=38%
MARKEY_RB1_ACUTE_LOF_UP	MARKEY_RB1_ACUTE_LOF_UP	Details ...	215	-0.376846	-1.82828	0	0.0233958	0.852	2280	tags=30%, list=18%, signal=36%
NABA_ECM_GLYCOPROTEINS	NABA_ECM_GLYCOPROTEINS	Details ...	96	-0.420978	-1.82817	0	0.0232865	0.852	1207	tags=30%, list=9%, signal=33%
YAO_TEMPORAL_RESPONSE_TO_PROGESTERONE_CLUSTER_16	YAO_TEMPORAL_RESPONSE_TO_PROGESTERONE_CLUSTER_16	Details ...	63	-0.465441	-1.82712	0.00341297	0.0234316	0.858	1749	tags=41%, list=14%, signal=48%
VANHARANTA_UTERINE_FIBROID_UP	VANHARANTA_UTERINE_FIBROID_UP	Details ...	36	-0.509069	-1.8246	0	0.0238139	0.863	2227	tags=42%, list=17%, signal=50%
RHODES_CANCER_META_SIGNATURE	RHODES_CANCER_META_SIGNATURE	Details ...	63	-0.463903	-1.82432	0	0.0237711	0.864	2354	tags=30%, list=18%, signal=37%
CHEN_HOXA5_TARGETS_9HR_DN	CHEN_HOXA5_TARGETS_9HR_DN	Details ...	35	-0.501973	-1.82028	0.00277778	0.0246575	0.869	1458	tags=34%, list=11%, signal=39%
DURAND_STROMA_S_UP	DURAND_STROMA_S_UP	Details ...	218	-0.368266	-1.82023	0	0.024533	0.869	1641	tags=32%, list=13%, signal=36%
SCHUETZ_BREAST_CANCER_DUCTAL_INVASIVE_UP	SCHUETZ_BREAST_CANCER_DUCTAL_INVASIVE_UP	Details ...	229	-0.371509	-1.81824	0	0.0247669	0.87	2353	tags=38%, list=18%, signal=46%
REACTOME_MITOTIC_PROMETAPHASE	REACTOME_MITOTIC_PROMETAPHASE	Details ...	84	-0.426182	-1.81727	0	0.0248199	0.87	2339	tags=32%, list=18%, signal=39%
JAEGER_METASTASIS_UP	JAEGER_METASTASIS_UP	Details ...	36	-0.501946	-1.81583	0.00289017	0.0249417	0.872	2613	tags=44%, list=20%, signal=56%
LINDGREN_BLADDER_CANCER_CLUSTER_2B	LINDGREN_BLADDER_CANCER_CLUSTER_2B	Details ...	270	-0.362995	-1.8128	0	0.0254826	0.881	2021	tags=30%, list=16%, signal=35%
ELVIDGE_HIF1A_AND_HIF2A_TARGETS_DN	ELVIDGE_HIF1A_AND_HIF2A_TARGETS_DN	Details ...	86	-0.425509	-1.8095	0	0.0262977	0.89	2320	tags=38%, list=18%, signal=47%
PLASARI_TGFB1_TARGETS_10HR_DN	PLASARI_TGFB1_TARGETS_10HR_DN	Details ...	177	-0.378002	-1.80881	0	0.0263086	0.891	1457	tags=29%, list=11%, signal=32%
WATANABE_RECTAL_CANCER_RADIOTHERAPY_RESPONSIVE_DN	WATANABE_RECTAL_CANCER_RADIOTHERAPY_RESPONSIVE_DN	Details ...	84	-0.420527	-1.80725	0	0.0265345	0.896	3423	tags=43%, list=27%, signal=58%
BIOCARTA_ERK_PATHWAY	BIOCARTA_ERK_PATHWAY	Details ...	23	-0.568603	-1.80583	0.00247525	0.0268561	0.9	1768	tags=43%, list=14%, signal=50%
CHEMNITZ_RESPONSE_TO_PROSTAGLANDIN_E2_UP	CHEMNITZ_RESPONSE_TO_PROSTAGLANDIN_E2_UP	Details ...	136	-0.390632	-1.80284	0	0.0275816	0.908	3196	tags=43%, list=25%, signal=56%
ZHU_CMV_8_HR_DN	ZHU_CMV_8_HR_DN	Details ...	46	-0.484402	-1.80208	0.00819672	0.0276184	0.909	1328	tags=39%, list=10%, signal=43%
KONG_E2F3_TARGETS	KONG_E2F3_TARGETS	Details ...	85	-0.423412	-1.79774	0	0.0285201	0.918	2906	tags=46%, list=23%, signal=59%
LU_AGING_BRAIN_UP	LU_AGING_BRAIN_UP	Details ...	218	-0.364555	-1.79588	0	0.0289684	0.921	2525	tags=32%, list=20%, signal=39%
BORCZUK_MALIGNANT_MESOTHELIOMA_UP	BORCZUK_MALIGNANT_MESOTHELIOMA_UP	Details ...	294	-0.3588	-1.79576	0	0.0288188	0.921	2582	tags=28%, list=20%, signal=35%
PRAMOONJAGO_SOX4_TARGETS_DN	PRAMOONJAGO_SOX4_TARGETS_DN	Details ...	44	-0.490223	-1.79537	0.0031746	0.0287734	0.921	2958	tags=45%, list=23%, signal=59%
FOURNIER_ACINAR_DEVELOPMENT_LATE_DN	FOURNIER_ACINAR_DEVELOPMENT_LATE_DN	Details ...	19	-0.582966	-1.79511	0.00487805	0.028657	0.921	1208	tags=37%, list=9%, signal=41%
GRYDER_PAX3FOXO1_ENHANCERS_KO_DOWN	GRYDER_PAX3FOXO1_ENHANCERS_KO_DOWN	Details ...	376	-0.342912	-1.79402	0	0.0287687	0.923	2755	tags=34%, list=21%, signal=42%
WIEDERSCHAIN_TARGETS_OF_BMI1_AND_PCGF2	WIEDERSCHAIN_TARGETS_OF_BMI1_AND_PCGF2	Details ...	39	-0.501234	-1.79045	0	0.0295351	0.933	1449	tags=36%, list=11%, signal=40%
PLASARI_NFIC_TARGETS_BASAL_DN	PLASARI_NFIC_TARGETS_BASAL_DN	Details ...	15	-0.630477	-1.78868	0.00692841	0.0299739	0.938	1974	tags=53%, list=15%, signal=63%
VALK_AML_CLUSTER_11	VALK_AML_CLUSTER_11	Details ...	27	-0.533644	-1.78834	0.00815217	0.0299042	0.938	3053	tags=56%, list=24%, signal=73%
VECCHI_GASTRIC_CANCER_EARLY_UP	VECCHI_GASTRIC_CANCER_EARLY_UP	Details ...	343	-0.347287	-1.78785	0	0.0298646	0.939	2416	tags=31%, list=19%, signal=37%
LANDIS_ERBB2_BREAST_TUMORS_65_DN	LANDIS_ERBB2_BREAST_TUMORS_65_DN	Details ...	26	-0.545994	-1.78674	0.00258398	0.0300088	0.941	1053	tags=31%, list=8%, signal=33%
REACTOME_HS_GAG_BIOSYNTHESIS	REACTOME_HS_GAG_BIOSYNTHESIS	Details ...	21	-0.579822	-1.78603	0.00777202	0.0300111	0.941	2584	tags=57%, list=20%, signal=71%
BROWNE_HCMV_INFECTION_12HR_DN	BROWNE_HCMV_INFECTION_12HR_DN	Details ...	81	-0.418497	-1.78555	0.00362319	0.0300021	0.943	1882	tags=32%, list=15%, signal=37%
REACTOME_GLYCOLYSIS	REACTOME_GLYCOLYSIS	Details ...	21	-0.573974	-1.78495	0.00269542	0.0301118	0.944	3355	tags=62%, list=26%, signal=84%
BURTON_ADIPOGENESIS_7	BURTON_ADIPOGENESIS_7	Details ...	43	-0.473939	-1.78476	0	0.0300041	0.944	2932	tags=51%, list=23%, signal=66%
WALLACE_PROSTATE_CANCER_UP	WALLACE_PROSTATE_CANCER_UP	Details ...	15	-0.631283	-1.78169	0.00740741	0.0306262	0.95	3118	tags=73%, list=24%, signal=97%
TARTE_PLASMA_CELL_VS_PLASMABLAST_DN	TARTE_PLASMA_CELL_VS_PLASMABLAST_DN	Details ...	284	-0.356592	-1.77944	0	0.0311372	0.954	2074	tags=28%, list=16%, signal=32%
BOHN_PRIMARY_IMMUNODEFICIENCY_SYNDROM_UP	BOHN_PRIMARY_IMMUNODEFICIENCY_SYNDROM_UP	Details ...	39	-0.491212	-1.77834	0	0.0312976	0.955	630	tags=23%, list=5%, signal=24%
BRACHAT_RESPONSE_TO_CAMPTOTHECIN_DN	BRACHAT_RESPONSE_TO_CAMPTOTHECIN_DN	Details ...	41	-0.477368	-1.77811	0	0.0311865	0.955	3347	tags=51%, list=26%, signal=69%
WEST_ADRENOCORTICAL_TUMOR_UP	WEST_ADRENOCORTICAL_TUMOR_UP	Details ...	279	-0.350148	-1.77735	0	0.0312496	0.959	3338	tags=41%, list=26%, signal=54%
CHIARADONNA_NEOPLASTIC_TRANSFORMATION_KRAS_CDC25_DN	CHIARADONNA_NEOPLASTIC_TRANSFORMATION_KRAS_CDC25_DN	Details ...	32	-0.515473	-1.77576	0.0112994	0.0315679	0.961	1185	tags=41%, list=9%, signal=45%
YOSHIMURA_MAPK8_TARGETS_DN	YOSHIMURA_MAPK8_TARGETS_DN	Details ...	301	-0.354894	-1.77453	0	0.0317689	0.964	2047	tags=27%, list=16%, signal=32%
NABA_CORE_MATRISOME	NABA_CORE_MATRISOME		133	-0.387225	-1.77437	0	0.0316682	0.964	1993	tags=37%, list=16%, signal=43%
REACTOME_TRANSPORT_TO_THE_GOLGI_AND_SUBSEQUENT_MODIFICATION	REACTOME_TRANSPORT_TO_THE_GOLGI_AND_SUBSEQUENT_MODIFICATION		28	-0.522117	-1.77361	0.00257732	0.0316904	0.964	3032	tags=54%, list=24%, signal=70%
PID_EPHB_FWD_PATHWAY	PID_EPHB_FWD_PATHWAY		37	-0.496262	-1.77354	0.00278552	0.0315437	0.964	1300	tags=35%, list=10%, signal=39%
CHEN_LUNG_CANCER_SURVIVAL	CHEN_LUNG_CANCER_SURVIVAL		19	-0.577688	-1.7732	0.00512821	0.0314909	0.964	3134	tags=63%, list=24%, signal=83%
MYLLYKANGAS_AMPLIFICATION_HOT_SPOT_17	MYLLYKANGAS_AMPLIFICATION_HOT_SPOT_17		16	-0.606855	-1.77292	0.0123457	0.0313918	0.964	3258	tags=50%, list=25%, signal=67%
YAMAZAKI_TCEB3_TARGETS_DN	YAMAZAKI_TCEB3_TARGETS_DN		181	-0.372806	-1.77265	0	0.0312941	0.964	3347	tags=44%, list=26%, signal=59%
BROWNE_HCMV_INFECTION_2HR_DN	BROWNE_HCMV_INFECTION_2HR_DN		43	-0.47605	-1.77258	0	0.0311609	0.964	1123	tags=28%, list=9%, signal=30%
WU_HBX_TARGETS_2_UP	WU_HBX_TARGETS_2_UP		21	-0.569916	-1.7709	0.00255102	0.0315928	0.97	2861	tags=48%, list=22%, signal=61%
KEGG_ADHERENS_JUNCTION	KEGG_ADHERENS_JUNCTION		63	-0.444909	-1.77054	0	0.0315408	0.97	1969	tags=35%, list=15%, signal=41%
SCHUHMACHER_MYC_TARGETS_UP	SCHUHMACHER_MYC_TARGETS_UP		77	-0.4143	-1.76974	0	0.0316488	0.972	2823	tags=38%, list=22%, signal=48%
CHAUHAN_RESPONSE_TO_METHOXYESTRADIOL_DN	CHAUHAN_RESPONSE_TO_METHOXYESTRADIOL_DN		88	-0.409798	-1.76813	0	0.0318746	0.973	2351	tags=33%, list=18%, signal=40%
JACKSON_DNMT1_TARGETS_DN	JACKSON_DNMT1_TARGETS_DN		20	-0.57913	-1.76669	0.0135135	0.0321308	0.974	1727	tags=40%, list=13%, signal=46%
VANTVEER_BREAST_CANCER_ESR1_DN	VANTVEER_BREAST_CANCER_ESR1_DN		179	-0.373195	-1.76295	0	0.0330342	0.977	2964	tags=40%, list=23%, signal=52%
NIELSEN_GIST_VS_SYNOVIAL_SARCOMA_UP	NIELSEN_GIST_VS_SYNOVIAL_SARCOMA_UP		15	-0.620041	-1.76233	0	0.0330304	0.977	1207	tags=47%, list=9%, signal=51%
DELACROIX_RAR_TARGETS_DN	DELACROIX_RAR_TARGETS_DN		15	-0.618638	-1.75685	0.00472813	0.0346835	0.985	2353	tags=47%, list=18%, signal=57%
BILBAN_B_CLL_LPL_UP	BILBAN_B_CLL_LPL_UP		47	-0.46904	-1.75585	0	0.0347761	0.986	2717	tags=45%, list=21%, signal=56%
CAIRO_LIVER_DEVELOPMENT_UP	CAIRO_LIVER_DEVELOPMENT_UP		138	-0.375352	-1.75568	0	0.0346934	0.987	2257	tags=34%, list=18%, signal=41%
AKL_HTLV1_INFECTION_UP	AKL_HTLV1_INFECTION_UP		24	-0.538151	-1.75146	0.0071599	0.0358958	0.987	1793	tags=46%, list=14%, signal=53%
NIELSEN_LEIOMYOSARCOMA_DN	NIELSEN_LEIOMYOSARCOMA_DN		15	-0.612472	-1.75142	0.0138889	0.0357405	0.987	2453	tags=67%, list=19%, signal=82%
HEDENFALK_BREAST_CANCER_BRCA1_VS_BRCA2	HEDENFALK_BREAST_CANCER_BRCA1_VS_BRCA2		148	-0.377364	-1.75094	0	0.0356884	0.987	2400	tags=35%, list=19%, signal=43%
ALCALAY_AML_BY_NPM1_LOCALIZATION_DN	ALCALAY_AML_BY_NPM1_LOCALIZATION_DN		142	-0.385264	-1.75014	0	0.0357735	0.987	1816	tags=34%, list=14%, signal=39%
ROY_WOUND_BLOOD_VESSEL_UP	ROY_WOUND_BLOOD_VESSEL_UP		40	-0.479248	-1.74764	0	0.0364766	0.988	1581	tags=30%, list=12%, signal=34%
PASINI_SUZ12_TARGETS_DN	PASINI_SUZ12_TARGETS_DN		275	-0.344415	-1.74656	0	0.0365737	0.988	2309	tags=35%, list=18%, signal=41%
CORRE_MULTIPLE_MYELOMA_DN	CORRE_MULTIPLE_MYELOMA_DN		45	-0.462779	-1.74532	0	0.036861	0.989	1741	tags=42%, list=14%, signal=49%
PUJANA_BREAST_CANCER_WITH_BRCA1_MUTATED_UP	PUJANA_BREAST_CANCER_WITH_BRCA1_MUTATED_UP		55	-0.448362	-1.7453	0.00621118	0.0367305	0.989	2359	tags=35%, list=18%, signal=42%
WONG_EMBRYONIC_STEM_CELL_CORE	WONG_EMBRYONIC_STEM_CELL_CORE		328	-0.340019	-1.74334	0	0.0371743	0.989	3204	tags=33%, list=25%, signal=43%
DELPUECH_FOXO3_TARGETS_DN	DELPUECH_FOXO3_TARGETS_DN		37	-0.487611	-1.74188	0	0.0375592	0.99	748	tags=24%, list=6%, signal=26%
FINETTI_BREAST_CANCER_KINOME_RED	FINETTI_BREAST_CANCER_KINOME_RED		16	-0.596003	-1.74185	0.0126904	0.0373944	0.99	3196	tags=50%, list=25%, signal=66%
REACTOME_SMOOTH_MUSCLE_CONTRACTION	REACTOME_SMOOTH_MUSCLE_CONTRACTION		20	-0.562009	-1.7413	0.00980392	0.0374705	0.99	1409	tags=40%, list=11%, signal=45%
KEGG_GLYCOLYSIS_GLUCONEOGENESIS	KEGG_GLYCOLYSIS_GLUCONEOGENESIS		36	-0.484383	-1.7401	0.00282486	0.0377092	0.99	3634	tags=56%, list=28%, signal=77%
WATANABE_ULCERATIVE_COLITIS_WITH_CANCER_UP	WATANABE_ULCERATIVE_COLITIS_WITH_CANCER_UP		16	-0.613181	-1.73846	0.00519481	0.0381161	0.99	2052	tags=50%, list=16%, signal=59%
RIGGI_EWING_SARCOMA_PROGENITOR_UP	RIGGI_EWING_SARCOMA_PROGENITOR_UP		353	-0.340121	-1.73726	0	0.0383078	0.99	2066	tags=33%, list=16%, signal=38%
MCBRYAN_PUBERTAL_TGFB1_TARGETS_UP	MCBRYAN_PUBERTAL_TGFB1_TARGETS_UP		147	-0.372497	-1.73639	0	0.038467	0.991	3656	tags=48%, list=28%, signal=66%
HUANG_FOXA2_TARGETS_DN	HUANG_FOXA2_TARGETS_DN		28	-0.516922	-1.73538	0.0106952	0.0386152	0.991	2119	tags=50%, list=16%, signal=60%
HARRIS_HYPOXIA	HARRIS_HYPOXIA		59	-0.436023	-1.73038	0	0.0402065	0.992	2320	tags=44%, list=18%, signal=54%
WHITFIELD_CELL_CYCLE_M_G1	WHITFIELD_CELL_CYCLE_M_G1		130	-0.379753	-1.72811	0	0.040926	0.993	2656	tags=34%, list=21%, signal=42%
DOANE_RESPONSE_TO_ANDROGEN_UP	DOANE_RESPONSE_TO_ANDROGEN_UP		133	-0.376235	-1.72724	0	0.0410728	0.995	2428	tags=35%, list=19%, signal=43%
FARMER_BREAST_CANCER_CLUSTER_7	FARMER_BREAST_CANCER_CLUSTER_7		15	-0.603852	-1.72603	0.0150754	0.0412971	0.995	1853	tags=47%, list=14%, signal=54%
MARTIN_INTERACT_WITH_HDAC	MARTIN_INTERACT_WITH_HDAC		42	-0.466484	-1.7254	0.00273973	0.0413521	0.995	2374	tags=36%, list=18%, signal=44%
WOTTON_RUNX_TARGETS_UP	WOTTON_RUNX_TARGETS_UP		16	-0.57807	-1.7251	0.00255102	0.0412428	0.995	3053	tags=56%, list=24%, signal=74%
REACTOME_GLUCOSE_METABOLISM	REACTOME_GLUCOSE_METABOLISM		51	-0.44989	-1.72307	0	0.0416734	0.995	3849	tags=53%, list=30%, signal=75%
PID_ARF6_DOWNSTREAM_PATHWAY	PID_ARF6_DOWNSTREAM_PATHWAY		15	-0.610159	-1.72269	0.00966184	0.0416194	0.995	1519	tags=33%, list=12%, signal=38%
REACTOME_DEVELOPMENTAL_BIOLOGY	REACTOME_DEVELOPMENTAL_BIOLOGY		287	-0.340027	-1.71937	0	0.0426995	0.997	2863	tags=37%, list=22%, signal=47%
BERENJENO_TRANSFORMED_BY_RHOA_UP	BERENJENO_TRANSFORMED_BY_RHOA_UP		489	-0.322468	-1.71637	0	0.0435869	0.998	1925	tags=24%, list=15%, signal=28%
LINDGREN_BLADDER_CANCER_CLUSTER_3_UP	LINDGREN_BLADDER_CANCER_CLUSTER_3_UP		297	-0.344303	-1.71618	0	0.0435155	0.998	2672	tags=31%, list=21%, signal=38%
HARRIS_BRAIN_CANCER_PROGENITORS	HARRIS_BRAIN_CANCER_PROGENITORS		23	-0.534802	-1.71605	0.015625	0.0433764	0.998	668	tags=26%, list=5%, signal=27%
SCIBETTA_KDM5B_TARGETS_DN	SCIBETTA_KDM5B_TARGETS_DN		76	-0.409351	-1.71493	0	0.043567	0.998	1882	tags=36%, list=15%, signal=41%
CARD_MIR302A_TARGETS	CARD_MIR302A_TARGETS		68	-0.421313	-1.7138	0.00293255	0.0438682	0.999	1572	tags=31%, list=12%, signal=35%
BIOCARTA_CCR3_PATHWAY	BIOCARTA_CCR3_PATHWAY		17	-0.579948	-1.71347	0.00546448	0.0438126	0.999	2980	tags=53%, list=23%, signal=69%
SAKAI_TUMOR_INFILTRATING_MONOCYTES_UP	SAKAI_TUMOR_INFILTRATING_MONOCYTES_UP		23	-0.529702	-1.71103	0.00522193	0.0445405	0.999	2861	tags=39%, list=22%, signal=50%
NAKAYAMA_FGF2_TARGETS	NAKAYAMA_FGF2_TARGETS		19	-0.56927	-1.71095	0.0229008	0.0444004	0.999	1993	tags=53%, list=16%, signal=62%
ABRAHAM_ALPC_VS_MULTIPLE_MYELOMA_UP	ABRAHAM_ALPC_VS_MULTIPLE_MYELOMA_UP		24	-0.537646	-1.70997	0.00970874	0.0447279	0.999	949	tags=29%, list=7%, signal=31%
RHEIN_ALL_GLUCOCORTICOID_THERAPY_DN	RHEIN_ALL_GLUCOCORTICOID_THERAPY_DN		335	-0.335232	-1.70728	0	0.0454962	0.999	2308	tags=28%, list=18%, signal=33%
BIOCARTA_MPR_PATHWAY	BIOCARTA_MPR_PATHWAY		29	-0.505408	-1.70683	0	0.0454125	0.999	1845	tags=41%, list=14%, signal=48%
DELASERNA_MYOD_TARGETS_DN	DELASERNA_MYOD_TARGETS_DN		50	-0.44456	-1.70567	0.0058997	0.0456161	0.999	2565	tags=42%, list=20%, signal=52%
MODY_HIPPOCAMPUS_PRENATAL	MODY_HIPPOCAMPUS_PRENATAL		38	-0.474492	-1.70504	0.00882353	0.0457333	0.999	1282	tags=21%, list=10%, signal=23%
ZHENG_GLIOBLASTOMA_PLASTICITY_UP	ZHENG_GLIOBLASTOMA_PLASTICITY_UP		192	-0.355989	-1.70252	0	0.046571	0.999	1730	tags=31%, list=13%, signal=35%
DAZARD_UV_RESPONSE_CLUSTER_G6	DAZARD_UV_RESPONSE_CLUSTER_G6		142	-0.371124	-1.70122	0	0.0468996	0.999	2893	tags=35%, list=22%, signal=44%
GENTILE_UV_LOW_DOSE_DN	GENTILE_UV_LOW_DOSE_DN		57	-0.437505	-1.70107	0	0.0467615	0.999	2582	tags=39%, list=20%, signal=48%
BIOCARTA_SPPA_PATHWAY	BIOCARTA_SPPA_PATHWAY		17	-0.591963	-1.70107	0.0126263	0.0465817	0.999	1793	tags=41%, list=14%, signal=48%
MILI_PSEUDOPODIA	MILI_PSEUDOPODIA		40	-0.470121	-1.70092	0.0030303	0.0464891	0.999	1217	tags=20%, list=9%, signal=22%
TORCHIA_TARGETS_OF_EWSR1_FLI1_FUSION_TOP20_DN	TORCHIA_TARGETS_OF_EWSR1_FLI1_FUSION_TOP20_DN		15	-0.588082	-1.69815	0.0129534	0.0474667	1	3322	tags=73%, list=26%, signal=99%
REACTOME_ION_TRANSPORT_BY_P_TYPE_ATPASES	REACTOME_ION_TRANSPORT_BY_P_TYPE_ATPASES		22	-0.534094	-1.69699	0.0125	0.0477662	1	737	tags=27%, list=6%, signal=29%
DEBIASI_APOPTOSIS_BY_REOVIRUS_INFECTION_DN	DEBIASI_APOPTOSIS_BY_REOVIRUS_INFECTION_DN		273	-0.336838	-1.69687	0	0.047629	1	2395	tags=32%, list=19%, signal=38%
RICKMAN_TUMOR_DIFFERENTIATED_WELL_VS_MODERATELY_DN	RICKMAN_TUMOR_DIFFERENTIATED_WELL_VS_MODERATELY_DN		60	-0.423203	-1.6959	0	0.0478402	1	1838	tags=35%, list=14%, signal=41%
PID_S1P_S1P3_PATHWAY	PID_S1P_S1P3_PATHWAY		24	-0.529091	-1.69529	0.0164384	0.0478798	1	1896	tags=42%, list=15%, signal=49%
POMEROY_MEDULLOBLASTOMA_DESMOPLASIC_VS_CLASSIC_DN	POMEROY_MEDULLOBLASTOMA_DESMOPLASIC_VS_CLASSIC_DN		47	-0.446891	-1.69521	0.00302115	0.0477288	1	2090	tags=36%, list=16%, signal=43%
FARMER_BREAST_CANCER_APOCRINE_VS_BASAL	FARMER_BREAST_CANCER_APOCRINE_VS_BASAL		258	-0.343268	-1.69327	0	0.0483163	1	2097	tags=30%, list=16%, signal=35%
KIM_WT1_TARGETS_DN	KIM_WT1_TARGETS_DN		424	-0.326381	-1.69225	0	0.0485319	1	2703	tags=29%, list=21%, signal=35%
OSADA_ASCL1_TARGETS_DN	OSADA_ASCL1_TARGETS_DN		17	-0.568156	-1.69141	0.0184697	0.0487571	1	981	tags=35%, list=8%, signal=38%
SMIRNOV_RESPONSE_TO_IR_2HR_DN	SMIRNOV_RESPONSE_TO_IR_2HR_DN		46	-0.448472	-1.69106	0.00314465	0.0487503	1	860	tags=22%, list=7%, signal=23%
HEIDENBLAD_AMPLICON_12P11_12_UP	HEIDENBLAD_AMPLICON_12P11_12_UP		26	-0.505098	-1.69068	0.00789474	0.0487096	1	1724	tags=35%, list=13%, signal=40%
LEE_LIVER_CANCER_MYC_UP	LEE_LIVER_CANCER_MYC_UP		41	-0.457197	-1.69035	0.00286533	0.0486279	1	2100	tags=37%, list=16%, signal=44%
REACTOME_ION_CHANNEL_TRANSPORT	REACTOME_ION_CHANNEL_TRANSPORT		26	-0.520961	-1.68996	0.00533333	0.0485875	1	1199	tags=31%, list=9%, signal=34%
COLINA_TARGETS_OF_4EBP1_AND_4EBP2	COLINA_TARGETS_OF_4EBP1_AND_4EBP2		291	-0.337769	-1.68983	0	0.0484725	1	2435	tags=31%, list=19%, signal=37%
ROZANOV_MMP14_TARGETS_SUBSET	ROZANOV_MMP14_TARGETS_SUBSET		24	-0.533837	-1.68834	0.00257069	0.0489505	1	2287	tags=54%, list=18%, signal=66%
CHEBOTAEV_GR_TARGETS_DN	CHEBOTAEV_GR_TARGETS_DN		83	-0.400267	-1.6883	0	0.0488079	1	1070	tags=28%, list=8%, signal=30%
WANG_RESPONSE_TO_FORSKOLIN_UP	WANG_RESPONSE_TO_FORSKOLIN_UP		19	-0.549317	-1.68819	0.0131926	0.0486862	1	2109	tags=42%, list=16%, signal=50%
BURTON_ADIPOGENESIS_11	BURTON_ADIPOGENESIS_11		53	-0.443296	-1.68816	0.0031348	0.0485186	1	2947	tags=42%, list=23%, signal=54%
PUJANA_BRCA2_PCC_NETWORK	PUJANA_BRCA2_PCC_NETWORK		386	-0.324901	-1.68717	0	0.0487238	1	2379	tags=28%, list=19%, signal=34%
BRACHAT_RESPONSE_TO_METHOTREXATE_DN	BRACHAT_RESPONSE_TO_METHOTREXATE_DN		24	-0.517356	-1.68441	0.00791557	0.0497089	1	3347	tags=58%, list=26%, signal=79%
REACTOME_SIGNALING_BY_ROBO_RECEPTOR	REACTOME_SIGNALING_BY_ROBO_RECEPTOR		26	-0.524133	-1.68432	0.0111111	0.0495466	1	2769	tags=54%, list=22%, signal=68%
MARCHINI_TRABECTEDIN_RESISTANCE_DN	MARCHINI_TRABECTEDIN_RESISTANCE_DN		41	-0.45748	-1.68354	0.00296736	0.0497048	1	2720	tags=46%, list=21%, signal=59%
KANG_IMMORTALIZED_BY_TERT_UP	KANG_IMMORTALIZED_BY_TERT_UP		56	-0.432349	-1.68348	0	0.049543	1	2465	tags=38%, list=19%, signal=46%
PROVENZANI_METASTASIS_DN	PROVENZANI_METASTASIS_DN		110	-0.377052	-1.68101	0	0.0504102	1	2424	tags=34%, list=19%, signal=41%
REACTOME_RECYCLING_PATHWAY_OF_L1	REACTOME_RECYCLING_PATHWAY_OF_L1		24	-0.528251	-1.67913	0.0153846	0.0511617	1	4421	tags=75%, list=34%, signal=114%
KEEN_RESPONSE_TO_ROSIGLITAZONE_DN	KEEN_RESPONSE_TO_ROSIGLITAZONE_DN		72	-0.414438	-1.67826	0.00325733	0.05133	1	1092	tags=25%, list=8%, signal=27%
SCHAEFFER_PROSTATE_DEVELOPMENT_12HR_DN	SCHAEFFER_PROSTATE_DEVELOPMENT_12HR_DN		36	-0.462756	-1.67384	0.00862069	0.0530149	1	2543	tags=44%, list=20%, signal=55%
PID_ECADHERIN_STABILIZATION_PATHWAY	PID_ECADHERIN_STABILIZATION_PATHWAY		37	-0.466369	-1.67227	0	0.0534319	1	1519	tags=32%, list=12%, signal=37%
LEE_AGING_MUSCLE_DN	LEE_AGING_MUSCLE_DN		34	-0.462213	-1.67159	0.0107239	0.0535334	1	1409	tags=32%, list=11%, signal=36%
HEDENFALK_BREAST_CANCER_HEREDITARY_VS_SPORADIC	HEDENFALK_BREAST_CANCER_HEREDITARY_VS_SPORADIC		44	-0.444612	-1.67149	0.00316456	0.0534281	1	2756	tags=41%, list=21%, signal=52%
SERVITJA_ISLET_HNF1A_TARGETS_UP	SERVITJA_ISLET_HNF1A_TARGETS_UP		109	-0.379662	-1.67104	0	0.0534141	1	2248	tags=39%, list=17%, signal=46%
MARIADASON_RESPONSE_TO_CURCUMIN_SULINDAC_7	MARIADASON_RESPONSE_TO_CURCUMIN_SULINDAC_7		15	-0.582127	-1.66905	0.0177665	0.0541733	1	386	tags=27%, list=3%, signal=27%
PLASARI_TGFB1_SIGNALING_VIA_NFIC_1HR_DN	PLASARI_TGFB1_SIGNALING_VIA_NFIC_1HR_DN		86	-0.40012	-1.66894	0	0.0540411	1	1142	tags=26%, list=9%, signal=28%
LIEN_BREAST_CARCINOMA_METAPLASTIC	LIEN_BREAST_CARCINOMA_METAPLASTIC		22	-0.51703	-1.66884	0.0108401	0.0539091	1	1111	tags=32%, list=9%, signal=35%
REACTOME_DOWNREGULATION_OF_SMAD2_3_SMAD4_TRANSCRIPTIONAL_ACTIVITY	REACTOME_DOWNREGULATION_OF_SMAD2_3_SMAD4_TRANSCRIPTIONAL_ACTIVITY		19	-0.547028	-1.66852	0.00968523	0.0538616	1	3863	tags=68%, list=30%, signal=98%
THEILGAARD_NEUTROPHIL_AT_SKIN_WOUND_DN	THEILGAARD_NEUTROPHIL_AT_SKIN_WOUND_DN		201	-0.341846	-1.66807	0	0.0538123	1	3255	tags=42%, list=25%, signal=55%
VERRECCHIA_RESPONSE_TO_TGFB1_C5	VERRECCHIA_RESPONSE_TO_TGFB1_C5		17	-0.572058	-1.66677	0.0248756	0.0541177	1	1444	tags=35%, list=11%, signal=40%
ZHAN_MULTIPLE_MYELOMA_MF_UP	ZHAN_MULTIPLE_MYELOMA_MF_UP		30	-0.490659	-1.66632	0.00542005	0.0541269	1	1040	tags=27%, list=8%, signal=29%
SHETH_LIVER_CANCER_VS_TXNIP_LOSS_PAM6	SHETH_LIVER_CANCER_VS_TXNIP_LOSS_PAM6		37	-0.463695	-1.66551	0.0114943	0.0542828	1	2280	tags=43%, list=18%, signal=52%
GARY_CD5_TARGETS_UP	GARY_CD5_TARGETS_UP		418	-0.314666	-1.6645	0	0.0545787	1	2482	tags=30%, list=19%, signal=36%
KOBAYASHI_EGFR_SIGNALING_24HR_DN	KOBAYASHI_EGFR_SIGNALING_24HR_DN		232	-0.34259	-1.66449	0	0.054398	1	1882	tags=29%, list=15%, signal=33%
PEDERSEN_TARGETS_OF_611CTF_ISOFORM_OF_ERBB2	PEDERSEN_TARGETS_OF_611CTF_ISOFORM_OF_ERBB2		54	-0.431117	-1.66271	0.00955414	0.0550088	1	2289	tags=48%, list=18%, signal=58%
DACOSTA_UV_RESPONSE_VIA_ERCC3_COMMON_DN	DACOSTA_UV_RESPONSE_VIA_ERCC3_COMMON_DN		460	-0.315505	-1.66261	0	0.054921	1	3288	tags=36%, list=26%, signal=46%
TONKS_TARGETS_OF_RUNX1_RUNX1T1_FUSION_MONOCYTE_DN	TONKS_TARGETS_OF_RUNX1_RUNX1T1_FUSION_MONOCYTE_DN		34	-0.465886	-1.6599	0.00817439	0.0560414	1	1951	tags=38%, list=15%, signal=45%
GARGALOVIC_RESPONSE_TO_OXIDIZED_PHOSPHOLIPIDS_GREEN_DN	GARGALOVIC_RESPONSE_TO_OXIDIZED_PHOSPHOLIPIDS_GREEN_DN		22	-0.544804	-1.65881	0.00815217	0.056352	1	1680	tags=36%, list=13%, signal=42%
KEGG_ETHER_LIPID_METABOLISM	KEGG_ETHER_LIPID_METABOLISM		17	-0.567906	-1.65411	0.0228833	0.0582331	1	3827	tags=65%, list=30%, signal=92%
NADLER_OBESITY_DN	NADLER_OBESITY_DN		35	-0.465863	-1.65388	0.00271739	0.0581172	1	4840	tags=57%, list=38%, signal=91%
WENG_POR_TARGETS_LIVER_UP	WENG_POR_TARGETS_LIVER_UP		29	-0.500671	-1.64823	0.0167131	0.060583	1	3609	tags=55%, list=28%, signal=77%
KEGG_REGULATION_OF_ACTIN_CYTOSKELETON	KEGG_REGULATION_OF_ACTIN_CYTOSKELETON		146	-0.354774	-1.64821	0	0.0603876	1	1896	tags=32%, list=15%, signal=37%
ACOSTA_PROLIFERATION_INDEPENDENT_MYC_TARGETS_UP	ACOSTA_PROLIFERATION_INDEPENDENT_MYC_TARGETS_UP		76	-0.400922	-1.64651	0	0.0609396	1	3892	tags=46%, list=30%, signal=66%
GRADE_COLON_AND_RECTAL_CANCER_UP	GRADE_COLON_AND_RECTAL_CANCER_UP		259	-0.329631	-1.64544	0	0.0612558	1	2164	tags=23%, list=17%, signal=27%
LIN_APC_TARGETS	LIN_APC_TARGETS		69	-0.400703	-1.64489	0.00649351	0.06138	1	2632	tags=36%, list=20%, signal=45%
DITTMER_PTHLH_TARGETS_UP	DITTMER_PTHLH_TARGETS_UP		102	-0.37412	-1.64488	0	0.0611845	1	1900	tags=27%, list=15%, signal=32%
LIU_PROSTATE_CANCER_DN	LIU_PROSTATE_CANCER_DN		341	-0.317981	-1.64452	0	0.0611459	1	1765	tags=29%, list=14%, signal=33%
REACTOME_MUSCLE_CONTRACTION	REACTOME_MUSCLE_CONTRACTION		27	-0.491507	-1.64431	0.0107239	0.0610482	1	1409	tags=37%, list=11%, signal=42%
BENPORATH_ES_CORE_NINE_CORRELATED	BENPORATH_ES_CORE_NINE_CORRELATED		87	-0.387962	-1.64398	0.00330033	0.0609917	1	2341	tags=37%, list=18%, signal=45%
MISSIAGLIA_REGULATED_BY_METHYLATION_DN	MISSIAGLIA_REGULATED_BY_METHYLATION_DN		117	-0.366936	-1.64397	0.00350877	0.0607999	1	1839	tags=27%, list=14%, signal=32%
REACTOME_CHOLESTEROL_BIOSYNTHESIS	REACTOME_CHOLESTEROL_BIOSYNTHESIS		21	-0.540431	-1.64269	0.0188679	0.0612417	1	2947	tags=57%, list=23%, signal=74%
VERRECCHIA_RESPONSE_TO_TGFB1_C2	VERRECCHIA_RESPONSE_TO_TGFB1_C2		23	-0.515437	-1.64178	0.01	0.0615081	1	4156	tags=65%, list=32%, signal=96%
SASAKI_ADULT_T_CELL_LEUKEMIA	SASAKI_ADULT_T_CELL_LEUKEMIA		147	-0.354577	-1.64106	0	0.061784	1	2714	tags=38%, list=21%, signal=48%
BIOCARTA_BIOPEPTIDES_PATHWAY	BIOCARTA_BIOPEPTIDES_PATHWAY		33	-0.467441	-1.64084	0	0.0616913	1	3154	tags=58%, list=25%, signal=76%
HOEBEKE_LYMPHOID_STEM_CELL_UP	HOEBEKE_LYMPHOID_STEM_CELL_UP		74	-0.394513	-1.64038	0.00323625	0.0616516	1	2862	tags=39%, list=22%, signal=50%
PID_INSULIN_GLUCOSE_PATHWAY	PID_INSULIN_GLUCOSE_PATHWAY		20	-0.537839	-1.6388	0.0186667	0.0621966	1	3153	tags=50%, list=25%, signal=66%
VERHAAK_AML_WITH_NPM1_MUTATED_DN	VERHAAK_AML_WITH_NPM1_MUTATED_DN		155	-0.346234	-1.63879	0	0.0620173	1	2337	tags=37%, list=18%, signal=44%
KIM_GLIS2_TARGETS_UP	KIM_GLIS2_TARGETS_UP		50	-0.433504	-1.6384	0.00574713	0.0620352	1	1581	tags=42%, list=12%, signal=48%
BOQUEST_STEM_CELL_UP	BOQUEST_STEM_CELL_UP		174	-0.342935	-1.63795	0	0.0620697	1	1993	tags=33%, list=16%, signal=39%
KEGG_LONG_TERM_DEPRESSION	KEGG_LONG_TERM_DEPRESSION		43	-0.4359	-1.63795	0.0058997	0.0618805	1	1896	tags=30%, list=15%, signal=35%
VECCHI_GASTRIC_CANCER_ADVANCED_VS_EARLY_UP	VECCHI_GASTRIC_CANCER_ADVANCED_VS_EARLY_UP		121	-0.364574	-1.63717	0	0.0620877	1	1993	tags=39%, list=16%, signal=46%
PID_AURORA_A_PATHWAY	PID_AURORA_A_PATHWAY		29	-0.489163	-1.63699	0.00849858	0.0619799	1	2894	tags=52%, list=23%, signal=67%
REACTOME_PHOSPHORYLATION_OF_THE_APC_C	REACTOME_PHOSPHORYLATION_OF_THE_APC_C		17	-0.560141	-1.63636	0.0252525	0.0621159	1	885	tags=29%, list=7%, signal=32%
FEVR_CTNNB1_TARGETS_DN	FEVR_CTNNB1_TARGETS_DN		492	-0.30591	-1.63604	0	0.0620704	1	2286	tags=25%, list=18%, signal=29%
ABDELMOHSEN_ELAVL4_TARGETS	ABDELMOHSEN_ELAVL4_TARGETS		15	-0.575825	-1.63433	0.0292683	0.0626764	1	2546	tags=67%, list=20%, signal=83%
NABA_MATRISOME	NABA_MATRISOME		372	-0.320771	-1.63255	0	0.0634461	1	2353	tags=35%, list=18%, signal=42%
HU_GENOTOXIC_DAMAGE_4HR	HU_GENOTOXIC_DAMAGE_4HR		32	-0.478066	-1.63131	0.0224719	0.0638168	1	2280	tags=44%, list=18%, signal=53%
IGLESIAS_E2F_TARGETS_UP	IGLESIAS_E2F_TARGETS_UP		116	-0.356813	-1.63003	0	0.0642755	1	2052	tags=34%, list=16%, signal=41%
LIU_SMARCA4_TARGETS	LIU_SMARCA4_TARGETS		37	-0.455483	-1.62646	0.0123457	0.0659144	1	1855	tags=35%, list=14%, signal=41%
MASSARWEH_RESPONSE_TO_ESTRADIOL	MASSARWEH_RESPONSE_TO_ESTRADIOL		50	-0.426555	-1.6246	0.009375	0.0666672	1	1113	tags=30%, list=9%, signal=33%
SENESE_HDAC1_AND_HDAC2_TARGETS_DN	SENESE_HDAC1_AND_HDAC2_TARGETS_DN		161	-0.343915	-1.62417	0	0.0666911	1	1846	tags=29%, list=14%, signal=34%
BURTON_ADIPOGENESIS_PEAK_AT_0HR	BURTON_ADIPOGENESIS_PEAK_AT_0HR		45	-0.438059	-1.62277	0.00867052	0.0673127	1	2565	tags=44%, list=20%, signal=55%
GENTILE_UV_RESPONSE_CLUSTER_D5	GENTILE_UV_RESPONSE_CLUSTER_D5		36	-0.46128	-1.62262	0.00817439	0.0672192	1	1101	tags=25%, list=9%, signal=27%
RUTELLA_RESPONSE_TO_CSF2RB_AND_IL4_UP	RUTELLA_RESPONSE_TO_CSF2RB_AND_IL4_UP		269	-0.326189	-1.62022	0	0.0684353	1	1812	tags=25%, list=14%, signal=28%
VALK_AML_CLUSTER_15	VALK_AML_CLUSTER_15		25	-0.493437	-1.61929	0.015748	0.0687437	1	1156	tags=28%, list=9%, signal=31%
REACTOME_KERATAN_SULFATE_KERATIN_METABOLISM	REACTOME_KERATAN_SULFATE_KERATIN_METABOLISM		20	-0.548987	-1.61906	0.0243243	0.0686803	1	3482	tags=60%, list=27%, signal=82%
REACTOME_KERATAN_SULFATE_BIOSYNTHESIS	REACTOME_KERATAN_SULFATE_BIOSYNTHESIS		16	-0.551369	-1.61717	0.0202532	0.069529	1	3407	tags=63%, list=26%, signal=85%
ZUCCHI_METASTASIS_UP	ZUCCHI_METASTASIS_UP		36	-0.459487	-1.61714	0.0259366	0.0693606	1	1886	tags=28%, list=15%, signal=32%
LIM_MAMMARY_STEM_CELL_UP	LIM_MAMMARY_STEM_CELL_UP		346	-0.315785	-1.61705	0	0.0692043	1	1820	tags=29%, list=14%, signal=33%
BROWNE_HCMV_INFECTION_18HR_DN	BROWNE_HCMV_INFECTION_18HR_DN		126	-0.352656	-1.6168	0	0.0691294	1	2200	tags=32%, list=17%, signal=38%
SMID_BREAST_CANCER_LUMINAL_B_DN	SMID_BREAST_CANCER_LUMINAL_B_DN		304	-0.318208	-1.6161	0	0.069321	1	2526	tags=38%, list=20%, signal=47%
REN_ALVEOLAR_RHABDOMYOSARCOMA_DN	REN_ALVEOLAR_RHABDOMYOSARCOMA_DN		373	-0.310731	-1.6158	0	0.0693113	1	2578	tags=32%, list=20%, signal=39%
GRADE_COLON_CANCER_DN	GRADE_COLON_CANCER_DN		26	-0.498343	-1.61577	0.0100756	0.0691189	1	2175	tags=31%, list=17%, signal=37%
KEGG_THYROID_CANCER	KEGG_THYROID_CANCER		27	-0.491104	-1.6149	0.00560224	0.0694196	1	3144	tags=48%, list=24%, signal=64%
SIMBULAN_PARP1_TARGETS_DN	SIMBULAN_PARP1_TARGETS_DN		15	-0.569805	-1.61356	0.0232558	0.0699492	1	2266	tags=60%, list=18%, signal=73%
SETLUR_PROSTATE_CANCER_TMPRSS2_ERG_FUSION_UP	SETLUR_PROSTATE_CANCER_TMPRSS2_ERG_FUSION_UP		54	-0.41596	-1.61332	0.00574713	0.0699379	1	4030	tags=59%, list=31%, signal=86%
HOLLEMAN_PREDNISOLONE_RESISTANCE_ALL_UP	HOLLEMAN_PREDNISOLONE_RESISTANCE_ALL_UP		18	-0.535285	-1.61235	0.0183246	0.0702849	1	2167	tags=39%, list=17%, signal=47%
CHOI_ATL_CHRONIC_VS_ACUTE_DN	CHOI_ATL_CHRONIC_VS_ACUTE_DN		18	-0.541132	-1.61224	0.0183727	0.0701453	1	290	tags=17%, list=2%, signal=17%
HOELZEL_NF1_TARGETS_DN	HOELZEL_NF1_TARGETS_DN		70	-0.398859	-1.61088	0	0.0706593	1	2147	tags=34%, list=17%, signal=41%
NGO_MALIGNANT_GLIOMA_1P_LOH	NGO_MALIGNANT_GLIOMA_1P_LOH		15	-0.575257	-1.60969	0.0131579	0.0710555	1	2792	tags=47%, list=22%, signal=60%
SESTO_RESPONSE_TO_UV_C5	SESTO_RESPONSE_TO_UV_C5		46	-0.427169	-1.60963	0.0124611	0.0708842	1	1997	tags=33%, list=16%, signal=38%
ZHENG_FOXP3_TARGETS_IN_T_LYMPHOCYTE_DN	ZHENG_FOXP3_TARGETS_IN_T_LYMPHOCYTE_DN		29	-0.479413	-1.60934	0.0240642	0.070891	1	3154	tags=59%, list=25%, signal=77%
BIDUS_METASTASIS_UP	BIDUS_METASTASIS_UP		207	-0.335587	-1.60896	0	0.0708728	1	3196	tags=37%, list=25%, signal=49%
LIEN_BREAST_CARCINOMA_METAPLASTIC_VS_DUCTAL_UP	LIEN_BREAST_CARCINOMA_METAPLASTIC_VS_DUCTAL_UP		54	-0.405085	-1.6087	0.00303951	0.0708549	1	1798	tags=43%, list=14%, signal=49%
WINNEPENNINCKX_MELANOMA_METASTASIS_UP	WINNEPENNINCKX_MELANOMA_METASTASIS_UP		153	-0.349228	-1.60623	0	0.0719007	1	1588	tags=22%, list=12%, signal=24%
PUJANA_BREAST_CANCER_LIT_INT_NETWORK	PUJANA_BREAST_CANCER_LIT_INT_NETWORK		99	-0.367339	-1.60434	0.00395257	0.0728462	1	2672	tags=36%, list=21%, signal=46%
WAKABAYASHI_ADIPOGENESIS_PPARG_RXRA_BOUND_WITH_H4K20ME1_MARK	WAKABAYASHI_ADIPOGENESIS_PPARG_RXRA_BOUND_WITH_H4K20ME1_MARK		130	-0.347828	-1.60145	0	0.0741314	1	2580	tags=32%, list=20%, signal=39%
KEGG_NICOTINATE_AND_NICOTINAMIDE_METABOLISM	KEGG_NICOTINATE_AND_NICOTINAMIDE_METABOLISM		17	-0.546865	-1.60137	0.0195599	0.0739596	1	1800	tags=35%, list=14%, signal=41%
GROSS_HYPOXIA_VIA_ELK3_AND_HIF1A_DN	GROSS_HYPOXIA_VIA_ELK3_AND_HIF1A_DN		93	-0.368012	-1.60079	0	0.0740644	1	2293	tags=32%, list=18%, signal=39%
PANGAS_TUMOR_SUPPRESSION_BY_SMAD1_AND_SMAD5_DN	PANGAS_TUMOR_SUPPRESSION_BY_SMAD1_AND_SMAD5_DN		126	-0.352159	-1.59882	0	0.0749396	1	2770	tags=37%, list=22%, signal=46%
LIANG_HEMATOPOIESIS_STEM_CELL_NUMBER_SMALL_VS_HUGE_UP	LIANG_HEMATOPOIESIS_STEM_CELL_NUMBER_SMALL_VS_HUGE_UP		29	-0.466867	-1.59871	0.0138504	0.0747878	1	1883	tags=34%, list=15%, signal=40%
NAKAMURA_ADIPOGENESIS_LATE_UP	NAKAMURA_ADIPOGENESIS_LATE_UP		81	-0.374302	-1.59855	0	0.0746464	1	2372	tags=37%, list=18%, signal=45%
STEGER_ADIPOGENESIS_DN	STEGER_ADIPOGENESIS_DN		16	-0.554942	-1.59828	0.0263158	0.0745271	1	2353	tags=56%, list=18%, signal=69%
BURTON_ADIPOGENESIS_2	BURTON_ADIPOGENESIS_2		61	-0.403203	-1.59746	0	0.0747353	1	2513	tags=43%, list=20%, signal=53%
SILIGAN_TARGETS_OF_EWS_FLI1_FUSION_DN	SILIGAN_TARGETS_OF_EWS_FLI1_FUSION_DN		17	-0.545728	-1.59471	0.0202247	0.0761194	1	1237	tags=29%, list=10%, signal=32%
BECKER_TAMOXIFEN_RESISTANCE_DN	BECKER_TAMOXIFEN_RESISTANCE_DN		41	-0.440093	-1.594	0.00898204	0.0764244	1	1779	tags=32%, list=14%, signal=37%
DASU_IL6_SIGNALING_UP	DASU_IL6_SIGNALING_UP		46	-0.427527	-1.59328	0.0112994	0.0766115	1	1996	tags=39%, list=16%, signal=46%
RIZ_ERYTHROID_DIFFERENTIATION	RIZ_ERYTHROID_DIFFERENTIATION		71	-0.389663	-1.59145	0	0.0773679	1	1308	tags=20%, list=10%, signal=22%
SPIELMAN_LYMPHOBLAST_EUROPEAN_VS_ASIAN_UP	SPIELMAN_LYMPHOBLAST_EUROPEAN_VS_ASIAN_UP		446	-0.298585	-1.59141	0	0.0771881	1	3796	tags=38%, list=30%, signal=52%
SANA_RESPONSE_TO_IFNG_DN	SANA_RESPONSE_TO_IFNG_DN		72	-0.388338	-1.59133	0.00328947	0.077029	1	3211	tags=36%, list=25%, signal=48%
WANG_ADIPOGENIC_GENES_REPRESSED_BY_SIRT1	WANG_ADIPOGENIC_GENES_REPRESSED_BY_SIRT1		20	-0.520693	-1.59064	0.0422164	0.0771741	1	1033	tags=35%, list=8%, signal=38%
GRAHAM_CML_QUIESCENT_VS_NORMAL_QUIESCENT_UP	GRAHAM_CML_QUIESCENT_VS_NORMAL_QUIESCENT_UP		63	-0.399632	-1.58812	0.00552486	0.0784412	1	2074	tags=35%, list=16%, signal=41%
PUJANA_XPRSS_INT_NETWORK	PUJANA_XPRSS_INT_NETWORK		164	-0.338024	-1.58792	0	0.0784276	1	2359	tags=26%, list=18%, signal=32%
XU_HGF_TARGETS_INDUCED_BY_AKT1_48HR_DN	XU_HGF_TARGETS_INDUCED_BY_AKT1_48HR_DN		24	-0.502179	-1.5863	0.0187166	0.0791499	1	1282	tags=38%, list=10%, signal=42%
PID_GLYPICAN_1PATHWAY	PID_GLYPICAN_1PATHWAY		19	-0.521976	-1.58541	0.0296496	0.0794149	1	1608	tags=32%, list=13%, signal=36%
BROWNE_HCMV_INFECTION_24HR_DN	BROWNE_HCMV_INFECTION_24HR_DN		113	-0.361997	-1.58538	0	0.0792081	1	2081	tags=35%, list=16%, signal=41%
WOO_LIVER_CANCER_RECURRENCE_UP	WOO_LIVER_CANCER_RECURRENCE_UP		81	-0.375094	-1.58524	0.00630915	0.0790852	1	1749	tags=36%, list=14%, signal=41%
KATSANOU_ELAVL1_TARGETS_DN	KATSANOU_ELAVL1_TARGETS_DN		109	-0.355501	-1.58463	0.00387597	0.0792955	1	1727	tags=27%, list=13%, signal=30%
SARRIO_EPITHELIAL_MESENCHYMAL_TRANSITION_DN	SARRIO_EPITHELIAL_MESENCHYMAL_TRANSITION_DN		110	-0.361816	-1.58444	0.00395257	0.0791979	1	2052	tags=35%, list=16%, signal=41%
VALK_AML_CLUSTER_9	VALK_AML_CLUSTER_9		20	-0.52085	-1.58312	0.03	0.0797101	1	2119	tags=45%, list=16%, signal=54%
BILANGES_RAPAMYCIN_SENSITIVE_VIA_TSC1_AND_TSC2	BILANGES_RAPAMYCIN_SENSITIVE_VIA_TSC1_AND_TSC2		70	-0.381331	-1.583	0.00342466	0.0795877	1	3181	tags=37%, list=25%, signal=49%
REACTOME_GRB2_EVENTS_IN_ERBB2_SIGNALING	REACTOME_GRB2_EVENTS_IN_ERBB2_SIGNALING		18	-0.528404	-1.58256	0.0346535	0.0796479	1	1365	tags=33%, list=11%, signal=37%
REACTOME_LOSS_OF_NLP_FROM_MITOTIC_CENTROSOMES	REACTOME_LOSS_OF_NLP_FROM_MITOTIC_CENTROSOMES		56	-0.402204	-1.58203	0.00615385	0.0798181	1	3791	tags=43%, list=29%, signal=61%
WONG_ENDMETRIUM_CANCER_DN	WONG_ENDMETRIUM_CANCER_DN		48	-0.413113	-1.57945	0.00906344	0.0813211	1	781	tags=27%, list=6%, signal=29%
BERTUCCI_INVASIVE_CARCINOMA_DUCTAL_VS_LOBULAR_DN	BERTUCCI_INVASIVE_CARCINOMA_DUCTAL_VS_LOBULAR_DN		24	-0.487186	-1.57854	0.0175439	0.0816905	1	3000	tags=63%, list=23%, signal=81%
ZHAN_V1_LATE_DIFFERENTIATION_GENES_UP	ZHAN_V1_LATE_DIFFERENTIATION_GENES_UP		28	-0.460948	-1.57742	0.0142045	0.0821171	1	2243	tags=50%, list=17%, signal=60%
RUIZ_TNC_TARGETS_UP	RUIZ_TNC_TARGETS_UP		124	-0.348869	-1.57695	0.00813008	0.0822236	1	1378	tags=24%, list=11%, signal=27%
TSENG_IRS1_TARGETS_DN	TSENG_IRS1_TARGETS_DN		104	-0.35891	-1.57685	0	0.0820682	1	2849	tags=37%, list=22%, signal=47%
BERENJENO_TRANSFORMED_BY_RHOA_FOREVER_DN	BERENJENO_TRANSFORMED_BY_RHOA_FOREVER_DN		25	-0.488967	-1.57641	0.0277778	0.082132	1	1711	tags=44%, list=13%, signal=51%
QI_HYPOXIA	QI_HYPOXIA		119	-0.347921	-1.57409	0	0.0832848	1	2480	tags=36%, list=19%, signal=44%
LE_NEURONAL_DIFFERENTIATION_DN	LE_NEURONAL_DIFFERENTIATION_DN		17	-0.53836	-1.57384	0.0284238	0.0832503	1	1816	tags=47%, list=14%, signal=55%
IZADPANAH_STEM_CELL_ADIPOSE_VS_BONE_DN	IZADPANAH_STEM_CELL_ADIPOSE_VS_BONE_DN		78	-0.374068	-1.57247	0	0.0838769	1	1993	tags=33%, list=16%, signal=39%
LEE_LIVER_CANCER_E2F1_UP	LEE_LIVER_CANCER_E2F1_UP		44	-0.421718	-1.57223	0.00879765	0.0837948	1	2427	tags=39%, list=19%, signal=47%
REACTOME_SHC1_EVENTS_IN_ERBB4_SIGNALING	REACTOME_SHC1_EVENTS_IN_ERBB4_SIGNALING		17	-0.541052	-1.57134	0.0215054	0.084222	1	1365	tags=35%, list=11%, signal=39%
REACTOME_GLYCOSAMINOGLYCAN_METABOLISM	REACTOME_GLYCOSAMINOGLYCAN_METABOLISM		72	-0.37761	-1.57057	0.00653595	0.0845131	1	2584	tags=42%, list=20%, signal=52%
REACTOME_METABOLISM_OF_CARBOHYDRATES	REACTOME_METABOLISM_OF_CARBOHYDRATES		169	-0.324932	-1.56567	0	0.0877485	1	2584	tags=33%, list=20%, signal=40%
SCHAEFFER_PROSTATE_DEVELOPMENT_6HR_DN	SCHAEFFER_PROSTATE_DEVELOPMENT_6HR_DN		453	-0.296036	-1.56218	0	0.0899337	1	2656	tags=28%, list=21%, signal=35%
REACTOME_RECRUITMENT_OF_MITOTIC_CENTROSOME_PROTEINS_AND_COMPLEXES	REACTOME_RECRUITMENT_OF_MITOTIC_CENTROSOME_PROTEINS_AND_COMPLEXES		63	-0.388879	-1.56183	0.00298507	0.0899438	1	3791	tags=44%, list=29%, signal=63%
KAAB_FAILED_HEART_ATRIUM_DN	KAAB_FAILED_HEART_ATRIUM_DN		130	-0.340931	-1.56061	0.00358423	0.0904372	1	4039	tags=45%, list=31%, signal=66%
IGARASHI_ATF4_TARGETS_DN	IGARASHI_ATF4_TARGETS_DN		74	-0.381978	-1.56037	0.00625	0.0903396	1	1629	tags=28%, list=13%, signal=32%
IKEDA_MIR30_TARGETS_UP	IKEDA_MIR30_TARGETS_UP		108	-0.35409	-1.55866	0	0.091317	1	3043	tags=43%, list=24%, signal=55%
GRADE_METASTASIS_DN	GRADE_METASTASIS_DN		43	-0.423888	-1.55827	0.0174927	0.0913095	1	2842	tags=40%, list=22%, signal=51%
GOLDRATH_IMMUNE_MEMORY	GOLDRATH_IMMUNE_MEMORY		50	-0.403269	-1.55758	0.0117647	0.0914996	1	1139	tags=20%, list=9%, signal=22%
DANG_REGULATED_BY_MYC_DN	DANG_REGULATED_BY_MYC_DN		204	-0.321652	-1.55725	0	0.0915097	1	2794	tags=35%, list=22%, signal=44%
QI_HYPOXIA_TARGETS_OF_HIF1A_AND_FOXA2	QI_HYPOXIA_TARGETS_OF_HIF1A_AND_FOXA2		32	-0.452299	-1.55666	0.011396	0.091667	1	2776	tags=47%, list=22%, signal=60%
HOFMANN_MYELODYSPLASTIC_SYNDROM_LOW_RISK_DN	HOFMANN_MYELODYSPLASTIC_SYNDROM_LOW_RISK_DN		20	-0.503961	-1.55417	0.0320988	0.0931167	1	2673	tags=40%, list=21%, signal=50%
REACTOME_BASIGIN_INTERACTIONS	REACTOME_BASIGIN_INTERACTIONS		20	-0.507795	-1.55317	0.0292683	0.0936063	1	640	tags=25%, list=5%, signal=26%
CHARAFE_BREAST_CANCER_BASAL_VS_MESENCHYMAL_DN	CHARAFE_BREAST_CANCER_BASAL_VS_MESENCHYMAL_DN		44	-0.409761	-1.55223	0.034188	0.0939974	1	2974	tags=57%, list=23%, signal=74%
CHANDRAN_METASTASIS_DN	CHANDRAN_METASTASIS_DN		214	-0.316288	-1.55161	0	0.0941916	1	2811	tags=34%, list=22%, signal=42%
HOLLEMAN_VINCRISTINE_RESISTANCE_ALL_UP	HOLLEMAN_VINCRISTINE_RESISTANCE_ALL_UP		24	-0.477933	-1.55121	0.0304569	0.0942713	1	1842	tags=42%, list=14%, signal=49%
MA_MYELOID_DIFFERENTIATION_DN	MA_MYELOID_DIFFERENTIATION_DN		33	-0.440656	-1.55097	0.0176471	0.0942133	1	2229	tags=39%, list=17%, signal=48%
LEE_CALORIE_RESTRICTION_NEOCORTEX_DN	LEE_CALORIE_RESTRICTION_NEOCORTEX_DN		67	-0.378287	-1.54941	0.00316456	0.0951078	1	1764	tags=30%, list=14%, signal=34%
KEGG_GLUTATHIONE_METABOLISM	KEGG_GLUTATHIONE_METABOLISM		37	-0.428965	-1.54832	0.0202312	0.0956466	1	2308	tags=35%, list=18%, signal=43%
KEGG_GAP_JUNCTION	KEGG_GAP_JUNCTION		62	-0.388295	-1.5476	0.0122324	0.0959738	1	3066	tags=50%, list=24%, signal=65%
DEMAGALHAES_AGING_UP	DEMAGALHAES_AGING_UP		32	-0.452205	-1.54738	0.0161725	0.095911	1	1620	tags=34%, list=13%, signal=39%
KEGG_FOCAL_ADHESION	KEGG_FOCAL_ADHESION		144	-0.334999	-1.54735	0	0.0957075	1	1581	tags=27%, list=12%, signal=31%
HOUSTIS_ROS	HOUSTIS_ROS		28	-0.464192	-1.54603	0.0260417	0.0964391	1	2427	tags=39%, list=19%, signal=48%
BURTON_ADIPOGENESIS_12	BURTON_ADIPOGENESIS_12		33	-0.451578	-1.54577	0.0303867	0.0964787	1	2609	tags=42%, list=20%, signal=53%
GEORGES_CELL_CYCLE_MIR192_TARGETS	GEORGES_CELL_CYCLE_MIR192_TARGETS		58	-0.390176	-1.54239	0.0151057	0.0987889	1	1777	tags=26%, list=14%, signal=30%
YANG_BREAST_CANCER_ESR1_LASER_DN	YANG_BREAST_CANCER_ESR1_LASER_DN		44	-0.409431	-1.54227	0.0265487	0.0986454	1	2099	tags=36%, list=16%, signal=43%
PID_ILK_PATHWAY	PID_ILK_PATHWAY		41	-0.419352	-1.54222	0.0201149	0.0984285	1	3196	tags=46%, list=25%, signal=61%
DUTERTRE_ESTRADIOL_RESPONSE_24HR_UP	DUTERTRE_ESTRADIOL_RESPONSE_24HR_UP		294	-0.304011	-1.54212	0	0.0982834	1	1839	tags=23%, list=14%, signal=26%
GU_PDEF_TARGETS_UP	GU_PDEF_TARGETS_UP		64	-0.378937	-1.5408	0.00662252	0.0990263	1	2227	tags=42%, list=17%, signal=51%
ST_GA12_PATHWAY	ST_GA12_PATHWAY		17	-0.538861	-1.54052	0.0496084	0.0989843	1	3413	tags=65%, list=27%, signal=88%
RODWELL_AGING_KIDNEY_NO_BLOOD_UP	RODWELL_AGING_KIDNEY_NO_BLOOD_UP		154	-0.327597	-1.53979	0	0.0992216	1	2243	tags=30%, list=17%, signal=36%
PID_EPHRINB_REV_PATHWAY	PID_EPHRINB_REV_PATHWAY		21	-0.50055	-1.53979	0.0290557	0.0989972	1	1148	tags=29%, list=9%, signal=31%
HOFFMANN_IMMATURE_TO_MATURE_B_LYMPHOCYTE_UP	HOFFMANN_IMMATURE_TO_MATURE_B_LYMPHOCYTE_UP		32	-0.447581	-1.53866	0.0337662	0.0994915	1	2525	tags=41%, list=20%, signal=50%
CONRAD_STEM_CELL	CONRAD_STEM_CELL		27	-0.465401	-1.53827	0.03125	0.0995877	1	2610	tags=41%, list=20%, signal=51%
PID_THROMBIN_PAR1_PATHWAY	PID_THROMBIN_PAR1_PATHWAY		38	-0.420168	-1.53742	0.0197183	0.0999732	1	3253	tags=50%, list=25%, signal=67%
VERRECCHIA_DELAYED_RESPONSE_TO_TGFB1	VERRECCHIA_DELAYED_RESPONSE_TO_TGFB1		33	-0.445403	-1.53717	0.00923077	0.0999386	1	1471	tags=36%, list=11%, signal=41%
CAIRO_HEPATOBLASTOMA_UP	CAIRO_HEPATOBLASTOMA_UP		187	-0.32215	-1.53705	0	0.0998183	1	2135	tags=30%, list=17%, signal=35%
ELLWOOD_MYC_TARGETS_DN	ELLWOOD_MYC_TARGETS_DN		35	-0.433014	-1.53683	0.0194986	0.0997365	1	3848	tags=54%, list=30%, signal=77%
OXFORD_RALA_OR_RALB_TARGETS_UP	OXFORD_RALA_OR_RALB_TARGETS_UP		47	-0.408454	-1.53618	0.00882353	0.0999594	1	879	tags=19%, list=7%, signal=20%
LEIN_MEDULLA_MARKERS	LEIN_MEDULLA_MARKERS		52	-0.392919	-1.53548	0.0117994	0.100163	1	1788	tags=27%, list=14%, signal=31%
BAKER_HEMATOPOIESIS_STAT3_TARGETS	BAKER_HEMATOPOIESIS_STAT3_TARGETS		15	-0.536915	-1.53404	0.0316302	0.100924	1	1768	tags=47%, list=14%, signal=54%
DACOSTA_ERCC3_ALLELE_XPCS_VS_TTD_UP	DACOSTA_ERCC3_ALLELE_XPCS_VS_TTD_UP		20	-0.495996	-1.53295	0.042394	0.101493	1	1719	tags=45%, list=13%, signal=52%
PID_VEGFR1_2_PATHWAY	PID_VEGFR1_2_PATHWAY		62	-0.383635	-1.53217	0.0155763	0.101817	1	3184	tags=45%, list=25%, signal=60%
URS_ADIPOCYTE_DIFFERENTIATION_DN	URS_ADIPOCYTE_DIFFERENTIATION_DN		21	-0.502533	-1.53179	0.0258398	0.101879	1	1121	tags=29%, list=9%, signal=31%
SCHRAETS_MLL_TARGETS_DN	SCHRAETS_MLL_TARGETS_DN		16	-0.519052	-1.53132	0.0394737	0.101972	1	4048	tags=81%, list=31%, signal=118%
TAKEDA_TARGETS_OF_NUP98_HOXA9_FUSION_6HR_UP	TAKEDA_TARGETS_OF_NUP98_HOXA9_FUSION_6HR_UP		49	-0.391601	-1.52933	0.0247253	0.103186	1	1129	tags=27%, list=9%, signal=29%
KEGG_ADIPOCYTOKINE_SIGNALING_PATHWAY	KEGG_ADIPOCYTOKINE_SIGNALING_PATHWAY		48	-0.401212	-1.52665	0.014245	0.104961	1	2944	tags=40%, list=23%, signal=51%
ELVIDGE_HYPOXIA_BY_DMOG_UP	ELVIDGE_HYPOXIA_BY_DMOG_UP		106	-0.34817	-1.52623	0.003663	0.105029	1	2320	tags=36%, list=18%, signal=43%
KEGG_TRYPTOPHAN_METABOLISM	KEGG_TRYPTOPHAN_METABOLISM		27	-0.46079	-1.52329	0.0352304	0.106915	1	1781	tags=33%, list=14%, signal=39%
SENESE_HDAC2_TARGETS_DN	SENESE_HDAC2_TARGETS_DN		83	-0.362018	-1.52239	0.00352113	0.107341	1	2147	tags=37%, list=17%, signal=45%
PID_RETINOIC_ACID_PATHWAY	PID_RETINOIC_ACID_PATHWAY		28	-0.46057	-1.52151	0.0249307	0.107867	1	3350	tags=54%, list=26%, signal=72%
HOSHIDA_LIVER_CANCER_SUBCLASS_S1	HOSHIDA_LIVER_CANCER_SUBCLASS_S1		186	-0.31453	-1.5214	0	0.1077	1	2587	tags=32%, list=20%, signal=39%
BIOCARTA_ACTINY_PATHWAY	BIOCARTA_ACTINY_PATHWAY		19	-0.501601	-1.52118	0.0457831	0.107711	1	2251	tags=37%, list=18%, signal=45%
WEST_ADRENOCORTICAL_TUMOR_MARKERS_UP	WEST_ADRENOCORTICAL_TUMOR_MARKERS_UP		21	-0.482935	-1.52099	0.0453461	0.107602	1	1154	tags=43%, list=9%, signal=47%
NATSUME_RESPONSE_TO_INTERFERON_BETA_DN	NATSUME_RESPONSE_TO_INTERFERON_BETA_DN		44	-0.396079	-1.52088	0.0193906	0.107479	1	2208	tags=36%, list=17%, signal=44%
LI_WILMS_TUMOR_VS_FETAL_KIDNEY_2_DN	LI_WILMS_TUMOR_VS_FETAL_KIDNEY_2_DN		43	-0.4102	-1.52014	0.0197183	0.107781	1	2610	tags=49%, list=20%, signal=61%
REACTOME_EXTRACELLULAR_MATRIX_ORGANIZATION	REACTOME_EXTRACELLULAR_MATRIX_ORGANIZATION		56	-0.38819	-1.5191	0.0110803	0.108366	1	2243	tags=46%, list=17%, signal=56%
IKEDA_MIR133_TARGETS_UP	IKEDA_MIR133_TARGETS_UP		40	-0.415505	-1.51888	0.0247678	0.108293	1	2328	tags=30%, list=18%, signal=37%
YAMASHITA_LIVER_CANCER_STEM_CELL_UP	YAMASHITA_LIVER_CANCER_STEM_CELL_UP		36	-0.422215	-1.51887	0.0250696	0.108067	1	1161	tags=31%, list=9%, signal=33%
GRESHOCK_CANCER_COPY_NUMBER_UP	GRESHOCK_CANCER_COPY_NUMBER_UP		267	-0.30603	-1.51839	0	0.108164	1	3331	tags=34%, list=26%, signal=45%
KEGG_PENTOSE_PHOSPHATE_PATHWAY	KEGG_PENTOSE_PHOSPHATE_PATHWAY		19	-0.509086	-1.51816	0.0441558	0.108102	1	2840	tags=42%, list=22%, signal=54%
ZHANG_TLX_TARGETS_60HR_DN	ZHANG_TLX_TARGETS_60HR_DN		264	-0.307606	-1.51758	0	0.108307	1	2421	tags=28%, list=19%, signal=33%
PID_SHP2_PATHWAY	PID_SHP2_PATHWAY		42	-0.410554	-1.51697	0.0294118	0.108539	1	1897	tags=40%, list=15%, signal=47%
BILANGES_SERUM_SENSITIVE_VIA_TSC2	BILANGES_SERUM_SENSITIVE_VIA_TSC2		35	-0.429372	-1.51585	0.0278552	0.109082	1	2467	tags=34%, list=19%, signal=42%
WINTER_HYPOXIA_METAGENE	WINTER_HYPOXIA_METAGENE		187	-0.316724	-1.51535	0	0.109237	1	2320	tags=30%, list=18%, signal=37%
NAKAMURA_TUMOR_ZONE_PERIPHERAL_VS_CENTRAL_UP	NAKAMURA_TUMOR_ZONE_PERIPHERAL_VS_CENTRAL_UP		243	-0.303478	-1.5146	0	0.10961	1	1838	tags=22%, list=14%, signal=25%
KEGG_BIOSYNTHESIS_OF_UNSATURATED_FATTY_ACIDS	KEGG_BIOSYNTHESIS_OF_UNSATURATED_FATTY_ACIDS		20	-0.494021	-1.51427	0.0502513	0.109601	1	603	tags=20%, list=5%, signal=21%
JOHNSTONE_PARVB_TARGETS_2_DN	JOHNSTONE_PARVB_TARGETS_2_DN		314	-0.294458	-1.51399	0.00588235	0.109583	1	2516	tags=27%, list=20%, signal=33%
HENDRICKS_SMARCA4_TARGETS_UP	HENDRICKS_SMARCA4_TARGETS_UP		42	-0.40797	-1.51178	0.0362117	0.111012	1	2006	tags=36%, list=16%, signal=42%
GAL_LEUKEMIC_STEM_CELL_DN	GAL_LEUKEMIC_STEM_CELL_DN		141	-0.329427	-1.51172	0	0.110821	1	1839	tags=31%, list=14%, signal=36%
STEIN_ESTROGEN_RESPONSE_NOT_VIA_ESRRA	STEIN_ESTROGEN_RESPONSE_NOT_VIA_ESRRA		15	-0.546744	-1.51152	0.0550239	0.110683	1	3328	tags=53%, list=26%, signal=72%
PID_TRKR_PATHWAY	PID_TRKR_PATHWAY		50	-0.388951	-1.51137	0.0178042	0.110576	1	1519	tags=30%, list=12%, signal=34%
PID_INTEGRIN3_PATHWAY	PID_INTEGRIN3_PATHWAY		28	-0.442732	-1.51051	0.0349462	0.110959	1	1581	tags=43%, list=12%, signal=49%
RIGGI_EWING_SARCOMA_PROGENITOR_DN	RIGGI_EWING_SARCOMA_PROGENITOR_DN		112	-0.34051	-1.51042	0	0.110793	1	1871	tags=34%, list=15%, signal=39%
BEGUM_TARGETS_OF_PAX3_FOXO1_FUSION_UP	BEGUM_TARGETS_OF_PAX3_FOXO1_FUSION_UP		45	-0.404462	-1.50879	0.0180723	0.111868	1	2695	tags=47%, list=21%, signal=59%
ELVIDGE_HYPOXIA_UP	ELVIDGE_HYPOXIA_UP		138	-0.331181	-1.50798	0	0.112279	1	2388	tags=35%, list=19%, signal=42%
ZHAN_MULTIPLE_MYELOMA_MS_DN	ZHAN_MULTIPLE_MYELOMA_MS_DN		36	-0.422932	-1.50796	0.0295699	0.112068	1	2081	tags=33%, list=16%, signal=40%
NABA_ECM_AFFILIATED	NABA_ECM_AFFILIATED		66	-0.369578	-1.50681	0	0.112675	1	2066	tags=35%, list=16%, signal=41%
YAO_TEMPORAL_RESPONSE_TO_PROGESTERONE_CLUSTER_15	YAO_TEMPORAL_RESPONSE_TO_PROGESTERONE_CLUSTER_15		28	-0.451053	-1.50605	0.0433604	0.112987	1	531	tags=25%, list=4%, signal=26%
LI_INDUCED_T_TO_NATURAL_KILLER_DN	LI_INDUCED_T_TO_NATURAL_KILLER_DN		88	-0.348482	-1.50585	0.00325733	0.112917	1	1741	tags=28%, list=14%, signal=33%
MOLENAAR_TARGETS_OF_CCND1_AND_CDK4_DN	MOLENAAR_TARGETS_OF_CCND1_AND_CDK4_DN		56	-0.383082	-1.50323	0.0271084	0.114741	1	1681	tags=29%, list=13%, signal=33%
YANG_BREAST_CANCER_ESR1_DN	YANG_BREAST_CANCER_ESR1_DN		21	-0.486832	-1.50227	0.0503979	0.115351	1	2891	tags=52%, list=22%, signal=67%
DAVICIONI_TARGETS_OF_PAX_FOXO1_FUSIONS_UP	DAVICIONI_TARGETS_OF_PAX_FOXO1_FUSIONS_UP		211	-0.311779	-1.50221	0	0.115129	1	1846	tags=28%, list=14%, signal=32%
NELSON_RESPONSE_TO_ANDROGEN_UP	NELSON_RESPONSE_TO_ANDROGEN_UP		72	-0.368477	-1.50075	0.0033557	0.116043	1	3006	tags=43%, list=23%, signal=56%
PID_TXA2PATHWAY	PID_TXA2PATHWAY		39	-0.413615	-1.49944	0.0138504	0.116914	1	2894	tags=44%, list=23%, signal=56%
SHETH_LIVER_CANCER_VS_TXNIP_LOSS_PAM3	SHETH_LIVER_CANCER_VS_TXNIP_LOSS_PAM3		48	-0.400069	-1.49887	0.0128617	0.117135	1	1130	tags=31%, list=9%, signal=34%
ZHAN_MULTIPLE_MYELOMA_CD1_VS_CD2_DN	ZHAN_MULTIPLE_MYELOMA_CD1_VS_CD2_DN		37	-0.425384	-1.49858	0.0250696	0.117085	1	3462	tags=46%, list=27%, signal=63%
REACTOME_NOTCH1_INTRACELLULAR_DOMAIN_REGULATES_TRANSCRIPTION	REACTOME_NOTCH1_INTRACELLULAR_DOMAIN_REGULATES_TRANSCRIPTION		39	-0.417419	-1.49786	0.0285714	0.117508	1	3480	tags=44%, list=27%, signal=60%
IVANOVA_HEMATOPOIESIS_STEM_CELL_SHORT_TERM	IVANOVA_HEMATOPOIESIS_STEM_CELL_SHORT_TERM		23	-0.468687	-1.49729	0.0310881	0.117724	1	3267	tags=52%, list=25%, signal=70%
BOQUEST_STEM_CELL_CULTURED_VS_FRESH_UP	BOQUEST_STEM_CELL_CULTURED_VS_FRESH_UP		309	-0.292902	-1.49699	0	0.117753	1	2052	tags=30%, list=16%, signal=35%
AMUNDSON_POOR_SURVIVAL_AFTER_GAMMA_RADIATION_8G	AMUNDSON_POOR_SURVIVAL_AFTER_GAMMA_RADIATION_8G		84	-0.354362	-1.49513	0.00653595	0.119011	1	1767	tags=32%, list=14%, signal=37%
CREIGHTON_ENDOCRINE_THERAPY_RESISTANCE_1	CREIGHTON_ENDOCRINE_THERAPY_RESISTANCE_1		439	-0.287377	-1.49411	0	0.119529	1	1768	tags=22%, list=14%, signal=24%
REACTOME_A_TETRASACCHARIDE_LINKER_SEQUENCE_IS_REQUIRED_FOR_GAG_SYNTHESIS	REACTOME_A_TETRASACCHARIDE_LINKER_SEQUENCE_IS_REQUIRED_FOR_GAG_SYNTHESIS		19	-0.502154	-1.49314	0.0476191	0.120086	1	1883	tags=42%, list=15%, signal=49%
PID_FOXO_PATHWAY	PID_FOXO_PATHWAY		46	-0.396031	-1.49191	0.0155763	0.120762	1	3895	tags=52%, list=30%, signal=75%
BRUNO_HEMATOPOIESIS	BRUNO_HEMATOPOIESIS		49	-0.393419	-1.49146	0.0178571	0.120845	1	2525	tags=41%, list=20%, signal=51%
CHIANG_LIVER_CANCER_SUBCLASS_POLYSOMY7_DN	CHIANG_LIVER_CANCER_SUBCLASS_POLYSOMY7_DN		21	-0.477691	-1.49124	0.0417755	0.120771	1	3217	tags=57%, list=25%, signal=76%
BASAKI_YBX1_TARGETS_UP	BASAKI_YBX1_TARGETS_UP		259	-0.301795	-1.49113	0	0.120605	1	2274	tags=28%, list=18%, signal=33%
PID_AR_NONGENOMIC_PATHWAY	PID_AR_NONGENOMIC_PATHWAY		29	-0.441903	-1.49016	0.032345	0.121192	1	3088	tags=48%, list=24%, signal=63%
PLASARI_NFIC_TARGETS_BASAL_UP	PLASARI_NFIC_TARGETS_BASAL_UP		17	-0.497706	-1.48903	0.0443864	0.121942	1	674	tags=29%, list=5%, signal=31%
GARGALOVIC_RESPONSE_TO_OXIDIZED_PHOSPHOLIPIDS_YELLOW_DN	GARGALOVIC_RESPONSE_TO_OXIDIZED_PHOSPHOLIPIDS_YELLOW_DN		19	-0.491273	-1.48867	0.0450928	0.121987	1	2780	tags=42%, list=22%, signal=54%
INGRAM_SHH_TARGETS_UP	INGRAM_SHH_TARGETS_UP		94	-0.346587	-1.48863	0.00970874	0.12176	1	1907	tags=32%, list=15%, signal=37%
MULLIGHAN_MLL_SIGNATURE_1_DN	MULLIGHAN_MLL_SIGNATURE_1_DN		174	-0.312401	-1.48818	0.00505051	0.121885	1	2107	tags=31%, list=16%, signal=37%
STEARMAN_LUNG_CANCER_EARLY_VS_LATE_DN	STEARMAN_LUNG_CANCER_EARLY_VS_LATE_DN		38	-0.420664	-1.48736	0.0206186	0.12231	1	2586	tags=37%, list=20%, signal=46%
BROWNE_HCMV_INFECTION_14HR_DN	BROWNE_HCMV_INFECTION_14HR_DN		229	-0.301759	-1.48711	0	0.122224	1	3694	tags=43%, list=29%, signal=59%
FLECHNER_BIOPSY_KIDNEY_TRANSPLANT_OK_VS_DONOR_UP	FLECHNER_BIOPSY_KIDNEY_TRANSPLANT_OK_VS_DONOR_UP		495	-0.281472	-1.4868	0	0.1223	1	2506	tags=27%, list=19%, signal=32%
SCHAEFFER_PROSTATE_DEVELOPMENT_12HR_UP	SCHAEFFER_PROSTATE_DEVELOPMENT_12HR_UP		84	-0.352504	-1.4856	0.0212014	0.123023	1	2047	tags=36%, list=16%, signal=42%
KEGG_OOCYTE_MEIOSIS	KEGG_OOCYTE_MEIOSIS		92	-0.340858	-1.48554	0.00740741	0.122815	1	1941	tags=27%, list=15%, signal=32%
REACTOME_APC_C_CDC20_MEDIATED_DEGRADATION_OF_CYCLIN_B	REACTOME_APC_C_CDC20_MEDIATED_DEGRADATION_OF_CYCLIN_B		19	-0.488214	-1.48542	0.0458221	0.122681	1	2107	tags=32%, list=16%, signal=38%
FLECHNER_BIOPSY_KIDNEY_TRANSPLANT_REJECTED_VS_OK_DN	FLECHNER_BIOPSY_KIDNEY_TRANSPLANT_REJECTED_VS_OK_DN		444	-0.285904	-1.48454	0	0.123116	1	2396	tags=27%, list=19%, signal=33%
GYORFFY_DOXORUBICIN_RESISTANCE	GYORFFY_DOXORUBICIN_RESISTANCE		30	-0.43518	-1.48418	0.0348525	0.123236	1	1142	tags=33%, list=9%, signal=36%
LU_TUMOR_ANGIOGENESIS_UP	LU_TUMOR_ANGIOGENESIS_UP		18	-0.493512	-1.48374	0.0508475	0.123387	1	924	tags=33%, list=7%, signal=36%
LINDVALL_IMMORTALIZED_BY_TERT_DN	LINDVALL_IMMORTALIZED_BY_TERT_DN		51	-0.384754	-1.4833	0.0241692	0.12354	1	1273	tags=29%, list=10%, signal=33%
RICKMAN_TUMOR_DIFFERENTIATED_WELL_VS_POORLY_UP	RICKMAN_TUMOR_DIFFERENTIATED_WELL_VS_POORLY_UP		218	-0.304758	-1.48268	0	0.123939	1	2563	tags=28%, list=20%, signal=34%
KEGG_PROPANOATE_METABOLISM	KEGG_PROPANOATE_METABOLISM		29	-0.436443	-1.48205	0.033241	0.1242	1	3329	tags=48%, list=26%, signal=65%
SESTO_RESPONSE_TO_UV_C6	SESTO_RESPONSE_TO_UV_C6		35	-0.422313	-1.48199	0.0336134	0.124017	1	2449	tags=34%, list=19%, signal=42%
BIOCARTA_INTEGRIN_PATHWAY	BIOCARTA_INTEGRIN_PATHWAY		35	-0.418003	-1.48194	0.0546448	0.123822	1	1758	tags=31%, list=14%, signal=36%
GRYDER_PAX3FOXO1_TOP_ENHANCERS	GRYDER_PAX3FOXO1_TOP_ENHANCERS		394	-0.286982	-1.4818	0	0.123677	1	3174	tags=35%, list=25%, signal=44%
WANG_CISPLATIN_RESPONSE_AND_XPC_UP	WANG_CISPLATIN_RESPONSE_AND_XPC_UP		144	-0.322139	-1.48089	0.00444444	0.124199	1	2095	tags=29%, list=16%, signal=34%
MOOTHA_GLUCONEOGENESIS	MOOTHA_GLUCONEOGENESIS		21	-0.476803	-1.48061	0.0563726	0.124238	1	3664	tags=57%, list=28%, signal=80%
MCCABE_HOXC6_TARGETS_DN	MCCABE_HOXC6_TARGETS_DN		16	-0.527096	-1.4804	0.0801034	0.124152	1	2783	tags=56%, list=22%, signal=72%
VART_KSHV_INFECTION_ANGIOGENIC_MARKERS_DN	VART_KSHV_INFECTION_ANGIOGENIC_MARKERS_DN		77	-0.353258	-1.47793	0.020202	0.125837	1	1657	tags=32%, list=13%, signal=37%
WILCOX_RESPONSE_TO_PROGESTERONE_DN	WILCOX_RESPONSE_TO_PROGESTERONE_DN		44	-0.399058	-1.47785	0.0223464	0.125665	1	973	tags=30%, list=8%, signal=32%
SENESE_HDAC1_TARGETS_DN	SENESE_HDAC1_TARGETS_DN		202	-0.306491	-1.47741	0	0.125757	1	1873	tags=29%, list=15%, signal=33%
MULLIGHAN_NPM1_MUTATED_SIGNATURE_2_DN	MULLIGHAN_NPM1_MUTATED_SIGNATURE_2_DN		60	-0.374413	-1.47688	0.015674	0.125939	1	1498	tags=18%, list=12%, signal=21%
LEI_MYB_TARGETS	LEI_MYB_TARGETS		251	-0.295321	-1.47641	0	0.126027	1	1989	tags=25%, list=15%, signal=30%
REACTOME_NEUROTRANSMITTER_RELEASE_CYCLE	REACTOME_NEUROTRANSMITTER_RELEASE_CYCLE		21	-0.477201	-1.47597	0.0623441	0.126108	1	2132	tags=43%, list=17%, signal=51%
WANG_MLL_TARGETS	WANG_MLL_TARGETS		176	-0.306088	-1.47581	0	0.12601	1	2327	tags=35%, list=18%, signal=42%
WU_HBX_TARGETS_1_DN	WU_HBX_TARGETS_1_DN		21	-0.479056	-1.4756	0.0558252	0.125934	1	1744	tags=29%, list=14%, signal=33%
PENG_GLUTAMINE_DEPRIVATION_UP	PENG_GLUTAMINE_DEPRIVATION_UP		33	-0.421799	-1.47401	0.0250696	0.126972	1	884	tags=18%, list=7%, signal=19%
SMITH_LIVER_CANCER	SMITH_LIVER_CANCER		39	-0.402497	-1.47039	0.0328358	0.129622	1	2241	tags=41%, list=17%, signal=50%
WU_HBX_TARGETS_3_UP	WU_HBX_TARGETS_3_UP		17	-0.499728	-1.47035	0.0699482	0.129413	1	1768	tags=35%, list=14%, signal=41%
PARK_HSC_VS_MULTIPOTENT_PROGENITORS_DN	PARK_HSC_VS_MULTIPOTENT_PROGENITORS_DN		15	-0.514905	-1.46993	0.070529	0.129508	1	798	tags=27%, list=6%, signal=28%
WEST_ADRENOCORTICAL_TUMOR_DN	WEST_ADRENOCORTICAL_TUMOR_DN		385	-0.28381	-1.46903	0	0.130015	1	1488	tags=21%, list=12%, signal=23%
ZHONG_SECRETOME_OF_LUNG_CANCER_AND_FIBROBLAST	ZHONG_SECRETOME_OF_LUNG_CANCER_AND_FIBROBLAST		107	-0.330942	-1.46898	0.00408163	0.129807	1	3352	tags=46%, list=26%, signal=61%
MARTORIATI_MDM4_TARGETS_FETAL_LIVER_DN	MARTORIATI_MDM4_TARGETS_FETAL_LIVER_DN		442	-0.27838	-1.46814	0	0.13023	1	3267	tags=34%, list=25%, signal=44%
PID_S1P_S1P1_PATHWAY	PID_S1P_S1P1_PATHWAY		17	-0.497344	-1.46545	0.0698795	0.1324	1	1793	tags=47%, list=14%, signal=55%
KEGG_DRUG_METABOLISM_CYTOCHROME_P450	KEGG_DRUG_METABOLISM_CYTOCHROME_P450		19	-0.48108	-1.46522	0.071618	0.132377	1	1710	tags=26%, list=13%, signal=30%
IIZUKA_LIVER_CANCER_PROGRESSION_G1_G2_DN	IIZUKA_LIVER_CANCER_PROGRESSION_G1_G2_DN		25	-0.445627	-1.46477	0.0404313	0.132508	1	3854	tags=52%, list=30%, signal=74%
SYED_ESTRADIOL_RESPONSE	SYED_ESTRADIOL_RESPONSE		17	-0.505477	-1.46402	0.0628019	0.13289	1	2023	tags=35%, list=16%, signal=42%
KUMAR_TARGETS_OF_MLL_AF9_FUSION	KUMAR_TARGETS_OF_MLL_AF9_FUSION		274	-0.29507	-1.46288	0	0.133566	1	2125	tags=26%, list=17%, signal=31%
TOYOTA_TARGETS_OF_MIR34B_AND_MIR34C	TOYOTA_TARGETS_OF_MIR34B_AND_MIR34C		414	-0.277379	-1.46145	0	0.134569	1	2121	tags=21%, list=16%, signal=24%
PODAR_RESPONSE_TO_ADAPHOSTIN_DN	PODAR_RESPONSE_TO_ADAPHOSTIN_DN		17	-0.494449	-1.46136	0.0749415	0.134391	1	2203	tags=47%, list=17%, signal=57%
BIOCARTA_MAL_PATHWAY	BIOCARTA_MAL_PATHWAY		17	-0.497072	-1.46127	0.0806846	0.134213	1	3394	tags=47%, list=26%, signal=64%
VALK_AML_WITH_CEBPA	VALK_AML_WITH_CEBPA		23	-0.450572	-1.46063	0.0538462	0.134592	1	4084	tags=61%, list=32%, signal=89%
HONMA_DOCETAXEL_RESISTANCE	HONMA_DOCETAXEL_RESISTANCE		33	-0.422578	-1.46018	0.0299728	0.134719	1	2432	tags=39%, list=19%, signal=48%
PETRETTO_CARDIAC_HYPERTROPHY	PETRETTO_CARDIAC_HYPERTROPHY		28	-0.426261	-1.45876	0.0391061	0.135795	1	2468	tags=36%, list=19%, signal=44%
JOHNSTONE_PARVB_TARGETS_1_DN	JOHNSTONE_PARVB_TARGETS_1_DN		50	-0.378622	-1.45833	0.0178571	0.135903	1	2393	tags=32%, list=19%, signal=39%
TERAMOTO_OPN_TARGETS_CLUSTER_6	TERAMOTO_OPN_TARGETS_CLUSTER_6		24	-0.456217	-1.45723	0.0606061	0.136699	1	3241	tags=50%, list=25%, signal=67%
LIN_MELANOMA_COPY_NUMBER_UP	LIN_MELANOMA_COPY_NUMBER_UP		60	-0.370688	-1.45703	0.0191083	0.136631	1	2104	tags=30%, list=16%, signal=36%
KIM_MYCN_AMPLIFICATION_TARGETS_UP	KIM_MYCN_AMPLIFICATION_TARGETS_UP		68	-0.352265	-1.45673	0.0218978	0.136686	1	2792	tags=34%, list=22%, signal=43%
WINTER_HYPOXIA_UP	WINTER_HYPOXIA_UP		78	-0.349319	-1.45662	0.0126183	0.136534	1	2320	tags=31%, list=18%, signal=37%
KINSEY_TARGETS_OF_EWSR1_FLII_FUSION_DN	KINSEY_TARGETS_OF_EWSR1_FLII_FUSION_DN		278	-0.285093	-1.45579	0	0.137072	1	2548	tags=32%, list=20%, signal=39%
BONOME_OVARIAN_CANCER_POOR_SURVIVAL_UP	BONOME_OVARIAN_CANCER_POOR_SURVIVAL_UP		26	-0.429618	-1.4556	0.0594315	0.136997	1	1876	tags=38%, list=15%, signal=45%
REACTOME_PROTEIN_FOLDING	REACTOME_PROTEIN_FOLDING		47	-0.383766	-1.45214	0.032967	0.139949	1	3525	tags=49%, list=27%, signal=67%
FERRANDO_T_ALL_WITH_MLL_ENL_FUSION_DN	FERRANDO_T_ALL_WITH_MLL_ENL_FUSION_DN		76	-0.351805	-1.45022	0.0244755	0.141588	1	2266	tags=28%, list=18%, signal=33%
TONKS_TARGETS_OF_RUNX1_RUNX1T1_FUSION_MONOCYTE_UP	TONKS_TARGETS_OF_RUNX1_RUNX1T1_FUSION_MONOCYTE_UP		175	-0.302585	-1.45007	0	0.141429	1	1527	tags=18%, list=12%, signal=20%
FUJII_YBX1_TARGETS_DN	FUJII_YBX1_TARGETS_DN		190	-0.301901	-1.44776	0.00980392	0.143222	1	2502	tags=29%, list=19%, signal=35%
GARGALOVIC_RESPONSE_TO_OXIDIZED_PHOSPHOLIPIDS_TURQUOISE_DN	GARGALOVIC_RESPONSE_TO_OXIDIZED_PHOSPHOLIPIDS_TURQUOISE_DN		50	-0.380608	-1.44715	0.0384615	0.143457	1	2887	tags=36%, list=22%, signal=46%
SHAFFER_IRF4_TARGETS_IN_ACTIVATED_B_LYMPHOCYTE	SHAFFER_IRF4_TARGETS_IN_ACTIVATED_B_LYMPHOCYTE		74	-0.348743	-1.44714	0.0198676	0.143218	1	2958	tags=43%, list=23%, signal=56%
PEART_HDAC_PROLIFERATION_CLUSTER_UP	PEART_HDAC_PROLIFERATION_CLUSTER_UP		56	-0.369615	-1.4469	0.0338462	0.143224	1	1346	tags=27%, list=10%, signal=30%
TSENG_IRS1_TARGETS_UP	TSENG_IRS1_TARGETS_UP		91	-0.339429	-1.44685	0.0107143	0.142993	1	879	tags=16%, list=7%, signal=18%
PID_WNT_SIGNALING_PATHWAY	PID_WNT_SIGNALING_PATHWAY		18	-0.483218	-1.44568	0.0620347	0.14377	1	2147	tags=39%, list=17%, signal=47%
NAKAMURA_ADIPOGENESIS_EARLY_UP	NAKAMURA_ADIPOGENESIS_EARLY_UP		45	-0.383732	-1.44531	0.0429799	0.143908	1	2372	tags=49%, list=18%, signal=60%
VERHAAK_GLIOBLASTOMA_PRONEURAL	VERHAAK_GLIOBLASTOMA_PRONEURAL		138	-0.316985	-1.44428	0.0136364	0.144637	1	2229	tags=32%, list=17%, signal=38%
GRAHAM_NORMAL_QUIESCENT_VS_NORMAL_DIVIDING_DN	GRAHAM_NORMAL_QUIESCENT_VS_NORMAL_DIVIDING_DN		80	-0.34245	-1.44418	0.0271186	0.144468	1	1839	tags=28%, list=14%, signal=32%
MULLIGHAN_NPM1_MUTATED_SIGNATURE_1_DN	MULLIGHAN_NPM1_MUTATED_SIGNATURE_1_DN		97	-0.331515	-1.44314	0.00727273	0.145232	1	1498	tags=21%, list=12%, signal=23%
REACTOME_THROMBIN_SIGNALLING_THROUGH_PROTEINASE_ACTIVATED_RECEPTORS_PARS	REACTOME_THROMBIN_SIGNALLING_THROUGH_PROTEINASE_ACTIVATED_RECEPTORS_PARS		25	-0.441626	-1.44293	0.055409	0.145217	1	3054	tags=44%, list=24%, signal=58%
MATZUK_MALE_REPRODUCTION_SERTOLI	MATZUK_MALE_REPRODUCTION_SERTOLI		18	-0.482802	-1.44139	0.0759804	0.14642	1	1694	tags=33%, list=13%, signal=38%
SESTO_RESPONSE_TO_UV_C7	SESTO_RESPONSE_TO_UV_C7		59	-0.36407	-1.44105	0.0377359	0.146477	1	1511	tags=22%, list=12%, signal=25%
YIH_RESPONSE_TO_ARSENITE_C2	YIH_RESPONSE_TO_ARSENITE_C2		16	-0.505501	-1.44096	0.0796915	0.14629	1	2629	tags=44%, list=20%, signal=55%
JOHANSSON_BRAIN_CANCER_EARLY_VS_LATE_DN	JOHANSSON_BRAIN_CANCER_EARLY_VS_LATE_DN		38	-0.391729	-1.44086	0.0391566	0.146153	1	2953	tags=39%, list=23%, signal=51%
REACTOME_MITOTIC_G2_G2_M_PHASES	REACTOME_MITOTIC_G2_G2_M_PHASES		77	-0.347791	-1.44082	0.00647249	0.145931	1	3791	tags=43%, list=29%, signal=60%
MASSARWEH_TAMOXIFEN_RESISTANCE_DN	MASSARWEH_TAMOXIFEN_RESISTANCE_DN		188	-0.29824	-1.44072	0	0.145774	1	2525	tags=33%, list=20%, signal=40%
RIGGINS_TAMOXIFEN_RESISTANCE_DN	RIGGINS_TAMOXIFEN_RESISTANCE_DN		188	-0.299451	-1.43901	0	0.147123	1	1899	tags=27%, list=15%, signal=31%
DEURIG_T_CELL_PROLYMPHOCYTIC_LEUKEMIA_UP	DEURIG_T_CELL_PROLYMPHOCYTIC_LEUKEMIA_UP		281	-0.284531	-1.43853	0	0.147345	1	2427	tags=28%, list=19%, signal=34%
TONKS_TARGETS_OF_RUNX1_RUNX1T1_FUSION_HSC_DN	TONKS_TARGETS_OF_RUNX1_RUNX1T1_FUSION_HSC_DN		111	-0.324625	-1.43851	0	0.1471	1	2696	tags=36%, list=21%, signal=45%
PETROVA_PROX1_TARGETS_UP	PETROVA_PROX1_TARGETS_UP		27	-0.429809	-1.43847	0.0673317	0.146869	1	2074	tags=44%, list=16%, signal=53%
AMIT_EGF_RESPONSE_480_HELA	AMIT_EGF_RESPONSE_480_HELA		138	-0.311034	-1.43694	0.00947867	0.148037	1	2406	tags=31%, list=19%, signal=38%
LI_CISPLATIN_RESISTANCE_UP	LI_CISPLATIN_RESISTANCE_UP		20	-0.465723	-1.43691	0.0756098	0.147815	1	2806	tags=60%, list=22%, signal=77%
JI_RESPONSE_TO_FSH_DN	JI_RESPONSE_TO_FSH_DN		57	-0.369745	-1.43666	0.0283019	0.147765	1	2207	tags=26%, list=17%, signal=32%
GUO_HEX_TARGETS_UP	GUO_HEX_TARGETS_UP		75	-0.346637	-1.43609	0.0216049	0.14808	1	1739	tags=27%, list=14%, signal=31%
KIM_MYC_AMPLIFICATION_TARGETS_DN	KIM_MYC_AMPLIFICATION_TARGETS_DN		73	-0.345069	-1.43559	0.0209581	0.148282	1	2555	tags=36%, list=20%, signal=44%
MARKEY_RB1_CHRONIC_LOF_UP	MARKEY_RB1_CHRONIC_LOF_UP		92	-0.326488	-1.43548	0.0212014	0.148118	1	805	tags=17%, list=6%, signal=18%
REACTOME_ARMS_MEDIATED_ACTIVATION	REACTOME_ARMS_MEDIATED_ACTIVATION		16	-0.501039	-1.43489	0.0639386	0.148468	1	1300	tags=31%, list=10%, signal=35%
MCBRYAN_PUBERTAL_BREAST_5_6WK_UP	MCBRYAN_PUBERTAL_BREAST_5_6WK_UP		86	-0.343437	-1.43488	0.0136054	0.148219	1	1363	tags=26%, list=11%, signal=28%
FIGUEROA_AML_METHYLATION_CLUSTER_5_DN	FIGUEROA_AML_METHYLATION_CLUSTER_5_DN		20	-0.478706	-1.43479	0.0625	0.148021	1	3105	tags=45%, list=24%, signal=59%
SMID_BREAST_CANCER_RELAPSE_IN_BONE_DN	SMID_BREAST_CANCER_RELAPSE_IN_BONE_DN		196	-0.29965	-1.43444	0.00476191	0.148082	1	1662	tags=27%, list=13%, signal=31%
YAO_TEMPORAL_RESPONSE_TO_PROGESTERONE_CLUSTER_8	YAO_TEMPORAL_RESPONSE_TO_PROGESTERONE_CLUSTER_8		37	-0.403827	-1.43429	0.030303	0.147972	1	2203	tags=35%, list=17%, signal=42%
MCBRYAN_PUBERTAL_BREAST_4_5WK_DN	MCBRYAN_PUBERTAL_BREAST_4_5WK_DN		153	-0.303902	-1.43362	0.018018	0.148403	1	1730	tags=22%, list=13%, signal=25%
YAMAZAKI_TCEB3_TARGETS_UP	YAMAZAKI_TCEB3_TARGETS_UP		144	-0.309462	-1.43332	0.00434783	0.148443	1	2340	tags=33%, list=18%, signal=39%
TORCHIA_TARGETS_OF_EWSR1_FLI1_FUSION_DN	TORCHIA_TARGETS_OF_EWSR1_FLI1_FUSION_DN		247	-0.290195	-1.43091	0.00609756	0.150428	1	2222	tags=29%, list=17%, signal=35%
JAATINEN_HEMATOPOIETIC_STEM_CELL_UP	JAATINEN_HEMATOPOIETIC_STEM_CELL_UP		244	-0.286104	-1.42972	0.00666667	0.151318	1	1904	tags=25%, list=15%, signal=29%
BORLAK_LIVER_CANCER_EGF_UP	BORLAK_LIVER_CANCER_EGF_UP		42	-0.382427	-1.4294	0.0361446	0.151377	1	2388	tags=48%, list=19%, signal=58%
CHIN_BREAST_CANCER_COPY_NUMBER_UP	CHIN_BREAST_CANCER_COPY_NUMBER_UP		22	-0.450273	-1.42851	0.056266	0.151936	1	1768	tags=27%, list=14%, signal=32%
KEGG_NOTCH_SIGNALING_PATHWAY	KEGG_NOTCH_SIGNALING_PATHWAY		40	-0.391183	-1.42817	0.0501475	0.151958	1	3216	tags=45%, list=25%, signal=60%
REACTOME_KINESINS	REACTOME_KINESINS		21	-0.465101	-1.42751	0.077748	0.152299	1	1910	tags=57%, list=15%, signal=67%
YANG_BCL3_TARGETS_UP	YANG_BCL3_TARGETS_UP		266	-0.284014	-1.42737	0	0.152151	1	1681	tags=24%, list=13%, signal=28%
REACTOME_HEMOSTASIS	REACTOME_HEMOSTASIS		290	-0.282306	-1.42701	0	0.152239	1	1910	tags=26%, list=15%, signal=30%
HIRSCH_CELLULAR_TRANSFORMATION_SIGNATURE_DN	HIRSCH_CELLULAR_TRANSFORMATION_SIGNATURE_DN		89	-0.328676	-1.42588	0.031746	0.153089	1	1775	tags=25%, list=14%, signal=28%
WANG_SMARCE1_TARGETS_DN	WANG_SMARCE1_TARGETS_DN		298	-0.283506	-1.42563	0	0.153107	1	1875	tags=22%, list=15%, signal=26%
KEGG_VASCULAR_SMOOTH_MUSCLE_CONTRACTION	KEGG_VASCULAR_SMOOTH_MUSCLE_CONTRACTION		67	-0.348482	-1.42507	0.0212766	0.153356	1	1896	tags=33%, list=15%, signal=38%
PANGAS_TUMOR_SUPPRESSION_BY_SMAD1_AND_SMAD5_UP	PANGAS_TUMOR_SUPPRESSION_BY_SMAD1_AND_SMAD5_UP		103	-0.326123	-1.42394	0.0152672	0.15416	1	2889	tags=36%, list=22%, signal=46%
DE_YY1_TARGETS_DN	DE_YY1_TARGETS_DN		83	-0.334701	-1.42265	0.0306122	0.155165	1	3766	tags=48%, list=29%, signal=68%
SARRIO_EPITHELIAL_MESENCHYMAL_TRANSITION_UP	SARRIO_EPITHELIAL_MESENCHYMAL_TRANSITION_UP		155	-0.305576	-1.42235	0.0052356	0.155176	1	2636	tags=34%, list=21%, signal=42%
PID_ER_NONGENOMIC_PATHWAY	PID_ER_NONGENOMIC_PATHWAY		37	-0.391358	-1.42206	0.0568862	0.155194	1	3088	tags=46%, list=24%, signal=60%
REACTOME_NETRIN1_SIGNALING	REACTOME_NETRIN1_SIGNALING		28	-0.416748	-1.42153	0.0555556	0.155471	1	2905	tags=46%, list=23%, signal=60%
KAPOSI_LIVER_CANCER_MET_UP	KAPOSI_LIVER_CANCER_MET_UP		17	-0.471733	-1.42072	0.0812808	0.156037	1	3495	tags=65%, list=27%, signal=89%
PID_SYNDECAN_4_PATHWAY	PID_SYNDECAN_4_PATHWAY		24	-0.443133	-1.41988	0.0610687	0.156515	1	1519	tags=33%, list=12%, signal=38%
PID_SYNDECAN_2_PATHWAY	PID_SYNDECAN_2_PATHWAY		29	-0.417195	-1.41927	0.0688705	0.156809	1	2894	tags=55%, list=23%, signal=71%
GOZGIT_ESR1_TARGETS_UP	GOZGIT_ESR1_TARGETS_UP		89	-0.325108	-1.4186	0.016835	0.15723	1	1830	tags=30%, list=14%, signal=35%
MCDOWELL_ACUTE_LUNG_INJURY_DN	MCDOWELL_ACUTE_LUNG_INJURY_DN		30	-0.419898	-1.4185	0.0498534	0.157074	1	712	tags=27%, list=6%, signal=28%
STAEGE_EWING_FAMILY_TUMOR	STAEGE_EWING_FAMILY_TUMOR		29	-0.413436	-1.41739	0.0532213	0.157827	1	1861	tags=41%, list=14%, signal=48%
SARTIPY_NORMAL_AT_INSULIN_RESISTANCE_DN	SARTIPY_NORMAL_AT_INSULIN_RESISTANCE_DN		18	-0.476987	-1.41653	0.0702179	0.158409	1	1717	tags=39%, list=13%, signal=45%
GHO_ATF5_TARGETS_DN	GHO_ATF5_TARGETS_DN		16	-0.499503	-1.41618	0.0802752	0.158552	1	1035	tags=31%, list=8%, signal=34%
PID_DELTA_NP63_PATHWAY	PID_DELTA_NP63_PATHWAY		37	-0.397221	-1.41545	0.0345821	0.158964	1	580	tags=22%, list=5%, signal=23%
NABA_MATRISOME_ASSOCIATED	NABA_MATRISOME_ASSOCIATED		239	-0.28576	-1.41516	0.010582	0.15901	1	1449	tags=24%, list=11%, signal=27%
DELACROIX_RARG_BOUND_MEF	DELACROIX_RARG_BOUND_MEF		281	-0.284227	-1.41514	0	0.158781	1	2885	tags=32%, list=22%, signal=41%
GOLUB_ALL_VS_AML_UP	GOLUB_ALL_VS_AML_UP		23	-0.433389	-1.41384	0.0677507	0.159855	1	3654	tags=65%, list=28%, signal=91%
CROONQUIST_STROMAL_STIMULATION_UP	CROONQUIST_STROMAL_STIMULATION_UP		40	-0.386974	-1.41107	0.0591716	0.162407	1	1111	tags=28%, list=9%, signal=30%
PID_RAC1_PATHWAY	PID_RAC1_PATHWAY		45	-0.376661	-1.41043	0.0350318	0.162754	1	2760	tags=33%, list=21%, signal=42%
HUANG_DASATINIB_RESISTANCE_UP	HUANG_DASATINIB_RESISTANCE_UP		70	-0.343733	-1.41041	0.0402477	0.16252	1	3216	tags=47%, list=25%, signal=63%
KEGG_PPAR_SIGNALING_PATHWAY	KEGG_PPAR_SIGNALING_PATHWAY		38	-0.390511	-1.40941	0.057377	0.163214	1	1616	tags=21%, list=13%, signal=24%
PID_P38_MK2_PATHWAY	PID_P38_MK2_PATHWAY		18	-0.475994	-1.4089	0.09375	0.163492	1	3558	tags=61%, list=28%, signal=84%
NAKAYAMA_FRA2_TARGETS	NAKAYAMA_FRA2_TARGETS		36	-0.394614	-1.40871	0.0463918	0.163431	1	1868	tags=28%, list=15%, signal=32%
WESTON_VEGFA_TARGETS	WESTON_VEGFA_TARGETS		70	-0.342674	-1.40838	0.0238095	0.163484	1	1719	tags=30%, list=13%, signal=34%
GENTILE_UV_HIGH_DOSE_DN	GENTILE_UV_HIGH_DOSE_DN		287	-0.281385	-1.408	0.00621118	0.163597	1	1866	tags=22%, list=15%, signal=25%
BERTUCCI_MEDULLARY_VS_DUCTAL_BREAST_CANCER_DN	BERTUCCI_MEDULLARY_VS_DUCTAL_BREAST_CANCER_DN		131	-0.305819	-1.4074	0.0136364	0.16396	1	1491	tags=24%, list=12%, signal=27%
KORKOLA_TERATOMA	KORKOLA_TERATOMA		29	-0.419799	-1.40693	0.061008	0.164179	1	782	tags=28%, list=6%, signal=29%
RIZ_ERYTHROID_DIFFERENTIATION_12HR	RIZ_ERYTHROID_DIFFERENTIATION_12HR		32	-0.406301	-1.40683	0.0564972	0.164001	1	1997	tags=38%, list=16%, signal=44%
HELLER_SILENCED_BY_METHYLATION_UP	HELLER_SILENCED_BY_METHYLATION_UP		163	-0.2988	-1.40672	0.014218	0.163813	1	1992	tags=35%, list=15%, signal=41%
HERNANDEZ_MITOTIC_ARREST_BY_DOCETAXEL_1_DN	HERNANDEZ_MITOTIC_ARREST_BY_DOCETAXEL_1_DN		32	-0.41329	-1.40603	0.0710526	0.164257	1	2307	tags=41%, list=18%, signal=49%
BAELDE_DIABETIC_NEPHROPATHY_DN	BAELDE_DIABETIC_NEPHROPATHY_DN		372	-0.266412	-1.40582	0	0.164191	1	2241	tags=26%, list=17%, signal=31%
REACTOME_AMINO_ACID_AND_OLIGOPEPTIDE_SLC_TRANSPORTERS	REACTOME_AMINO_ACID_AND_OLIGOPEPTIDE_SLC_TRANSPORTERS		30	-0.417121	-1.40521	0.0691643	0.164542	1	823	tags=23%, list=6%, signal=25%
DELYS_THYROID_CANCER_UP	DELYS_THYROID_CANCER_UP		291	-0.280228	-1.40396	0	0.165625	1	1502	tags=23%, list=12%, signal=25%
SASSON_RESPONSE_TO_FORSKOLIN_DN	SASSON_RESPONSE_TO_FORSKOLIN_DN		78	-0.333843	-1.40346	0.0318471	0.165936	1	1795	tags=27%, list=14%, signal=31%
KEGG_MELANOGENESIS	KEGG_MELANOGENESIS		65	-0.342426	-1.40315	0.0279503	0.166021	1	2194	tags=35%, list=17%, signal=42%
BONOME_OVARIAN_CANCER_SURVIVAL_SUBOPTIMAL_DEBULKING	BONOME_OVARIAN_CANCER_SURVIVAL_SUBOPTIMAL_DEBULKING		413	-0.265424	-1.40308	0	0.165846	1	1812	tags=22%, list=14%, signal=25%
WU_CELL_MIGRATION	WU_CELL_MIGRATION		127	-0.308581	-1.402	0.00796813	0.166775	1	1727	tags=32%, list=13%, signal=37%
ST_MYOCYTE_AD_PATHWAY	ST_MYOCYTE_AD_PATHWAY		16	-0.493787	-1.40178	0.0954654	0.166716	1	3040	tags=50%, list=24%, signal=65%
CEBALLOS_TARGETS_OF_TP53_AND_MYC_DN	CEBALLOS_TARGETS_OF_TP53_AND_MYC_DN		32	-0.405701	-1.40121	0.0637119	0.167083	1	949	tags=28%, list=7%, signal=30%
MAGRANGEAS_MULTIPLE_MYELOMA_IGLL_VS_IGLK_UP	MAGRANGEAS_MULTIPLE_MYELOMA_IGLL_VS_IGLK_UP		34	-0.394241	-1.40038	0.0586592	0.167625	1	2388	tags=32%, list=19%, signal=40%
NAKAYAMA_SOFT_TISSUE_TUMORS_PCA1_DN	NAKAYAMA_SOFT_TISSUE_TUMORS_PCA1_DN		53	-0.363353	-1.3994	0.0471698	0.168392	1	1577	tags=34%, list=12%, signal=39%
REACTOME_COLLAGEN_FORMATION	REACTOME_COLLAGEN_FORMATION		43	-0.377008	-1.39854	0.0619469	0.169015	1	2568	tags=53%, list=20%, signal=67%
HENDRICKS_SMARCA4_TARGETS_DN	HENDRICKS_SMARCA4_TARGETS_DN		28	-0.413404	-1.39853	0.0607735	0.168765	1	2248	tags=36%, list=17%, signal=43%
HSIAO_HOUSEKEEPING_GENES	HSIAO_HOUSEKEEPING_GENES		365	-0.273149	-1.39825	0	0.168806	1	3211	tags=28%, list=25%, signal=37%
HASLINGER_B_CLL_WITH_11Q23_DELETION	HASLINGER_B_CLL_WITH_11Q23_DELETION		18	-0.463473	-1.39787	0.0623377	0.168944	1	1655	tags=33%, list=13%, signal=38%
REACTOME_GLUCONEOGENESIS	REACTOME_GLUCONEOGENESIS		23	-0.446114	-1.39762	0.0723861	0.169007	1	3764	tags=52%, list=29%, signal=74%
DAZARD_RESPONSE_TO_UV_NHEK_DN	DAZARD_RESPONSE_TO_UV_NHEK_DN		301	-0.274801	-1.39707	0	0.169331	1	3328	tags=33%, list=26%, signal=43%
LIAO_METASTASIS	LIAO_METASTASIS		460	-0.266881	-1.39681	0	0.169357	1	1582	tags=20%, list=12%, signal=22%
ZHANG_PROLIFERATING_VS_QUIESCENT	ZHANG_PROLIFERATING_VS_QUIESCENT		46	-0.371459	-1.39681	0.0463768	0.1691	1	2081	tags=30%, list=16%, signal=36%
BIOCARTA_CXCR4_PATHWAY	BIOCARTA_CXCR4_PATHWAY		21	-0.454356	-1.39646	0.0820513	0.169199	1	3154	tags=48%, list=25%, signal=63%
MCBRYAN_PUBERTAL_BREAST_3_4WK_UP	MCBRYAN_PUBERTAL_BREAST_3_4WK_UP		138	-0.307019	-1.39572	0.0138889	0.169757	1	1829	tags=29%, list=14%, signal=33%
KARLSSON_TGFB1_TARGETS_DN	KARLSSON_TGFB1_TARGETS_DN		183	-0.295848	-1.39507	0.0147059	0.170205	1	2016	tags=26%, list=16%, signal=30%
SASAI_RESISTANCE_TO_NEOPLASTIC_TRANSFROMATION	SASAI_RESISTANCE_TO_NEOPLASTIC_TRANSFROMATION		43	-0.365746	-1.39429	0.0610465	0.170823	1	2388	tags=42%, list=19%, signal=51%
KEGG_PRION_DISEASES	KEGG_PRION_DISEASES		22	-0.450194	-1.39415	0.0788177	0.170727	1	3127	tags=50%, list=24%, signal=66%
VANTVEER_BREAST_CANCER_POOR_PROGNOSIS	VANTVEER_BREAST_CANCER_POOR_PROGNOSIS		41	-0.374389	-1.39394	0.0659026	0.170671	1	1439	tags=24%, list=11%, signal=27%
KAAB_HEART_ATRIUM_VS_VENTRICLE_DN	KAAB_HEART_ATRIUM_VS_VENTRICLE_DN		207	-0.28414	-1.39369	0	0.170697	1	3379	tags=34%, list=26%, signal=45%
BREDEMEYER_RAG_SIGNALING_VIA_ATM_NOT_VIA_NFKB_UP	BREDEMEYER_RAG_SIGNALING_VIA_ATM_NOT_VIA_NFKB_UP		38	-0.379277	-1.39325	0.0430108	0.170897	1	2086	tags=26%, list=16%, signal=31%
KEGG_LEUKOCYTE_TRANSENDOTHELIAL_MIGRATION	KEGG_LEUKOCYTE_TRANSENDOTHELIAL_MIGRATION		73	-0.338255	-1.39305	0.029316	0.17087	1	3154	tags=44%, list=25%, signal=58%
LEE_METASTASIS_AND_ALTERNATIVE_SPLICING_UP	LEE_METASTASIS_AND_ALTERNATIVE_SPLICING_UP		56	-0.355254	-1.39295	0.0471698	0.170743	1	2668	tags=38%, list=21%, signal=47%
MOHANKUMAR_TLX1_TARGETS_UP	MOHANKUMAR_TLX1_TARGETS_UP		372	-0.267806	-1.38915	0	0.174588	1	2341	tags=24%, list=18%, signal=29%
YAMASHITA_LIVER_CANCER_WITH_EPCAM_UP	YAMASHITA_LIVER_CANCER_WITH_EPCAM_UP		47	-0.364573	-1.38754	0.0625	0.176137	1	3082	tags=34%, list=24%, signal=45%
TONKS_TARGETS_OF_RUNX1_RUNX1T1_FUSION_GRANULOCYTE_UP	TONKS_TARGETS_OF_RUNX1_RUNX1T1_FUSION_GRANULOCYTE_UP		45	-0.366446	-1.38721	0.0507042	0.176197	1	1130	tags=24%, list=9%, signal=27%
HOEGERKORP_CD44_TARGETS_TEMPORAL_DN	HOEGERKORP_CD44_TARGETS_TEMPORAL_DN		18	-0.45744	-1.38697	0.0954654	0.176162	1	2894	tags=50%, list=23%, signal=64%
EGUCHI_CELL_CYCLE_RB1_TARGETS	EGUCHI_CELL_CYCLE_RB1_TARGETS		23	-0.42422	-1.38689	0.0885417	0.175999	1	2359	tags=43%, list=18%, signal=53%
NADLER_OBESITY_UP	NADLER_OBESITY_UP		42	-0.377553	-1.38599	0.074928	0.176652	1	2496	tags=33%, list=19%, signal=41%
ALCALA_APOPTOSIS	ALCALA_APOPTOSIS		72	-0.335209	-1.38551	0.0355987	0.176885	1	1712	tags=21%, list=13%, signal=24%
LIANG_HEMATOPOIESIS_STEM_CELL_NUMBER_LARGE_VS_TINY_UP	LIANG_HEMATOPOIESIS_STEM_CELL_NUMBER_LARGE_VS_TINY_UP		33	-0.393312	-1.38539	0.0657143	0.176753	1	1139	tags=21%, list=9%, signal=23%
SHIN_B_CELL_LYMPHOMA_CLUSTER_8	SHIN_B_CELL_LYMPHOMA_CLUSTER_8		23	-0.437318	-1.38481	0.087766	0.177173	1	1977	tags=39%, list=15%, signal=46%
MARTINEZ_RESPONSE_TO_TRABECTEDIN_DN	MARTINEZ_RESPONSE_TO_TRABECTEDIN_DN		255	-0.278924	-1.38455	0	0.177186	1	2479	tags=26%, list=19%, signal=31%
REACTOME_SIGNALING_BY_BMP	REACTOME_SIGNALING_BY_BMP		20	-0.455543	-1.38364	0.0833333	0.177923	1	3044	tags=50%, list=24%, signal=65%
GILDEA_METASTASIS	GILDEA_METASTASIS		17	-0.478334	-1.38356	0.100271	0.177745	1	2248	tags=53%, list=17%, signal=64%
BIOCARTA_MCALPAIN_PATHWAY	BIOCARTA_MCALPAIN_PATHWAY		19	-0.455176	-1.38336	0.0682927	0.177725	1	3097	tags=47%, list=24%, signal=62%
TSAI_RESPONSE_TO_IONIZING_RADIATION	TSAI_RESPONSE_TO_IONIZING_RADIATION		118	-0.307997	-1.37966	0.0144404	0.181576	1	2641	tags=33%, list=21%, signal=41%
PID_BETA_CATENIN_NUC_PATHWAY	PID_BETA_CATENIN_NUC_PATHWAY		64	-0.344095	-1.37928	0.0512821	0.181751	1	1943	tags=30%, list=15%, signal=35%
VANLOO_SP3_TARGETS_DN	VANLOO_SP3_TARGETS_DN		60	-0.342353	-1.37925	0.0560472	0.181533	1	2689	tags=37%, list=21%, signal=46%
PID_AVB3_INTEGRIN_PATHWAY	PID_AVB3_INTEGRIN_PATHWAY		57	-0.358568	-1.37847	0.0418006	0.182129	1	1727	tags=32%, list=13%, signal=36%
PUJANA_BRCA_CENTERED_NETWORK	PUJANA_BRCA_CENTERED_NETWORK		116	-0.306214	-1.37845	0.0109091	0.181872	1	2359	tags=27%, list=18%, signal=32%
PID_S1P_S1P2_PATHWAY	PID_S1P_S1P2_PATHWAY		21	-0.4453	-1.37807	0.0732323	0.182044	1	2697	tags=43%, list=21%, signal=54%
WEI_MIR34A_TARGETS	WEI_MIR34A_TARGETS		131	-0.30184	-1.37779	0.0169492	0.182128	1	1315	tags=20%, list=10%, signal=22%
REACTOME_GPCR_LIGAND_BINDING	REACTOME_GPCR_LIGAND_BINDING		106	-0.312168	-1.37732	0.0168776	0.182368	1	1824	tags=30%, list=14%, signal=35%
WANG_SMARCE1_TARGETS_UP	WANG_SMARCE1_TARGETS_UP		219	-0.289678	-1.37721	0.00537634	0.182197	1	1810	tags=28%, list=14%, signal=32%
TOOKER_GEMCITABINE_RESISTANCE_DN	TOOKER_GEMCITABINE_RESISTANCE_DN		118	-0.307731	-1.37683	0.00847458	0.182361	1	2270	tags=26%, list=18%, signal=32%
WILLIAMS_ESR1_TARGETS_UP	WILLIAMS_ESR1_TARGETS_UP		23	-0.430891	-1.3768	0.105793	0.182134	1	2502	tags=57%, list=19%, signal=70%
ICHIBA_GRAFT_VERSUS_HOST_DISEASE_35D_UP	ICHIBA_GRAFT_VERSUS_HOST_DISEASE_35D_UP		65	-0.334835	-1.37643	0.0493827	0.182249	1	1713	tags=28%, list=13%, signal=32%
FARMER_BREAST_CANCER_APOCRINE_VS_LUMINAL	FARMER_BREAST_CANCER_APOCRINE_VS_LUMINAL		255	-0.276822	-1.37596	0	0.182507	1	2123	tags=30%, list=17%, signal=35%
HOWLIN_PUBERTAL_MAMMARY_GLAND	HOWLIN_PUBERTAL_MAMMARY_GLAND		37	-0.38532	-1.3754	0.0422535	0.182884	1	1198	tags=30%, list=9%, signal=33%
CHARAFE_BREAST_CANCER_LUMINAL_VS_BASAL_DN	CHARAFE_BREAST_CANCER_LUMINAL_VS_BASAL_DN		357	-0.264294	-1.37452	0	0.183658	1	2353	tags=31%, list=18%, signal=37%
NIELSEN_SCHWANNOMA_DN	NIELSEN_SCHWANNOMA_DN		15	-0.496245	-1.37442	0.107981	0.18351	1	1029	tags=40%, list=8%, signal=43%
FRASOR_RESPONSE_TO_SERM_OR_FULVESTRANT_DN	FRASOR_RESPONSE_TO_SERM_OR_FULVESTRANT_DN		49	-0.355518	-1.37421	0.0652819	0.183482	1	1816	tags=27%, list=14%, signal=31%
LEE_NEURAL_CREST_STEM_CELL_UP	LEE_NEURAL_CREST_STEM_CELL_UP		98	-0.315993	-1.37397	0.0257353	0.183497	1	1501	tags=32%, list=12%, signal=36%
SIMBULAN_UV_RESPONSE_NORMAL_DN	SIMBULAN_UV_RESPONSE_NORMAL_DN		27	-0.41047	-1.37396	0.0759494	0.183243	1	1886	tags=44%, list=15%, signal=52%
BERENJENO_ROCK_SIGNALING_NOT_VIA_RHOA_DN	BERENJENO_ROCK_SIGNALING_NOT_VIA_RHOA_DN		45	-0.367659	-1.37349	0.0401146	0.183505	1	2227	tags=36%, list=17%, signal=43%
PID_NCADHERIN_PATHWAY	PID_NCADHERIN_PATHWAY		31	-0.396897	-1.37275	0.0752688	0.184191	1	3145	tags=48%, list=24%, signal=64%
KEGG_WNT_SIGNALING_PATHWAY	KEGG_WNT_SIGNALING_PATHWAY		115	-0.306261	-1.37238	0.0108303	0.184347	1	3118	tags=37%, list=24%, signal=49%
MIYAGAWA_TARGETS_OF_EWSR1_ETS_FUSIONS_DN	MIYAGAWA_TARGETS_OF_EWSR1_ETS_FUSIONS_DN		149	-0.294527	-1.37211	0.00420168	0.184382	1	1662	tags=27%, list=13%, signal=30%
KIM_WT1_TARGETS_12HR_UP	KIM_WT1_TARGETS_12HR_UP		127	-0.298297	-1.37026	0.033195	0.186292	1	2638	tags=35%, list=21%, signal=43%
HAN_SATB1_TARGETS_UP	HAN_SATB1_TARGETS_UP		307	-0.271345	-1.36941	0	0.186997	1	1867	tags=23%, list=15%, signal=26%
NIELSEN_LEIOMYOSARCOMA_CNN1_DN	NIELSEN_LEIOMYOSARCOMA_CNN1_DN		18	-0.458279	-1.36882	0.0878049	0.187338	1	2025	tags=44%, list=16%, signal=53%
GYORFFY_MITOXANTRONE_RESISTANCE	GYORFFY_MITOXANTRONE_RESISTANCE		43	-0.370155	-1.36881	0.0714286	0.187095	1	2582	tags=44%, list=20%, signal=55%
WANG_TUMOR_INVASIVENESS_DN	WANG_TUMOR_INVASIVENESS_DN		187	-0.286547	-1.36782	0.00938967	0.18798	1	3048	tags=32%, list=24%, signal=41%
BURTON_ADIPOGENESIS_9	BURTON_ADIPOGENESIS_9		78	-0.327016	-1.36782	0.0331126	0.187715	1	1875	tags=27%, list=15%, signal=31%
BROWNE_HCMV_INFECTION_16HR_DN	BROWNE_HCMV_INFECTION_16HR_DN		66	-0.334452	-1.36728	0.0358306	0.188062	1	2517	tags=42%, list=20%, signal=52%
VANTVEER_BREAST_CANCER_BRCA1_DN	VANTVEER_BREAST_CANCER_BRCA1_DN		34	-0.381526	-1.36629	0.0550459	0.188902	1	4014	tags=59%, list=31%, signal=85%
RASHI_RESPONSE_TO_IONIZING_RADIATION_6	RASHI_RESPONSE_TO_IONIZING_RADIATION_6		52	-0.35802	-1.36609	0.0488599	0.188865	1	2150	tags=35%, list=17%, signal=41%
LABBE_WNT3A_TARGETS_UP	LABBE_WNT3A_TARGETS_UP		85	-0.322661	-1.36566	0.018797	0.189046	1	1472	tags=27%, list=11%, signal=30%
SERVITJA_LIVER_HNF1A_TARGETS_DN	SERVITJA_LIVER_HNF1A_TARGETS_DN		69	-0.329321	-1.36515	0.0308219	0.189392	1	2581	tags=41%, list=20%, signal=50%
PID_P73PATHWAY	PID_P73PATHWAY		68	-0.334859	-1.36454	0.0214067	0.189739	1	2432	tags=38%, list=19%, signal=47%
DASU_IL6_SIGNALING_SCAR_UP	DASU_IL6_SIGNALING_SCAR_UP		27	-0.411837	-1.36439	0.0831025	0.189621	1	2266	tags=41%, list=18%, signal=49%
CHAUHAN_RESPONSE_TO_METHOXYESTRADIOL_UP	CHAUHAN_RESPONSE_TO_METHOXYESTRADIOL_UP		45	-0.360186	-1.36347	0.0512821	0.190409	1	2266	tags=24%, list=18%, signal=30%
CHIARADONNA_NEOPLASTIC_TRANSFORMATION_KRAS_CDC25_UP	CHIARADONNA_NEOPLASTIC_TRANSFORMATION_KRAS_CDC25_UP		46	-0.35658	-1.36316	0.0537313	0.190519	1	1725	tags=30%, list=13%, signal=35%
REACTOME_GROWTH_HORMONE_RECEPTOR_SIGNALING	REACTOME_GROWTH_HORMONE_RECEPTOR_SIGNALING		15	-0.489515	-1.36283	0.117359	0.190609	1	1983	tags=40%, list=15%, signal=47%
LEE_LIVER_CANCER_SURVIVAL_DN	LEE_LIVER_CANCER_SURVIVAL_DN		157	-0.292004	-1.36269	0.0207469	0.19049	1	2468	tags=27%, list=19%, signal=33%
REACTOME_HEPARAN_SULFATE_HEPARIN_HS_GAG_METABOLISM	REACTOME_HEPARAN_SULFATE_HEPARIN_HS_GAG_METABOLISM		37	-0.383123	-1.36214	0.0718391	0.190816	1	2584	tags=43%, list=20%, signal=54%
REACTOME_EGFR_DOWNREGULATION	REACTOME_EGFR_DOWNREGULATION		21	-0.438409	-1.36213	0.0990099	0.19056	1	3647	tags=52%, list=28%, signal=73%
RUTELLA_RESPONSE_TO_HGF_VS_CSF2RB_AND_IL4_DN	RUTELLA_RESPONSE_TO_HGF_VS_CSF2RB_AND_IL4_DN		196	-0.288372	-1.36194	0.00966184	0.190525	1	1779	tags=23%, list=14%, signal=26%
KEGG_ECM_RECEPTOR_INTERACTION	KEGG_ECM_RECEPTOR_INTERACTION		50	-0.351993	-1.36144	0.0623053	0.190832	1	1993	tags=42%, list=16%, signal=50%
BURTON_ADIPOGENESIS_10	BURTON_ADIPOGENESIS_10		26	-0.412208	-1.36128	0.0704961	0.1908	1	982	tags=27%, list=8%, signal=29%
SPIELMAN_LYMPHOBLAST_EUROPEAN_VS_ASIAN_2FC_DN	SPIELMAN_LYMPHOBLAST_EUROPEAN_VS_ASIAN_2FC_DN		16	-0.476953	-1.36094	0.118519	0.190942	1	891	tags=38%, list=7%, signal=40%
CHANG_IMMORTALIZED_BY_HPV31_UP	CHANG_IMMORTALIZED_BY_HPV31_UP		60	-0.343427	-1.36062	0.0580645	0.191048	1	1066	tags=17%, list=8%, signal=18%
DAWSON_METHYLATED_IN_LYMPHOMA_TCL1	DAWSON_METHYLATED_IN_LYMPHOMA_TCL1		39	-0.371676	-1.36057	0.0859599	0.190849	1	2573	tags=41%, list=20%, signal=51%
REACTOME_L1CAM_INTERACTIONS	REACTOME_L1CAM_INTERACTIONS		65	-0.335769	-1.35923	0.0410095	0.192085	1	3220	tags=42%, list=25%, signal=55%
BANDRES_RESPONSE_TO_CARMUSTIN_WITHOUT_MGMT_48HR_DN	BANDRES_RESPONSE_TO_CARMUSTIN_WITHOUT_MGMT_48HR_DN		23	-0.426363	-1.35869	0.0944444	0.1925	1	3419	tags=57%, list=27%, signal=77%
REACTOME_SIGNALING_BY_NOTCH	REACTOME_SIGNALING_BY_NOTCH		90	-0.317645	-1.35754	0.0335821	0.193576	1	3507	tags=43%, list=27%, signal=59%
TURASHVILI_BREAST_DUCTAL_CARCINOMA_VS_DUCTAL_NORMAL_UP	TURASHVILI_BREAST_DUCTAL_CARCINOMA_VS_DUCTAL_NORMAL_UP		36	-0.385271	-1.35745	0.0854701	0.193397	1	1581	tags=31%, list=12%, signal=35%
ROSS_AML_WITH_PML_RARA_FUSION	ROSS_AML_WITH_PML_RARA_FUSION		57	-0.341332	-1.35735	0.0362538	0.193263	1	2712	tags=42%, list=21%, signal=53%
KASLER_HDAC7_TARGETS_2_DN	KASLER_HDAC7_TARGETS_2_DN		28	-0.39973	-1.35715	0.0732984	0.193234	1	1326	tags=43%, list=10%, signal=48%
BROWNE_HCMV_INFECTION_20HR_DN	BROWNE_HCMV_INFECTION_20HR_DN		81	-0.323177	-1.356	0.0267559	0.194245	1	1839	tags=30%, list=14%, signal=34%
HAHTOLA_MYCOSIS_FUNGOIDES_SKIN_UP	HAHTOLA_MYCOSIS_FUNGOIDES_SKIN_UP		152	-0.289463	-1.35561	0.0126582	0.194421	1	2590	tags=28%, list=20%, signal=34%
WOOD_EBV_EBNA1_TARGETS_UP	WOOD_EBV_EBNA1_TARGETS_UP		102	-0.310634	-1.35545	0.032491	0.194297	1	2876	tags=35%, list=22%, signal=45%
GOTZMANN_EPITHELIAL_TO_MESENCHYMAL_TRANSITION_DN	GOTZMANN_EPITHELIAL_TO_MESENCHYMAL_TRANSITION_DN		161	-0.286124	-1.35419	0.00943396	0.195508	1	2248	tags=26%, list=17%, signal=31%
PID_INTEGRIN1_PATHWAY	PID_INTEGRIN1_PATHWAY		44	-0.364765	-1.35332	0.0626959	0.196238	1	2119	tags=41%, list=16%, signal=49%
SEITZ_NEOPLASTIC_TRANSFORMATION_BY_8P_DELETION_DN	SEITZ_NEOPLASTIC_TRANSFORMATION_BY_8P_DELETION_DN		21	-0.446383	-1.35256	0.0730479	0.196859	1	1665	tags=43%, list=13%, signal=49%
PID_CDC42_REG_PATHWAY	PID_CDC42_REG_PATHWAY		29	-0.403573	-1.35195	0.097493	0.197325	1	3362	tags=52%, list=26%, signal=70%
ENK_UV_RESPONSE_EPIDERMIS_DN	ENK_UV_RESPONSE_EPIDERMIS_DN		418	-0.259945	-1.35081	0	0.19847	1	2340	tags=28%, list=18%, signal=33%
LU_EZH2_TARGETS_DN	LU_EZH2_TARGETS_DN		339	-0.263772	-1.35081	0	0.198201	1	2375	tags=29%, list=18%, signal=35%
HOLLEMAN_VINCRISTINE_RESISTANCE_ALL_DN	HOLLEMAN_VINCRISTINE_RESISTANCE_ALL_DN		19	-0.448854	-1.35081	0.109223	0.197946	1	1166	tags=21%, list=9%, signal=23%
FRASOR_TAMOXIFEN_RESPONSE_UP	FRASOR_TAMOXIFEN_RESPONSE_UP		40	-0.372627	-1.35055	0.105413	0.197984	1	3410	tags=45%, list=27%, signal=61%
KEGG_VALINE_LEUCINE_AND_ISOLEUCINE_DEGRADATION	KEGG_VALINE_LEUCINE_AND_ISOLEUCINE_DEGRADATION		40	-0.36571	-1.35033	0.0668449	0.197952	1	2110	tags=28%, list=16%, signal=33%
KONDO_PROSTATE_CANCER_HCP_WITH_H3K27ME3	KONDO_PROSTATE_CANCER_HCP_WITH_H3K27ME3		60	-0.337168	-1.34889	0.0365854	0.199516	1	2304	tags=40%, list=18%, signal=49%
MULLIGAN_NTF3_SIGNALING_VIA_INSR_AND_IGF1R_UP	MULLIGAN_NTF3_SIGNALING_VIA_INSR_AND_IGF1R_UP		21	-0.427741	-1.34792	0.118932	0.20038	1	1765	tags=29%, list=14%, signal=33%
MCBRYAN_PUBERTAL_BREAST_5_6WK_DN	MCBRYAN_PUBERTAL_BREAST_5_6WK_DN		120	-0.298221	-1.34782	0.0241935	0.200237	1	3419	tags=36%, list=27%, signal=48%
REACTOME_CITRIC_ACID_CYCLE_TCA_CYCLE	REACTOME_CITRIC_ACID_CYCLE_TCA_CYCLE		19	-0.447072	-1.34757	0.106667	0.200302	1	3664	tags=42%, list=28%, signal=59%
REACTOME_ANTIGEN_ACTIVATES_B_CELL_RECEPTOR_LEADING_TO_GENERATION_OF_SECOND_MESSENGERS	REACTOME_ANTIGEN_ACTIVATES_B_CELL_RECEPTOR_LEADING_TO_GENERATION_OF_SECOND_MESSENGERS		25	-0.407277	-1.34709	0.108992	0.200691	1	3614	tags=56%, list=28%, signal=78%
KIM_HYPOXIA	KIM_HYPOXIA		23	-0.424995	-1.34691	0.107232	0.200647	1	994	tags=26%, list=8%, signal=28%
REACTOME_PROLONGED_ERK_ACTIVATION_EVENTS	REACTOME_PROLONGED_ERK_ACTIVATION_EVENTS		18	-0.457927	-1.34592	0.109756	0.201513	1	1300	tags=28%, list=10%, signal=31%
MOREAUX_B_LYMPHOCYTE_MATURATION_BY_TACI_DN	MOREAUX_B_LYMPHOCYTE_MATURATION_BY_TACI_DN		68	-0.332953	-1.34429	0.0515152	0.203006	1	3016	tags=29%, list=23%, signal=38%
BIOCARTA_BCR_PATHWAY	BIOCARTA_BCR_PATHWAY		31	-0.386383	-1.34421	0.0797721	0.202846	1	3118	tags=45%, list=24%, signal=59%
REACTOME_SIGNALING_BY_GPCR	REACTOME_SIGNALING_BY_GPCR		248	-0.269792	-1.34317	0.00558659	0.203853	1	3121	tags=39%, list=24%, signal=51%
REACTOME_SIGNALING_BY_NOTCH1	REACTOME_SIGNALING_BY_NOTCH1		60	-0.338802	-1.34303	0.0625	0.20375	1	3480	tags=43%, list=27%, signal=59%
AIYAR_COBRA1_TARGETS_DN	AIYAR_COBRA1_TARGETS_DN		25	-0.41884	-1.34298	0.113158	0.203539	1	1846	tags=32%, list=14%, signal=37%
MORI_MATURE_B_LYMPHOCYTE_DN	MORI_MATURE_B_LYMPHOCYTE_DN		62	-0.33425	-1.34293	0.0606061	0.203319	1	1501	tags=26%, list=12%, signal=29%
SCHRAMM_INHBA_TARGETS_DN	SCHRAMM_INHBA_TARGETS_DN		20	-0.440613	-1.34282	0.118072	0.203161	1	952	tags=30%, list=7%, signal=32%
BANDRES_RESPONSE_TO_CARMUSTIN_MGMT_24HR_DN	BANDRES_RESPONSE_TO_CARMUSTIN_MGMT_24HR_DN		23	-0.419173	-1.34259	0.100985	0.203174	1	2677	tags=52%, list=21%, signal=66%
MARTINEZ_TP53_TARGETS_DN	MARTINEZ_TP53_TARGETS_DN		437	-0.254091	-1.34216	0	0.203506	1	2392	tags=26%, list=19%, signal=31%
PID_WNT_NONCANONICAL_PATHWAY	PID_WNT_NONCANONICAL_PATHWAY		28	-0.403377	-1.34157	0.0957447	0.203984	1	3060	tags=43%, list=24%, signal=56%
JAZAG_TGFB1_SIGNALING_VIA_SMAD4_DN	JAZAG_TGFB1_SIGNALING_VIA_SMAD4_DN		37	-0.373269	-1.34145	0.0524781	0.203867	1	3066	tags=41%, list=24%, signal=53%
CHEN_LVAD_SUPPORT_OF_FAILING_HEART_DN	CHEN_LVAD_SUPPORT_OF_FAILING_HEART_DN		26	-0.407788	-1.34133	0.117333	0.203744	1	635	tags=19%, list=5%, signal=20%
BACOLOD_RESISTANCE_TO_ALKYLATING_AGENTS_UP	BACOLOD_RESISTANCE_TO_ALKYLATING_AGENTS_UP		19	-0.43494	-1.34102	0.127764	0.203882	1	2032	tags=37%, list=16%, signal=44%
FONTAINE_PAPILLARY_THYROID_CARCINOMA_UP	FONTAINE_PAPILLARY_THYROID_CARCINOMA_UP		43	-0.366444	-1.34084	0.0870968	0.203833	1	2208	tags=33%, list=17%, signal=39%
HOFMANN_CELL_LYMPHOMA_UP	HOFMANN_CELL_LYMPHOMA_UP		41	-0.355276	-1.33979	0.079096	0.20483	1	2862	tags=46%, list=22%, signal=59%
CHIANG_LIVER_CANCER_SUBCLASS_CTNNB1_UP	CHIANG_LIVER_CANCER_SUBCLASS_CTNNB1_UP		100	-0.304384	-1.33876	0.034749	0.205878	1	2284	tags=31%, list=18%, signal=37%
MIKKELSEN_IPS_ICP_WITH_H3K27ME3	MIKKELSEN_IPS_ICP_WITH_H3K27ME3		18	-0.455938	-1.33861	0.120283	0.205789	1	1527	tags=44%, list=12%, signal=50%
CROONQUIST_NRAS_SIGNALING_UP	CROONQUIST_NRAS_SIGNALING_UP		18	-0.443819	-1.33805	0.138824	0.206154	1	1268	tags=22%, list=10%, signal=25%
DORN_ADENOVIRUS_INFECTION_12HR_DN	DORN_ADENOVIRUS_INFECTION_12HR_DN		27	-0.400775	-1.33794	0.111111	0.206035	1	613	tags=19%, list=5%, signal=19%
MARTINEZ_RB1_AND_TP53_TARGETS_DN	MARTINEZ_RB1_AND_TP53_TARGETS_DN		438	-0.256634	-1.33772	0	0.206064	1	2392	tags=26%, list=19%, signal=30%
BOYAULT_LIVER_CANCER_SUBCLASS_G1_UP	BOYAULT_LIVER_CANCER_SUBCLASS_G1_UP		95	-0.306233	-1.33725	0.041841	0.206387	1	1317	tags=21%, list=10%, signal=23%
PID_FRA_PATHWAY	PID_FRA_PATHWAY		29	-0.389716	-1.33529	0.111437	0.208557	1	778	tags=21%, list=6%, signal=22%
WNT_SIGNALING	WNT_SIGNALING		67	-0.325448	-1.33503	0.04	0.208617	1	2476	tags=33%, list=19%, signal=40%
PID_RXR_VDR_PATHWAY	PID_RXR_VDR_PATHWAY		20	-0.436671	-1.33465	0.128535	0.208858	1	3343	tags=50%, list=26%, signal=67%
SANA_TNF_SIGNALING_DN	SANA_TNF_SIGNALING_DN		64	-0.333188	-1.33438	0.0551948	0.208906	1	2520	tags=34%, list=20%, signal=43%
WIERENGA_STAT5A_TARGETS_UP	WIERENGA_STAT5A_TARGETS_UP		152	-0.286846	-1.33409	0.00784314	0.208984	1	2174	tags=28%, list=17%, signal=33%
KENNY_CTNNB1_TARGETS_UP	KENNY_CTNNB1_TARGETS_UP		38	-0.365969	-1.33407	0.0676923	0.208731	1	2613	tags=32%, list=20%, signal=40%
HOSHIDA_LIVER_CANCER_SURVIVAL_UP	HOSHIDA_LIVER_CANCER_SURVIVAL_UP		50	-0.350142	-1.33387	0.0512821	0.208704	1	932	tags=26%, list=7%, signal=28%
REACTOME_YAP1_AND_WWTR1_TAZ_STIMULATED_GENE_EXPRESSION	REACTOME_YAP1_AND_WWTR1_TAZ_STIMULATED_GENE_EXPRESSION		22	-0.427384	-1.33325	0.0933333	0.209193	1	2371	tags=41%, list=18%, signal=50%
LINDVALL_IMMORTALIZED_BY_TERT_UP	LINDVALL_IMMORTALIZED_BY_TERT_UP		59	-0.337581	-1.33258	0.0727273	0.209783	1	2656	tags=37%, list=21%, signal=47%
KEGG_DORSO_VENTRAL_AXIS_FORMATION	KEGG_DORSO_VENTRAL_AXIS_FORMATION		16	-0.468169	-1.33208	0.134804	0.210169	1	1675	tags=38%, list=13%, signal=43%
YANG_BREAST_CANCER_ESR1_UP	YANG_BREAST_CANCER_ESR1_UP		26	-0.399642	-1.33182	0.10929	0.210255	1	1719	tags=23%, list=13%, signal=27%
FERRANDO_HOX11_NEIGHBORS	FERRANDO_HOX11_NEIGHBORS		16	-0.445735	-1.331	0.129268	0.211026	1	340	tags=19%, list=3%, signal=19%
KRASNOSELSKAYA_ILF3_TARGETS_DN	KRASNOSELSKAYA_ILF3_TARGETS_DN		42	-0.354279	-1.33099	0.0917431	0.210763	1	3390	tags=50%, list=26%, signal=68%
IWANAGA_CARCINOGENESIS_BY_KRAS_PTEN_DN	IWANAGA_CARCINOGENESIS_BY_KRAS_PTEN_DN		245	-0.269903	-1.3304	0.0060241	0.211216	1	1780	tags=25%, list=14%, signal=28%
DAIRKEE_TERT_TARGETS_UP	DAIRKEE_TERT_TARGETS_UP		319	-0.263436	-1.33009	0	0.21135	1	2855	tags=27%, list=22%, signal=33%
MARTINEZ_RESPONSE_TO_TRABECTEDIN	MARTINEZ_RESPONSE_TO_TRABECTEDIN		48	-0.347439	-1.32976	0.0615836	0.211413	1	2852	tags=35%, list=22%, signal=45%
HOFFMANN_SMALL_PRE_BII_TO_IMMATURE_B_LYMPHOCYTE_DN	HOFFMANN_SMALL_PRE_BII_TO_IMMATURE_B_LYMPHOCYTE_DN		35	-0.376483	-1.32948	0.0864553	0.21149	1	2463	tags=46%, list=19%, signal=56%
BOYAULT_LIVER_CANCER_SUBCLASS_G5_DN	BOYAULT_LIVER_CANCER_SUBCLASS_G5_DN		23	-0.409623	-1.32892	0.126582	0.211895	1	2864	tags=48%, list=22%, signal=61%
PID_HEDGEHOG_GLI_PATHWAY	PID_HEDGEHOG_GLI_PATHWAY		45	-0.354554	-1.3288	0.0744986	0.211776	1	2894	tags=42%, list=23%, signal=54%
GAZDA_DIAMOND_BLACKFAN_ANEMIA_ERYTHROID_DN	GAZDA_DIAMOND_BLACKFAN_ANEMIA_ERYTHROID_DN		397	-0.261222	-1.32874	0	0.211567	1	3070	tags=30%, list=24%, signal=38%
PID_PDGFRB_PATHWAY	PID_PDGFRB_PATHWAY		114	-0.299573	-1.32714	0.0114943	0.213211	1	3184	tags=38%, list=25%, signal=50%
KAYO_CALORIE_RESTRICTION_MUSCLE_DN	KAYO_CALORIE_RESTRICTION_MUSCLE_DN		64	-0.33279	-1.32529	0.0474684	0.215235	1	2476	tags=31%, list=19%, signal=39%
YAO_TEMPORAL_RESPONSE_TO_PROGESTERONE_CLUSTER_14	YAO_TEMPORAL_RESPONSE_TO_PROGESTERONE_CLUSTER_14		135	-0.28349	-1.32512	0.0300429	0.215204	1	3375	tags=29%, list=26%, signal=39%
ALFANO_MYC_TARGETS	ALFANO_MYC_TARGETS		207	-0.271473	-1.32501	0.0182648	0.215077	1	2430	tags=29%, list=19%, signal=36%
KAMIKUBO_MYELOID_MN1_NETWORK	KAMIKUBO_MYELOID_MN1_NETWORK		18	-0.438733	-1.32484	0.135922	0.21505	1	2010	tags=39%, list=16%, signal=46%
COLLER_MYC_TARGETS_UP	COLLER_MYC_TARGETS_UP		25	-0.403253	-1.32301	0.124365	0.217223	1	2354	tags=24%, list=18%, signal=29%
HOSHIDA_LIVER_CANCER_LATE_RECURRENCE_UP	HOSHIDA_LIVER_CANCER_LATE_RECURRENCE_UP		38	-0.369166	-1.32282	0.106628	0.217164	1	1865	tags=32%, list=15%, signal=37%
REACTOME_G_ALPHA_I_SIGNALLING_EVENTS	REACTOME_G_ALPHA_I_SIGNALLING_EVENTS		60	-0.336354	-1.32267	0.0588235	0.217095	1	1793	tags=35%, list=14%, signal=40%
PEDERSEN_METASTASIS_BY_ERBB2_ISOFORM_7	PEDERSEN_METASTASIS_BY_ERBB2_ISOFORM_7		323	-0.261905	-1.32236	0.013245	0.217195	1	2224	tags=27%, list=17%, signal=31%
NIELSEN_MALIGNAT_FIBROUS_HISTIOCYTOMA_DN	NIELSEN_MALIGNAT_FIBROUS_HISTIOCYTOMA_DN		17	-0.448186	-1.32205	0.115281	0.217307	1	2525	tags=53%, list=20%, signal=66%
JOSEPH_RESPONSE_TO_SODIUM_BUTYRATE_DN	JOSEPH_RESPONSE_TO_SODIUM_BUTYRATE_DN		42	-0.359994	-1.32162	0.100279	0.217644	1	3894	tags=60%, list=30%, signal=85%
PID_BMP_PATHWAY	PID_BMP_PATHWAY		37	-0.367248	-1.32152	0.0899183	0.217495	1	3067	tags=41%, list=24%, signal=53%
PID_ERBB4_PATHWAY	PID_ERBB4_PATHWAY		29	-0.384051	-1.32138	0.109137	0.217391	1	2092	tags=31%, list=16%, signal=37%
MONNIER_POSTRADIATION_TUMOR_ESCAPE_DN	MONNIER_POSTRADIATION_TUMOR_ESCAPE_DN		320	-0.257583	-1.32112	0.00847458	0.217471	1	2580	tags=30%, list=20%, signal=37%
IKEDA_MIR30_TARGETS_DN	IKEDA_MIR30_TARGETS_DN		19	-0.438177	-1.32059	0.139706	0.217912	1	2220	tags=42%, list=17%, signal=51%
SENESE_HDAC3_TARGETS_DN	SENESE_HDAC3_TARGETS_DN		451	-0.251967	-1.31997	0	0.218406	1	2597	tags=29%, list=20%, signal=36%
TONKS_TARGETS_OF_RUNX1_RUNX1T1_FUSION_HSC_UP	TONKS_TARGETS_OF_RUNX1_RUNX1T1_FUSION_HSC_UP		141	-0.285408	-1.31949	0.0169492	0.218758	1	1830	tags=29%, list=14%, signal=34%
LEONARD_HYPOXIA	LEONARD_HYPOXIA		41	-0.354032	-1.31934	0.0828571	0.218671	1	2449	tags=37%, list=19%, signal=45%
PID_IL2_1PATHWAY	PID_IL2_1PATHWAY		44	-0.35319	-1.31915	0.0706522	0.218656	1	3154	tags=50%, list=25%, signal=66%
BIOCARTA_KERATINOCYTE_PATHWAY	BIOCARTA_KERATINOCYTE_PATHWAY		36	-0.372329	-1.319	0.121884	0.218567	1	2862	tags=39%, list=22%, signal=50%
KEGG_FC_GAMMA_R_MEDIATED_PHAGOCYTOSIS	KEGG_FC_GAMMA_R_MEDIATED_PHAGOCYTOSIS		74	-0.31599	-1.31858	0.0947712	0.218802	1	1338	tags=22%, list=10%, signal=24%
JIANG_AGING_CEREBRAL_CORTEX_UP	JIANG_AGING_CEREBRAL_CORTEX_UP		34	-0.368931	-1.31807	0.103152	0.219163	1	2153	tags=26%, list=17%, signal=32%
FERRANDO_T_ALL_WITH_MLL_ENL_FUSION_UP	FERRANDO_T_ALL_WITH_MLL_ENL_FUSION_UP		66	-0.326765	-1.31797	0.065625	0.219037	1	3283	tags=39%, list=26%, signal=53%
FOURNIER_ACINAR_DEVELOPMENT_EARLY_UP	FOURNIER_ACINAR_DEVELOPMENT_EARLY_UP		17	-0.440745	-1.31745	0.125296	0.219404	1	1155	tags=29%, list=9%, signal=32%
MULLIGHAN_MLL_SIGNATURE_2_DN	MULLIGHAN_MLL_SIGNATURE_2_DN		207	-0.273262	-1.31738	0.0228571	0.219206	1	2107	tags=29%, list=16%, signal=34%
BROWNE_HCMV_INFECTION_8HR_DN	BROWNE_HCMV_INFECTION_8HR_DN		34	-0.377785	-1.31721	0.101333	0.219204	1	2637	tags=44%, list=21%, signal=55%
TAKEDA_TARGETS_OF_NUP98_HOXA9_FUSION_10D_DN	TAKEDA_TARGETS_OF_NUP98_HOXA9_FUSION_10D_DN		60	-0.325283	-1.31661	0.0740741	0.219718	1	2209	tags=28%, list=17%, signal=34%
CHOW_RASSF1_TARGETS_UP	CHOW_RASSF1_TARGETS_UP		26	-0.398611	-1.31659	0.120823	0.219483	1	2270	tags=38%, list=18%, signal=47%
CLIMENT_BREAST_CANCER_COPY_NUMBER_UP	CLIMENT_BREAST_CANCER_COPY_NUMBER_UP		18	-0.433419	-1.31644	0.133166	0.219397	1	902	tags=22%, list=7%, signal=24%
BRUECKNER_TARGETS_OF_MIRLET7A3_UP	BRUECKNER_TARGETS_OF_MIRLET7A3_UP		83	-0.312153	-1.3164	0.0528169	0.219194	1	1333	tags=24%, list=10%, signal=27%
JIANG_VHL_TARGETS	JIANG_VHL_TARGETS		127	-0.291858	-1.31602	0.0264151	0.219382	1	2791	tags=29%, list=22%, signal=37%
CHIARADONNA_NEOPLASTIC_TRANSFORMATION_CDC25_DN	CHIARADONNA_NEOPLASTIC_TRANSFORMATION_CDC25_DN		128	-0.279273	-1.31519	0.0309735	0.220244	1	2882	tags=34%, list=22%, signal=43%
GAUSSMANN_MLL_AF4_FUSION_TARGETS_A_UP	GAUSSMANN_MLL_AF4_FUSION_TARGETS_A_UP		151	-0.286597	-1.315	0.034632	0.220187	1	1093	tags=15%, list=9%, signal=16%
REACTOME_INHIBITION_OF_THE_PROTEOLYTIC_ACTIVITY_OF_APC_C_REQUIRED_FOR_THE_ONSET_OF_ANAPHASE_BY_MITOTIC_SPINDLE_CHECKPOINT_COMPONENTS	REACTOME_INHIBITION_OF_THE_PROTEOLYTIC_ACTIVITY_OF_APC_C_REQUIRED_FOR_THE_ONSET_OF_ANAPHASE_BY_MITOTIC_SPINDLE_CHECKPOINT_COMPONENTS		18	-0.444084	-1.31382	0.128947	0.22138	1	2107	tags=33%, list=16%, signal=40%
RIZKI_TUMOR_INVASIVENESS_3D_UP	RIZKI_TUMOR_INVASIVENESS_3D_UP		154	-0.28259	-1.31346	0.0299145	0.221569	1	2036	tags=30%, list=16%, signal=35%
REACTOME_N_GLYCAN_ANTENNAE_ELONGATION_IN_THE_MEDIAL_TRANS_GOLGI	REACTOME_N_GLYCAN_ANTENNAE_ELONGATION_IN_THE_MEDIAL_TRANS_GOLGI		15	-0.45953	-1.31324	0.136038	0.221582	1	3407	tags=60%, list=26%, signal=82%
TONKS_TARGETS_OF_RUNX1_RUNX1T1_FUSION_SUSTAINED_IN_MONOCYTE_UP	TONKS_TARGETS_OF_RUNX1_RUNX1T1_FUSION_SUSTAINED_IN_MONOCYTE_UP		16	-0.458191	-1.31316	0.138191	0.221421	1	1024	tags=31%, list=8%, signal=34%
MARTENS_BOUND_BY_PML_RARA_FUSION	MARTENS_BOUND_BY_PML_RARA_FUSION		345	-0.255865	-1.31309	0.008	0.221249	1	2503	tags=28%, list=19%, signal=34%
PID_ECADHERIN_NASCENT_AJ_PATHWAY	PID_ECADHERIN_NASCENT_AJ_PATHWAY		37	-0.365639	-1.3122	0.107527	0.222199	1	1519	tags=27%, list=12%, signal=31%
KEGG_PYRUVATE_METABOLISM	KEGG_PYRUVATE_METABOLISM		29	-0.383677	-1.31211	0.128134	0.222037	1	2891	tags=38%, list=22%, signal=49%
RODRIGUES_NTN1_TARGETS_DN	RODRIGUES_NTN1_TARGETS_DN		103	-0.301295	-1.31086	0.0394265	0.223394	1	3694	tags=46%, list=29%, signal=64%
CHIARETTI_T_ALL_RELAPSE_PROGNOSIS	CHIARETTI_T_ALL_RELAPSE_PROGNOSIS		16	-0.456215	-1.30892	0.150463	0.225741	1	1839	tags=38%, list=14%, signal=44%
ZHAN_MULTIPLE_MYELOMA_SUBGROUPS	ZHAN_MULTIPLE_MYELOMA_SUBGROUPS		30	-0.383858	-1.30832	0.122507	0.226194	1	2041	tags=30%, list=16%, signal=36%
GALLUZZI_PREVENT_MITOCHONDIAL_PERMEABILIZATION	GALLUZZI_PREVENT_MITOCHONDIAL_PERMEABILIZATION		20	-0.421191	-1.30792	0.128609	0.226468	1	3820	tags=55%, list=30%, signal=78%
LIU_SOX4_TARGETS_UP	LIU_SOX4_TARGETS_UP		110	-0.294862	-1.30737	0.0483271	0.226906	1	2172	tags=32%, list=17%, signal=38%
DACOSTA_ERCC3_ALLELE_XPCS_VS_TTD_DN	DACOSTA_ERCC3_ALLELE_XPCS_VS_TTD_DN		21	-0.425363	-1.30577	0.124352	0.228679	1	2581	tags=48%, list=20%, signal=59%
REACTOME_DOWNREGULATION_OF_TGF_BETA_RECEPTOR_SIGNALING	REACTOME_DOWNREGULATION_OF_TGF_BETA_RECEPTOR_SIGNALING		21	-0.420311	-1.3047	0.121134	0.229796	1	1865	tags=24%, list=15%, signal=28%
PASQUALUCCI_LYMPHOMA_BY_GC_STAGE_UP	PASQUALUCCI_LYMPHOMA_BY_GC_STAGE_UP		236	-0.262623	-1.30369	0	0.23083	1	2602	tags=33%, list=20%, signal=40%
XU_HGF_SIGNALING_NOT_VIA_AKT1_48HR_UP	XU_HGF_SIGNALING_NOT_VIA_AKT1_48HR_UP		30	-0.378333	-1.3033	0.106017	0.231003	1	1655	tags=27%, list=13%, signal=31%
LIU_PROSTATE_CANCER_UP	LIU_PROSTATE_CANCER_UP		74	-0.313963	-1.30316	0.0666667	0.230932	1	2109	tags=34%, list=16%, signal=40%
REACTOME_TRANSMISSION_ACROSS_CHEMICAL_SYNAPSES	REACTOME_TRANSMISSION_ACROSS_CHEMICAL_SYNAPSES		108	-0.29495	-1.30276	0.0446097	0.231132	1	2132	tags=31%, list=17%, signal=36%
PID_IL4_2PATHWAY	PID_IL4_2PATHWAY		35	-0.367926	-1.30261	0.0883978	0.231112	1	2245	tags=37%, list=17%, signal=45%
GERHOLD_ADIPOGENESIS_UP	GERHOLD_ADIPOGENESIS_UP		40	-0.347867	-1.3014	0.104	0.232458	1	2267	tags=35%, list=18%, signal=42%
REACTOME_PYRUVATE_METABOLISM_AND_CITRIC_ACID_TCA_CYCLE	REACTOME_PYRUVATE_METABOLISM_AND_CITRIC_ACID_TCA_CYCLE		37	-0.361769	-1.30023	0.0991957	0.233786	1	4138	tags=49%, list=32%, signal=72%
REACTOME_APC_CDC20_MEDIATED_DEGRADATION_OF_NEK2A	REACTOME_APC_CDC20_MEDIATED_DEGRADATION_OF_NEK2A		21	-0.420774	-1.30005	0.145078	0.23377	1	2107	tags=29%, list=16%, signal=34%
BOYLAN_MULTIPLE_MYELOMA_C_DN	BOYLAN_MULTIPLE_MYELOMA_C_DN		49	-0.342267	-1.29923	0.100946	0.234606	1	2214	tags=29%, list=17%, signal=34%
JOHNSTONE_PARVB_TARGETS_3_UP	JOHNSTONE_PARVB_TARGETS_3_UP		358	-0.251203	-1.29899	0.01	0.234681	1	2025	tags=25%, list=16%, signal=29%
KATSANOU_ELAVL1_TARGETS_UP	KATSANOU_ELAVL1_TARGETS_UP		111	-0.291847	-1.29845	0.036	0.235243	1	949	tags=20%, list=7%, signal=21%
WANG_RECURRENT_LIVER_CANCER_UP	WANG_RECURRENT_LIVER_CANCER_UP		18	-0.435505	-1.29728	0.112565	0.236542	1	3050	tags=39%, list=24%, signal=51%
KYNG_DNA_DAMAGE_DN	KYNG_DNA_DAMAGE_DN		158	-0.276113	-1.29473	0.0328638	0.239713	1	2696	tags=32%, list=21%, signal=40%
WANG_TUMOR_INVASIVENESS_UP	WANG_TUMOR_INVASIVENESS_UP		341	-0.251307	-1.29381	0.00675676	0.240699	1	3347	tags=28%, list=26%, signal=37%
MA_MYELOID_DIFFERENTIATION_UP	MA_MYELOID_DIFFERENTIATION_UP		31	-0.377397	-1.29306	0.120219	0.241387	1	1868	tags=35%, list=15%, signal=41%
CUI_TCF21_TARGETS_UP	CUI_TCF21_TARGETS_UP		31	-0.371716	-1.29201	0.0967742	0.242561	1	716	tags=26%, list=6%, signal=27%
DUTERTRE_ESTRADIOL_RESPONSE_6HR_DN	DUTERTRE_ESTRADIOL_RESPONSE_6HR_DN		71	-0.308109	-1.29167	0.0724138	0.242757	1	2494	tags=39%, list=19%, signal=49%
HOLLMANN_APOPTOSIS_VIA_CD40_UP	HOLLMANN_APOPTOSIS_VIA_CD40_UP		175	-0.270906	-1.29107	0.0182648	0.243271	1	2991	tags=34%, list=23%, signal=44%
DAVIES_MULTIPLE_MYELOMA_VS_MGUS_DN	DAVIES_MULTIPLE_MYELOMA_VS_MGUS_DN		19	-0.42577	-1.28959	0.152334	0.244974	1	1030	tags=32%, list=8%, signal=34%
KEGG_PEROXISOME	KEGG_PEROXISOME		61	-0.322296	-1.28948	0.0610933	0.244837	1	2687	tags=30%, list=21%, signal=37%
ZHAN_MULTIPLE_MYELOMA_HP_DN	ZHAN_MULTIPLE_MYELOMA_HP_DN		39	-0.347666	-1.28883	0.0865922	0.245432	1	3043	tags=41%, list=24%, signal=54%
OUELLET_OVARIAN_CANCER_INVASIVE_VS_LMP_UP	OUELLET_OVARIAN_CANCER_INVASIVE_VS_LMP_UP		109	-0.290671	-1.28781	0.063745	0.24663	1	1660	tags=19%, list=13%, signal=22%
ABBUD_LIF_SIGNALING_1_UP	ABBUD_LIF_SIGNALING_1_UP		26	-0.38646	-1.28642	0.110256	0.248277	1	1368	tags=31%, list=11%, signal=34%
JAZAERI_BREAST_CANCER_BRCA1_VS_BRCA2_DN	JAZAERI_BREAST_CANCER_BRCA1_VS_BRCA2_DN		31	-0.373481	-1.28595	0.123596	0.248657	1	2317	tags=29%, list=18%, signal=35%
HELLER_HDAC_TARGETS_SILENCED_BY_METHYLATION_DN	HELLER_HDAC_TARGETS_SILENCED_BY_METHYLATION_DN		213	-0.264857	-1.28563	0.0108696	0.248825	1	2563	tags=31%, list=20%, signal=37%
LI_WILMS_TUMOR_VS_FETAL_KIDNEY_1_UP	LI_WILMS_TUMOR_VS_FETAL_KIDNEY_1_UP		155	-0.276183	-1.28547	0.0365854	0.248791	1	2655	tags=34%, list=21%, signal=42%
MARTINEZ_RB1_TARGETS_DN	MARTINEZ_RB1_TARGETS_DN		391	-0.2451	-1.28513	0	0.248972	1	2392	tags=25%, list=19%, signal=30%
ZHENG_IL22_SIGNALING_DN	ZHENG_IL22_SIGNALING_DN		27	-0.388853	-1.28445	0.107143	0.249603	1	2637	tags=44%, list=21%, signal=56%
SASSON_RESPONSE_TO_GONADOTROPHINS_UP	SASSON_RESPONSE_TO_GONADOTROPHINS_UP		80	-0.30609	-1.2836	0.0692042	0.25049	1	2047	tags=28%, list=16%, signal=33%
ONO_AML1_TARGETS_DN	ONO_AML1_TARGETS_DN		20	-0.413652	-1.28348	0.164319	0.250367	1	2023	tags=35%, list=16%, signal=41%
MENSE_HYPOXIA_UP	MENSE_HYPOXIA_UP		86	-0.302067	-1.28236	0.0582192	0.251693	1	2320	tags=29%, list=18%, signal=35%
ONDER_CDH1_TARGETS_1_UP	ONDER_CDH1_TARGETS_1_UP		110	-0.290698	-1.28229	0.037594	0.251487	1	2016	tags=25%, list=16%, signal=29%
HU_ANGIOGENESIS_DN	HU_ANGIOGENESIS_DN		34	-0.363574	-1.28229	0.110215	0.251197	1	4254	tags=56%, list=33%, signal=83%
BIOCARTA_PTDINS_PATHWAY	BIOCARTA_PTDINS_PATHWAY		20	-0.424611	-1.28184	0.150588	0.251553	1	3416	tags=50%, list=27%, signal=68%
DELYS_THYROID_CANCER_DN	DELYS_THYROID_CANCER_DN		151	-0.275326	-1.28168	0.0231481	0.251482	1	2283	tags=36%, list=18%, signal=43%
NAKAMURA_ADIPOGENESIS_LATE_DN	NAKAMURA_ADIPOGENESIS_LATE_DN		28	-0.377788	-1.28156	0.121212	0.251329	1	1270	tags=25%, list=10%, signal=28%
REACTOME_REGULATION_OF_MITOTIC_CELL_CYCLE	REACTOME_REGULATION_OF_MITOTIC_CELL_CYCLE		73	-0.312384	-1.28128	0.076087	0.251441	1	950	tags=14%, list=7%, signal=15%
REACTOME_MITOCHONDRIAL_TRNA_AMINOACYLATION	REACTOME_MITOCHONDRIAL_TRNA_AMINOACYLATION		19	-0.424515	-1.28069	0.184987	0.252043	1	2710	tags=32%, list=21%, signal=40%
BREUHAHN_GROWTH_FACTOR_SIGNALING_IN_LIVER_CANCER	BREUHAHN_GROWTH_FACTOR_SIGNALING_IN_LIVER_CANCER		19	-0.421629	-1.28036	0.138298	0.252207	1	3374	tags=42%, list=26%, signal=57%
PID_IGF1_PATHWAY	PID_IGF1_PATHWAY		29	-0.379681	-1.27956	0.148045	0.253063	1	3088	tags=48%, list=24%, signal=63%
HOSHIDA_LIVER_CANCER_SUBCLASS_S2	HOSHIDA_LIVER_CANCER_SUBCLASS_S2		104	-0.29099	-1.27953	0.0486891	0.252828	1	3625	tags=41%, list=28%, signal=57%
VART_KSHV_INFECTION_ANGIOGENIC_MARKERS_UP	VART_KSHV_INFECTION_ANGIOGENIC_MARKERS_UP		90	-0.291417	-1.27931	0.063197	0.252853	1	1585	tags=22%, list=12%, signal=25%
PID_LYMPH_ANGIOGENESIS_PATHWAY	PID_LYMPH_ANGIOGENESIS_PATHWAY		23	-0.401612	-1.27918	0.142119	0.252758	1	2213	tags=43%, list=17%, signal=52%
YIH_RESPONSE_TO_ARSENITE_C1	YIH_RESPONSE_TO_ARSENITE_C1		23	-0.407831	-1.27865	0.151832	0.253221	1	2582	tags=43%, list=20%, signal=54%
PAPASPYRIDONOS_UNSTABLE_ATEROSCLEROTIC_PLAQUE_UP	PAPASPYRIDONOS_UNSTABLE_ATEROSCLEROTIC_PLAQUE_UP		37	-0.353237	-1.27763	0.115591	0.254268	1	2254	tags=32%, list=18%, signal=39%
HAMAI_APOPTOSIS_VIA_TRAIL_DN	HAMAI_APOPTOSIS_VIA_TRAIL_DN		132	-0.276789	-1.27733	0.0436508	0.254363	1	1333	tags=18%, list=10%, signal=20%
PID_HIF1_TFPATHWAY	PID_HIF1_TFPATHWAY		52	-0.328445	-1.27703	0.0894569	0.25452	1	3011	tags=44%, list=23%, signal=58%
KIM_TIAL1_TARGETS	KIM_TIAL1_TARGETS		28	-0.378361	-1.277	0.154217	0.254283	1	1611	tags=29%, list=13%, signal=33%
EPPERT_PROGENITOR	EPPERT_PROGENITOR		119	-0.285256	-1.27697	0.0460251	0.254021	1	2563	tags=25%, list=20%, signal=31%
VERHAAK_GLIOBLASTOMA_MESENCHYMAL	VERHAAK_GLIOBLASTOMA_MESENCHYMAL		149	-0.275351	-1.27693	0.0489796	0.253794	1	1456	tags=23%, list=11%, signal=26%
BURTON_ADIPOGENESIS_5	BURTON_ADIPOGENESIS_5		107	-0.283439	-1.27632	0.0478088	0.254468	1	2872	tags=25%, list=22%, signal=32%
REACTOME_REGULATION_OF_HYPOXIA_INDUCIBLE_FACTOR_HIF_BY_OXYGEN	REACTOME_REGULATION_OF_HYPOXIA_INDUCIBLE_FACTOR_HIF_BY_OXYGEN		21	-0.410548	-1.27624	0.154047	0.254298	1	3462	tags=48%, list=27%, signal=65%
HOOI_ST7_TARGETS_DN	HOOI_ST7_TARGETS_DN		85	-0.295086	-1.27621	0.0666667	0.254049	1	1294	tags=24%, list=10%, signal=26%
PILON_KLF1_TARGETS_UP	PILON_KLF1_TARGETS_UP		362	-0.246317	-1.2757	0.010101	0.254572	1	2049	tags=24%, list=16%, signal=27%
KORKOLA_CORRELATED_WITH_POU5F1	KORKOLA_CORRELATED_WITH_POU5F1		18	-0.433515	-1.27493	0.167453	0.255439	1	1149	tags=22%, list=9%, signal=24%
HASLINGER_B_CLL_WITH_13Q14_DELETION	HASLINGER_B_CLL_WITH_13Q14_DELETION		20	-0.420006	-1.27435	0.15122	0.255943	1	2804	tags=60%, list=22%, signal=77%
THUM_SYSTOLIC_HEART_FAILURE_UP	THUM_SYSTOLIC_HEART_FAILURE_UP		297	-0.250054	-1.27422	0.0201342	0.25584	1	3031	tags=34%, list=24%, signal=43%
NABA_SECRETED_FACTORS	NABA_SECRETED_FACTORS		81	-0.296856	-1.27351	0.0701754	0.256585	1	780	tags=21%, list=6%, signal=22%
GAUSSMANN_MLL_AF4_FUSION_TARGETS_G_UP	GAUSSMANN_MLL_AF4_FUSION_TARGETS_G_UP		140	-0.275138	-1.27338	0.0691244	0.25651	1	1796	tags=25%, list=14%, signal=29%
PID_CMYB_PATHWAY	PID_CMYB_PATHWAY		65	-0.315725	-1.27292	0.0996885	0.256967	1	2092	tags=28%, list=16%, signal=33%
HOFFMANN_PRE_BI_TO_LARGE_PRE_BII_LYMPHOCYTE_DN	HOFFMANN_PRE_BI_TO_LARGE_PRE_BII_LYMPHOCYTE_DN		58	-0.320894	-1.2729	0.0920635	0.256721	1	2315	tags=33%, list=18%, signal=40%
BOYAULT_LIVER_CANCER_SUBCLASS_G3_UP	BOYAULT_LIVER_CANCER_SUBCLASS_G3_UP		184	-0.270138	-1.27229	0.0245098	0.257332	1	3440	tags=35%, list=27%, signal=48%
HAN_JNK_SINGALING_DN	HAN_JNK_SINGALING_DN		21	-0.408767	-1.2705	0.154054	0.259649	1	1904	tags=38%, list=15%, signal=45%
JIANG_HYPOXIA_NORMAL	JIANG_HYPOXIA_NORMAL		277	-0.250649	-1.26991	0.0191083	0.260268	1	2320	tags=24%, list=18%, signal=28%
ZHONG_SECRETOME_OF_LUNG_CANCER_AND_ENDOTHELIUM	ZHONG_SECRETOME_OF_LUNG_CANCER_AND_ENDOTHELIUM		52	-0.332995	-1.26981	0.0922619	0.260114	1	3712	tags=52%, list=29%, signal=73%
BIOCARTA_MYOSIN_PATHWAY	BIOCARTA_MYOSIN_PATHWAY		27	-0.38714	-1.26931	0.142061	0.260535	1	3405	tags=56%, list=26%, signal=75%
SCHLOSSER_MYC_AND_SERUM_RESPONSE_SYNERGY	SCHLOSSER_MYC_AND_SERUM_RESPONSE_SYNERGY		30	-0.369403	-1.26919	0.139303	0.260426	1	3705	tags=47%, list=29%, signal=65%
ZHENG_BOUND_BY_FOXP3	ZHENG_BOUND_BY_FOXP3		375	-0.243882	-1.26919	0.00862069	0.260144	1	3004	tags=32%, list=23%, signal=41%
RIGGINS_TAMOXIFEN_RESISTANCE_UP	RIGGINS_TAMOXIFEN_RESISTANCE_UP		42	-0.344791	-1.26882	0.126154	0.260362	1	1374	tags=26%, list=11%, signal=29%
TOMLINS_PROSTATE_CANCER_DN	TOMLINS_PROSTATE_CANCER_DN		37	-0.354256	-1.26708	0.132394	0.262547	1	1957	tags=41%, list=15%, signal=48%
RUTELLA_RESPONSE_TO_HGF_DN	RUTELLA_RESPONSE_TO_HGF_DN		177	-0.265845	-1.26683	0.0454545	0.262649	1	2606	tags=30%, list=20%, signal=37%
GENTILE_UV_RESPONSE_CLUSTER_D4	GENTILE_UV_RESPONSE_CLUSTER_D4		55	-0.325485	-1.26678	0.0945122	0.262435	1	3884	tags=51%, list=30%, signal=73%
PID_FAK_PATHWAY	PID_FAK_PATHWAY		53	-0.328586	-1.26604	0.116352	0.263308	1	3144	tags=45%, list=24%, signal=60%
GOLDRATH_HOMEOSTATIC_PROLIFERATION	GOLDRATH_HOMEOSTATIC_PROLIFERATION		161	-0.270989	-1.26471	0.0381356	0.264959	1	2644	tags=26%, list=21%, signal=32%
BOYAULT_LIVER_CANCER_SUBCLASS_G123_UP	BOYAULT_LIVER_CANCER_SUBCLASS_G123_UP		42	-0.34626	-1.26469	0.128492	0.264693	1	2562	tags=36%, list=20%, signal=44%
OUELLET_CULTURED_OVARIAN_CANCER_INVASIVE_VS_LMP_DN	OUELLET_CULTURED_OVARIAN_CANCER_INVASIVE_VS_LMP_DN		20	-0.412821	-1.26458	0.18481	0.264544	1	2425	tags=40%, list=19%, signal=49%
SESTO_RESPONSE_TO_UV_C8	SESTO_RESPONSE_TO_UV_C8		65	-0.307432	-1.26437	0.104918	0.264562	1	2402	tags=32%, list=19%, signal=40%
DELACROIX_RAR_BOUND_ES	DELACROIX_RAR_BOUND_ES		337	-0.250276	-1.26368	0	0.265318	1	1875	tags=21%, list=15%, signal=24%
QI_PLASMACYTOMA_DN	QI_PLASMACYTOMA_DN		75	-0.299765	-1.26367	0.0777385	0.265044	1	2568	tags=32%, list=20%, signal=40%
SUNG_METASTASIS_STROMA_UP	SUNG_METASTASIS_STROMA_UP		98	-0.291252	-1.26354	0.0808081	0.264919	1	2336	tags=30%, list=18%, signal=36%
WANG_LMO4_TARGETS_UP	WANG_LMO4_TARGETS_UP		313	-0.247565	-1.26247	0.0144928	0.266197	1	2767	tags=28%, list=22%, signal=35%
BENPORATH_NOS_TARGETS	BENPORATH_NOS_TARGETS		147	-0.274999	-1.26242	0.0614035	0.265993	1	2949	tags=31%, list=23%, signal=40%
KIM_ALL_DISORDERS_DURATION_CORR_DN	KIM_ALL_DISORDERS_DURATION_CORR_DN		127	-0.27654	-1.26208	0.0742188	0.266173	1	4196	tags=44%, list=33%, signal=65%
REACTOME_SIGNAL_TRANSDUCTION_BY_L1	REACTOME_SIGNAL_TRANSDUCTION_BY_L1		29	-0.368111	-1.26192	0.137662	0.266115	1	4300	tags=52%, list=33%, signal=78%
KEGG_CYTOKINE_CYTOKINE_RECEPTOR_INTERACTION	KEGG_CYTOKINE_CYTOKINE_RECEPTOR_INTERACTION		80	-0.307308	-1.26188	0.0714286	0.265881	1	1527	tags=25%, list=12%, signal=28%
MEINHOLD_OVARIAN_CANCER_LOW_GRADE_DN	MEINHOLD_OVARIAN_CANCER_LOW_GRADE_DN		20	-0.403504	-1.26182	0.158025	0.265681	1	856	tags=20%, list=7%, signal=21%
COATES_MACROPHAGE_M1_VS_M2_UP	COATES_MACROPHAGE_M1_VS_M2_UP		62	-0.318842	-1.26059	0.0965517	0.267241	1	1047	tags=21%, list=8%, signal=23%
REACTOME_PLATELET_ACTIVATION_SIGNALING_AND_AGGREGATION	REACTOME_PLATELET_ACTIVATION_SIGNALING_AND_AGGREGATION		130	-0.279442	-1.2604	0.0557769	0.267217	1	3173	tags=39%, list=25%, signal=52%
PID_SYNDECAN_1_PATHWAY	PID_SYNDECAN_1_PATHWAY		33	-0.356317	-1.25936	0.11811	0.268426	1	1993	tags=39%, list=16%, signal=47%
PIONTEK_PKD1_TARGETS_UP	PIONTEK_PKD1_TARGETS_UP		26	-0.369478	-1.25918	0.149457	0.26837	1	1098	tags=31%, list=9%, signal=34%
REACTOME_MHC_CLASS_II_ANTIGEN_PRESENTATION	REACTOME_MHC_CLASS_II_ANTIGEN_PRESENTATION		77	-0.303893	-1.25905	0.0797101	0.268281	1	1543	tags=25%, list=12%, signal=28%
MIKKELSEN_IPS_HCP_WITH_H3_UNMETHYLATED	MIKKELSEN_IPS_HCP_WITH_H3_UNMETHYLATED		22	-0.389402	-1.25858	0.148615	0.268679	1	2783	tags=55%, list=22%, signal=69%
HOEBEKE_LYMPHOID_STEM_CELL_DN	HOEBEKE_LYMPHOID_STEM_CELL_DN		70	-0.306633	-1.25806	0.12844	0.26915	1	881	tags=17%, list=7%, signal=18%
REACTOME_CELL_CYCLE_MITOTIC	REACTOME_CELL_CYCLE_MITOTIC		299	-0.247188	-1.25724	0.0116959	0.270082	1	2339	tags=21%, list=18%, signal=26%
NIKOLSKY_BREAST_CANCER_6P24_P22_AMPLICON	NIKOLSKY_BREAST_CANCER_6P24_P22_AMPLICON		20	-0.412902	-1.25684	0.168342	0.270371	1	3203	tags=45%, list=25%, signal=60%
SCHRAETS_MLL_TARGETS_UP	SCHRAETS_MLL_TARGETS_UP		28	-0.377308	-1.25674	0.139535	0.270228	1	1120	tags=36%, list=9%, signal=39%
HOLLEMAN_VINCRISTINE_RESISTANCE_B_ALL_UP	HOLLEMAN_VINCRISTINE_RESISTANCE_B_ALL_UP		35	-0.360587	-1.25613	0.129121	0.270824	1	1842	tags=29%, list=14%, signal=33%
BOYLAN_MULTIPLE_MYELOMA_PCA3_DN	BOYLAN_MULTIPLE_MYELOMA_PCA3_DN		43	-0.336672	-1.2555	0.124309	0.271416	1	3071	tags=49%, list=24%, signal=64%
BIOCARTA_FMLP_PATHWAY	BIOCARTA_FMLP_PATHWAY		29	-0.364323	-1.25532	0.153425	0.271388	1	3614	tags=45%, list=28%, signal=62%
YAN_ESCAPE_FROM_ANOIKIS	YAN_ESCAPE_FROM_ANOIKIS		15	-0.441679	-1.2553	0.167476	0.271144	1	1527	tags=27%, list=12%, signal=30%
MCBRYAN_PUBERTAL_BREAST_6_7WK_UP	MCBRYAN_PUBERTAL_BREAST_6_7WK_UP		160	-0.267889	-1.25389	0.0405405	0.272987	1	3419	tags=38%, list=27%, signal=50%
SAFFORD_T_LYMPHOCYTE_ANERGY	SAFFORD_T_LYMPHOCYTE_ANERGY		64	-0.308621	-1.25359	0.0807453	0.273146	1	2088	tags=33%, list=16%, signal=39%
CREIGHTON_ENDOCRINE_THERAPY_RESISTANCE_4	CREIGHTON_ENDOCRINE_THERAPY_RESISTANCE_4		241	-0.25616	-1.25343	0.0340909	0.273115	1	3104	tags=35%, list=24%, signal=45%
SIMBULAN_UV_RESPONSE_IMMORTALIZED_DN	SIMBULAN_UV_RESPONSE_IMMORTALIZED_DN		28	-0.374615	-1.25329	0.162304	0.272997	1	1151	tags=29%, list=9%, signal=31%
WEIGEL_OXIDATIVE_STRESS_RESPONSE	WEIGEL_OXIDATIVE_STRESS_RESPONSE		31	-0.365078	-1.25248	0.157593	0.273938	1	2474	tags=39%, list=19%, signal=48%
PID_RHOA_REG_PATHWAY	PID_RHOA_REG_PATHWAY		38	-0.34348	-1.25192	0.116022	0.274476	1	3619	tags=58%, list=28%, signal=80%
VALK_AML_CLUSTER_4	VALK_AML_CLUSTER_4		21	-0.398677	-1.25185	0.167598	0.274306	1	2775	tags=52%, list=22%, signal=67%
NAKAMURA_CANCER_MICROENVIRONMENT_DN	NAKAMURA_CANCER_MICROENVIRONMENT_DN		45	-0.335938	-1.25159	0.122951	0.274443	1	2483	tags=31%, list=19%, signal=38%
PID_P53_REGULATION_PATHWAY	PID_P53_REGULATION_PATHWAY		58	-0.313646	-1.25093	0.117647	0.275207	1	2846	tags=33%, list=22%, signal=42%
WAKABAYASHI_ADIPOGENESIS_PPARG_RXRA_BOUND_36HR	WAKABAYASHI_ADIPOGENESIS_PPARG_RXRA_BOUND_36HR		124	-0.27542	-1.25007	0.0576923	0.2762	1	2420	tags=28%, list=19%, signal=34%
REACTOME_CELL_SURFACE_INTERACTIONS_AT_THE_VASCULAR_WALL	REACTOME_CELL_SURFACE_INTERACTIONS_AT_THE_VASCULAR_WALL		52	-0.32776	-1.24912	0.117089	0.277261	1	1890	tags=27%, list=15%, signal=31%
VALK_AML_CLUSTER_8	VALK_AML_CLUSTER_8		16	-0.433412	-1.24904	0.198433	0.277087	1	3520	tags=63%, list=27%, signal=86%
MALONEY_RESPONSE_TO_17AAG_UP	MALONEY_RESPONSE_TO_17AAG_UP		34	-0.358661	-1.24862	0.134454	0.277447	1	2767	tags=38%, list=22%, signal=49%
REN_ALVEOLAR_RHABDOMYOSARCOMA_UP	REN_ALVEOLAR_RHABDOMYOSARCOMA_UP		60	-0.312885	-1.2472	0.107362	0.279374	1	3359	tags=48%, list=26%, signal=65%
BOYLAN_MULTIPLE_MYELOMA_D_CLUSTER_DN	BOYLAN_MULTIPLE_MYELOMA_D_CLUSTER_DN		33	-0.3548	-1.2465	0.15896	0.280161	1	3055	tags=39%, list=24%, signal=52%
FRASOR_RESPONSE_TO_ESTRADIOL_DN	FRASOR_RESPONSE_TO_ESTRADIOL_DN		60	-0.317498	-1.2465	0.107492	0.279876	1	1821	tags=28%, list=14%, signal=33%
NATSUME_RESPONSE_TO_INTERFERON_BETA_UP	NATSUME_RESPONSE_TO_INTERFERON_BETA_UP		54	-0.318993	-1.2464	0.129338	0.279712	1	2007	tags=24%, list=16%, signal=28%
WILLERT_WNT_SIGNALING	WILLERT_WNT_SIGNALING		19	-0.41151	-1.24622	0.166667	0.279741	1	1875	tags=32%, list=15%, signal=37%
SHEDDEN_LUNG_CANCER_GOOD_SURVIVAL_A4	SHEDDEN_LUNG_CANCER_GOOD_SURVIVAL_A4		149	-0.264443	-1.24619	0.0422535	0.279501	1	2465	tags=28%, list=19%, signal=34%
SEKI_INFLAMMATORY_RESPONSE_LPS_DN	SEKI_INFLAMMATORY_RESPONSE_LPS_DN		15	-0.436995	-1.24587	0.196643	0.27972	1	783	tags=27%, list=6%, signal=28%
MARKEY_RB1_CHRONIC_LOF_DN	MARKEY_RB1_CHRONIC_LOF_DN		68	-0.308473	-1.24569	0.112179	0.279728	1	2032	tags=28%, list=16%, signal=33%
CUI_TCF21_TARGETS_DN	CUI_TCF21_TARGETS_DN		22	-0.388181	-1.24565	0.144638	0.279489	1	1199	tags=27%, list=9%, signal=30%
KAMMINGA_SENESCENCE	KAMMINGA_SENESCENCE		33	-0.354886	-1.24447	0.139175	0.280976	1	1808	tags=27%, list=14%, signal=32%
APPIERTO_RESPONSE_TO_FENRETINIDE_DN	APPIERTO_RESPONSE_TO_FENRETINIDE_DN		44	-0.335916	-1.24435	0.122024	0.280891	1	2047	tags=23%, list=16%, signal=27%
HADDAD_B_LYMPHOCYTE_PROGENITOR	HADDAD_B_LYMPHOCYTE_PROGENITOR		204	-0.260775	-1.24425	0.0364583	0.280745	1	2499	tags=31%, list=19%, signal=38%
MACLACHLAN_BRCA1_TARGETS_UP	MACLACHLAN_BRCA1_TARGETS_UP		20	-0.398469	-1.24344	0.192118	0.281801	1	1519	tags=30%, list=12%, signal=34%
FLECHNER_PBL_KIDNEY_TRANSPLANT_OK_VS_DONOR_UP	FLECHNER_PBL_KIDNEY_TRANSPLANT_OK_VS_DONOR_UP		135	-0.272823	-1.24286	0.0650407	0.282405	1	2620	tags=27%, list=20%, signal=34%
CHIARETTI_T_ALL_REFRACTORY_TO_THERAPY	CHIARETTI_T_ALL_REFRACTORY_TO_THERAPY		20	-0.410419	-1.24269	0.186701	0.282366	1	891	tags=35%, list=7%, signal=38%
DAIRKEE_CANCER_PRONE_RESPONSE_BPA	DAIRKEE_CANCER_PRONE_RESPONSE_BPA		43	-0.335735	-1.24244	0.141333	0.282427	1	2421	tags=28%, list=19%, signal=34%
LIU_LIVER_CANCER	LIU_LIVER_CANCER		25	-0.37989	-1.24157	0.168091	0.283499	1	730	tags=20%, list=6%, signal=21%
RASHI_RESPONSE_TO_IONIZING_RADIATION_4	RASHI_RESPONSE_TO_IONIZING_RADIATION_4		49	-0.324101	-1.24129	0.140762	0.283623	1	3103	tags=39%, list=24%, signal=51%
LI_AMPLIFIED_IN_LUNG_CANCER	LI_AMPLIFIED_IN_LUNG_CANCER		140	-0.275317	-1.24125	0.0577778	0.283387	1	1786	tags=22%, list=14%, signal=25%
ROZANOV_MMP14_TARGETS_UP	ROZANOV_MMP14_TARGETS_UP		188	-0.258185	-1.23992	0.0246305	0.28507	1	2416	tags=29%, list=19%, signal=35%
REACTOME_AMINO_ACID_TRANSPORT_ACROSS_THE_PLASMA_MEMBRANE	REACTOME_AMINO_ACID_TRANSPORT_ACROSS_THE_PLASMA_MEMBRANE		23	-0.375933	-1.23944	0.140665	0.2855	1	823	tags=22%, list=6%, signal=23%
ZHANG_TLX_TARGETS_36HR_DN	ZHANG_TLX_TARGETS_36HR_DN		179	-0.258697	-1.23786	0.0410959	0.287633	1	2617	tags=26%, list=20%, signal=33%
CHENG_IMPRINTED_BY_ESTRADIOL	CHENG_IMPRINTED_BY_ESTRADIOL		86	-0.287466	-1.23751	0.100977	0.287834	1	2479	tags=26%, list=19%, signal=31%
YANAGIHARA_ESX1_TARGETS	YANAGIHARA_ESX1_TARGETS		26	-0.384394	-1.23727	0.199488	0.287871	1	929	tags=31%, list=7%, signal=33%
CHEN_LIVER_METABOLISM_QTL_CIS	CHEN_LIVER_METABOLISM_QTL_CIS		64	-0.299476	-1.23725	0.0993378	0.2876	1	1546	tags=19%, list=12%, signal=21%
FRIDMAN_SENESCENCE_UP	FRIDMAN_SENESCENCE_UP		66	-0.307005	-1.23713	0.120635	0.287444	1	872	tags=21%, list=7%, signal=23%
HELLER_HDAC_TARGETS_UP	HELLER_HDAC_TARGETS_UP		263	-0.249167	-1.23701	0.037234	0.287325	1	1375	tags=19%, list=11%, signal=21%
CREIGHTON_AKT1_SIGNALING_VIA_MTOR_DN	CREIGHTON_AKT1_SIGNALING_VIA_MTOR_DN		20	-0.401249	-1.23676	0.168646	0.287432	1	1689	tags=35%, list=13%, signal=40%
LUI_THYROID_CANCER_PAX8_PPARG_UP	LUI_THYROID_CANCER_PAX8_PPARG_UP		37	-0.337614	-1.23667	0.13881	0.287267	1	3070	tags=49%, list=24%, signal=64%
BHAT_ESR1_TARGETS_VIA_AKT1_UP	BHAT_ESR1_TARGETS_VIA_AKT1_UP		217	-0.250973	-1.23646	0.0427807	0.287312	1	3010	tags=32%, list=23%, signal=41%
TENEDINI_MEGAKARYOCYTE_MARKERS	TENEDINI_MEGAKARYOCYTE_MARKERS		44	-0.32383	-1.2364	0.155882	0.287116	1	1185	tags=23%, list=9%, signal=25%
WAMUNYOKOLI_OVARIAN_CANCER_LMP_DN	WAMUNYOKOLI_OVARIAN_CANCER_LMP_DN		170	-0.264987	-1.23514	0.0565217	0.288883	1	2253	tags=27%, list=18%, signal=32%
STAMBOLSKY_RESPONSE_TO_VITAMIN_D3_DN	STAMBOLSKY_RESPONSE_TO_VITAMIN_D3_DN		18	-0.405351	-1.2345	0.179688	0.28967	1	1428	tags=28%, list=11%, signal=31%
REACTOME_G_ALPHA_S_SIGNALLING_EVENTS	REACTOME_G_ALPHA_S_SIGNALLING_EVENTS		46	-0.327716	-1.23337	0.125	0.29115	1	3121	tags=48%, list=24%, signal=63%
REACTOME_SEMAPHORIN_INTERACTIONS	REACTOME_SEMAPHORIN_INTERACTIONS		54	-0.309312	-1.23268	0.0983607	0.291969	1	1636	tags=24%, list=13%, signal=27%
CHUNG_BLISTER_CYTOTOXICITY_UP	CHUNG_BLISTER_CYTOTOXICITY_UP		108	-0.279094	-1.23267	0.106557	0.291677	1	2036	tags=22%, list=16%, signal=26%
KYNG_WERNER_SYNDROM_AND_NORMAL_AGING_UP	KYNG_WERNER_SYNDROM_AND_NORMAL_AGING_UP		81	-0.291693	-1.23187	0.108475	0.29266	1	2231	tags=27%, list=17%, signal=33%
STEARMAN_LUNG_CANCER_EARLY_VS_LATE_UP	STEARMAN_LUNG_CANCER_EARLY_VS_LATE_UP		109	-0.278447	-1.23164	0.0967742	0.292774	1	2626	tags=29%, list=20%, signal=37%
BIOCARTA_P38MAPK_PATHWAY	BIOCARTA_P38MAPK_PATHWAY		38	-0.340089	-1.23132	0.156522	0.292957	1	2295	tags=29%, list=18%, signal=35%
REACTOME_PRE_NOTCH_TRANSCRIPTION_AND_TRANSLATION	REACTOME_PRE_NOTCH_TRANSCRIPTION_AND_TRANSLATION		25	-0.387623	-1.23078	0.186398	0.293563	1	2529	tags=40%, list=20%, signal=50%
JIANG_AGING_HYPOTHALAMUS_UP	JIANG_AGING_HYPOTHALAMUS_UP		41	-0.337738	-1.23071	0.151976	0.293379	1	3641	tags=34%, list=28%, signal=47%
OKAMOTO_LIVER_CANCER_MULTICENTRIC_OCCURRENCE_UP	OKAMOTO_LIVER_CANCER_MULTICENTRIC_OCCURRENCE_UP		20	-0.389483	-1.23041	0.173469	0.293529	1	1890	tags=30%, list=15%, signal=35%
ACEVEDO_NORMAL_TISSUE_ADJACENT_TO_LIVER_TUMOR_DN	ACEVEDO_NORMAL_TISSUE_ADJACENT_TO_LIVER_TUMOR_DN		291	-0.247174	-1.22879	0.0443038	0.295776	1	2501	tags=24%, list=19%, signal=29%
TARTE_PLASMA_CELL_VS_B_LYMPHOCYTE_UP	TARTE_PLASMA_CELL_VS_B_LYMPHOCYTE_UP		61	-0.305585	-1.2283	0.111842	0.296336	1	2568	tags=34%, list=20%, signal=43%
BENPORATH_ES_1	BENPORATH_ES_1		330	-0.243465	-1.22811	0.0208333	0.296351	1	2705	tags=28%, list=21%, signal=35%
WANG_RESPONSE_TO_ANDROGEN_UP	WANG_RESPONSE_TO_ANDROGEN_UP		25	-0.379524	-1.22779	0.203209	0.29661	1	1616	tags=24%, list=13%, signal=27%
SENESE_HDAC3_TARGETS_UP	SENESE_HDAC3_TARGETS_UP		406	-0.233215	-1.22624	0.0172414	0.298768	1	1688	tags=20%, list=13%, signal=23%
HAN_JNK_SINGALING_UP	HAN_JNK_SINGALING_UP		30	-0.360302	-1.22556	0.165761	0.299605	1	2392	tags=33%, list=19%, signal=41%
HATADA_METHYLATED_IN_LUNG_CANCER_UP	HATADA_METHYLATED_IN_LUNG_CANCER_UP		209	-0.253962	-1.2253	0.0393258	0.299689	1	1645	tags=22%, list=13%, signal=24%
REACTOME_CHONDROITIN_SULFATE_DERMATAN_SULFATE_METABOLISM	REACTOME_CHONDROITIN_SULFATE_DERMATAN_SULFATE_METABOLISM		34	-0.345413	-1.22468	0.168639	0.300322	1	2577	tags=38%, list=20%, signal=48%
REACTOME_SHC_RELATED_EVENTS	REACTOME_SHC_RELATED_EVENTS		15	-0.443521	-1.22447	0.2	0.300388	1	1126	tags=27%, list=9%, signal=29%
ZHANG_GATA6_TARGETS_DN	ZHANG_GATA6_TARGETS_DN		39	-0.3379	-1.224	0.152905	0.300886	1	2006	tags=38%, list=16%, signal=45%
REACTOME_RESPONSE_TO_ELEVATED_PLATELET_CYTOSOLIC_CA2_	REACTOME_RESPONSE_TO_ELEVATED_PLATELET_CYTOSOLIC_CA2_		49	-0.325848	-1.22367	0.150289	0.301133	1	1409	tags=27%, list=11%, signal=30%
HALMOS_CEBPA_TARGETS_DN	HALMOS_CEBPA_TARGETS_DN		27	-0.369466	-1.22341	0.166197	0.301246	1	3207	tags=44%, list=25%, signal=59%
BARRIER_CANCER_RELAPSE_NORMAL_SAMPLE_UP	BARRIER_CANCER_RELAPSE_NORMAL_SAMPLE_UP		21	-0.392951	-1.22265	0.191542	0.302169	1	949	tags=24%, list=7%, signal=26%
OLSSON_E2F3_TARGETS_DN	OLSSON_E2F3_TARGETS_DN		35	-0.351724	-1.22104	0.153203	0.304487	1	978	tags=29%, list=8%, signal=31%
BANDRES_RESPONSE_TO_CARMUSTIN_MGMT_48HR_DN	BANDRES_RESPONSE_TO_CARMUSTIN_MGMT_48HR_DN		101	-0.276479	-1.21854	0.0855019	0.308252	1	2185	tags=31%, list=17%, signal=37%
REN_BOUND_BY_E2F	REN_BOUND_BY_E2F		59	-0.309294	-1.2185	0.14	0.308043	1	1712	tags=22%, list=13%, signal=25%
LEE_CALORIE_RESTRICTION_MUSCLE_DN	LEE_CALORIE_RESTRICTION_MUSCLE_DN		40	-0.328746	-1.21813	0.144886	0.308367	1	3098	tags=35%, list=24%, signal=46%
RODRIGUES_DCC_TARGETS_DN	RODRIGUES_DCC_TARGETS_DN		107	-0.273179	-1.21797	0.0881226	0.30834	1	2307	tags=25%, list=18%, signal=30%
REACTOME_RORA_ACTIVATES_CIRCADIAN_EXPRESSION	REACTOME_RORA_ACTIVATES_CIRCADIAN_EXPRESSION		21	-0.392978	-1.21697	0.21447	0.309702	1	500	tags=19%, list=4%, signal=20%
TONKS_TARGETS_OF_RUNX1_RUNX1T1_FUSION_ERYTHROCYTE_UP	TONKS_TARGETS_OF_RUNX1_RUNX1T1_FUSION_ERYTHROCYTE_UP		112	-0.273106	-1.21684	0.0895522	0.309573	1	1495	tags=25%, list=12%, signal=28%
LIU_COMMON_CANCER_GENES	LIU_COMMON_CANCER_GENES		65	-0.301203	-1.21647	0.11875	0.309814	1	3248	tags=35%, list=25%, signal=47%
LINDGREN_BLADDER_CANCER_CLUSTER_2A_DN	LINDGREN_BLADDER_CANCER_CLUSTER_2A_DN		121	-0.271228	-1.21624	0.0823529	0.309923	1	2065	tags=28%, list=16%, signal=33%
CHIARADONNA_NEOPLASTIC_TRANSFORMATION_KRAS_DN	CHIARADONNA_NEOPLASTIC_TRANSFORMATION_KRAS_DN		127	-0.267253	-1.21539	0.0722892	0.31102	1	3067	tags=40%, list=24%, signal=52%
MUNSHI_MULTIPLE_MYELOMA_UP	MUNSHI_MULTIPLE_MYELOMA_UP		68	-0.300118	-1.21481	0.140984	0.311574	1	3748	tags=43%, list=29%, signal=60%
WANG_RESPONSE_TO_BEXAROTENE_UP	WANG_RESPONSE_TO_BEXAROTENE_UP		22	-0.38973	-1.21363	0.197995	0.313351	1	1537	tags=36%, list=12%, signal=41%
REACTOME_PRE_NOTCH_EXPRESSION_AND_PROCESSING	REACTOME_PRE_NOTCH_EXPRESSION_AND_PROCESSING		39	-0.335237	-1.21353	0.169916	0.313187	1	3507	tags=46%, list=27%, signal=63%
GARGALOVIC_RESPONSE_TO_OXIDIZED_PHOSPHOLIPIDS_TURQUOISE_UP	GARGALOVIC_RESPONSE_TO_OXIDIZED_PHOSPHOLIPIDS_TURQUOISE_UP		72	-0.289988	-1.2133	0.132258	0.31322	1	1768	tags=25%, list=14%, signal=29%
KEGG_GLYCOSAMINOGLYCAN_BIOSYNTHESIS_HEPARAN_SULFATE	KEGG_GLYCOSAMINOGLYCAN_BIOSYNTHESIS_HEPARAN_SULFATE		18	-0.408538	-1.21328	0.181818	0.312935	1	2622	tags=39%, list=20%, signal=49%
GARGALOVIC_RESPONSE_TO_OXIDIZED_PHOSPHOLIPIDS_GREY_DN	GARGALOVIC_RESPONSE_TO_OXIDIZED_PHOSPHOLIPIDS_GREY_DN		52	-0.312162	-1.21242	0.18	0.314021	1	2723	tags=38%, list=21%, signal=49%
IVANOVA_HEMATOPOIESIS_STEM_CELL	IVANOVA_HEMATOPOIESIS_STEM_CELL		186	-0.254476	-1.21163	0.0721154	0.314952	1	2374	tags=27%, list=18%, signal=32%
LEE_CALORIE_RESTRICTION_MUSCLE_UP	LEE_CALORIE_RESTRICTION_MUSCLE_UP		27	-0.368214	-1.21154	0.192982	0.314803	1	1026	tags=15%, list=8%, signal=16%
STAMBOLSKY_RESPONSE_TO_VITAMIN_D3_UP	STAMBOLSKY_RESPONSE_TO_VITAMIN_D3_UP		58	-0.301398	-1.21131	0.149847	0.314856	1	2892	tags=47%, list=22%, signal=60%
ZHAN_LATE_DIFFERENTIATION_GENES_UP	ZHAN_LATE_DIFFERENTIATION_GENES_UP		28	-0.37471	-1.21124	0.212821	0.314677	1	2864	tags=39%, list=22%, signal=50%
REACTOME_METAL_ION_SLC_TRANSPORTERS	REACTOME_METAL_ION_SLC_TRANSPORTERS		15	-0.423276	-1.21105	0.231156	0.314678	1	551	tags=27%, list=4%, signal=28%
SMIRNOV_CIRCULATING_ENDOTHELIOCYTES_IN_CANCER_UP	SMIRNOV_CIRCULATING_ENDOTHELIOCYTES_IN_CANCER_UP		110	-0.269821	-1.21097	0.100746	0.314522	1	2285	tags=35%, list=18%, signal=43%
FOSTER_KDM1A_TARGETS_UP	FOSTER_KDM1A_TARGETS_UP		124	-0.267251	-1.21085	0.0720339	0.314407	1	1706	tags=23%, list=13%, signal=26%
REACTOME_CLASS_B_2_SECRETIN_FAMILY_RECEPTORS	REACTOME_CLASS_B_2_SECRETIN_FAMILY_RECEPTORS		41	-0.33297	-1.20999	0.166667	0.315588	1	2194	tags=34%, list=17%, signal=41%
BOYLAN_MULTIPLE_MYELOMA_C_D_DN	BOYLAN_MULTIPLE_MYELOMA_C_D_DN		139	-0.259761	-1.20911	0.108225	0.316754	1	2555	tags=32%, list=20%, signal=40%
REACTOME_TGF_BETA_RECEPTOR_SIGNALING_ACTIVATES_SMADS	REACTOME_TGF_BETA_RECEPTOR_SIGNALING_ACTIVATES_SMADS		24	-0.366908	-1.20904	0.187648	0.316562	1	1865	tags=21%, list=15%, signal=24%
NEMETH_INFLAMMATORY_RESPONSE_LPS_DN	NEMETH_INFLAMMATORY_RESPONSE_LPS_DN		25	-0.363041	-1.2087	0.212435	0.316844	1	865	tags=20%, list=7%, signal=21%
RODRIGUES_THYROID_CARCINOMA_ANAPLASTIC_DN	RODRIGUES_THYROID_CARCINOMA_ANAPLASTIC_DN		434	-0.231082	-1.20846	0.029703	0.316947	1	3160	tags=35%, list=25%, signal=45%
LEIN_CHOROID_PLEXUS_MARKERS	LEIN_CHOROID_PLEXUS_MARKERS		68	-0.299874	-1.20764	0.135385	0.3181	1	2501	tags=34%, list=19%, signal=42%
REACTOME_CLASS_A1_RHODOPSIN_LIKE_RECEPTORS	REACTOME_CLASS_A1_RHODOPSIN_LIKE_RECEPTORS		62	-0.30116	-1.20763	0.134146	0.317809	1	1806	tags=29%, list=14%, signal=34%
LANG_MYB_FAMILY_TARGETS	LANG_MYB_FAMILY_TARGETS		27	-0.362234	-1.20721	0.226913	0.318254	1	3641	tags=44%, list=28%, signal=62%
ZHONG_RESPONSE_TO_AZACITIDINE_AND_TSA_DN	ZHONG_RESPONSE_TO_AZACITIDINE_AND_TSA_DN		64	-0.297355	-1.20699	0.117089	0.318276	1	2303	tags=28%, list=18%, signal=34%
LEE_LIVER_CANCER_MYC_TGFA_UP	LEE_LIVER_CANCER_MYC_TGFA_UP		45	-0.322942	-1.20667	0.170029	0.318532	1	2870	tags=40%, list=22%, signal=51%
PENG_GLUTAMINE_DEPRIVATION_DN	PENG_GLUTAMINE_DEPRIVATION_DN		316	-0.235315	-1.20661	0.00813008	0.318323	1	3016	tags=24%, list=23%, signal=31%
RODWELL_AGING_KIDNEY_UP	RODWELL_AGING_KIDNEY_UP		321	-0.238126	-1.20654	0.034965	0.318145	1	2870	tags=32%, list=22%, signal=40%
PID_TCPTP_PATHWAY	PID_TCPTP_PATHWAY		35	-0.344938	-1.20628	0.180556	0.318287	1	1470	tags=29%, list=11%, signal=32%
KEGG_INSULIN_SIGNALING_PATHWAY	KEGG_INSULIN_SIGNALING_PATHWAY		105	-0.267284	-1.20623	0.123016	0.318066	1	3176	tags=35%, list=25%, signal=46%
KEGG_BASAL_CELL_CARCINOMA	KEGG_BASAL_CELL_CARCINOMA		35	-0.337997	-1.20574	0.178977	0.318579	1	2476	tags=34%, list=19%, signal=42%
LEIN_PONS_MARKERS	LEIN_PONS_MARKERS		57	-0.310938	-1.20555	0.156442	0.318564	1	2820	tags=44%, list=22%, signal=56%
GRAESSMANN_APOPTOSIS_BY_SERUM_DEPRIVATION_DN	GRAESSMANN_APOPTOSIS_BY_SERUM_DEPRIVATION_DN		180	-0.247145	-1.20451	0.0717949	0.320016	1	1032	tags=14%, list=8%, signal=15%
REACTOME_FRS2_MEDIATED_CASCADE	REACTOME_FRS2_MEDIATED_CASCADE		20	-0.397429	-1.20387	0.220049	0.320773	1	704	tags=20%, list=5%, signal=21%
YANG_BREAST_CANCER_ESR1_BULK_DN	YANG_BREAST_CANCER_ESR1_BULK_DN		19	-0.396366	-1.20328	0.198939	0.321442	1	1614	tags=32%, list=13%, signal=36%
NAKAMURA_TUMOR_ZONE_PERIPHERAL_VS_CENTRAL_DN	NAKAMURA_TUMOR_ZONE_PERIPHERAL_VS_CENTRAL_DN		492	-0.224661	-1.20142	0.0108696	0.324304	1	2578	tags=25%, list=20%, signal=30%
BASSO_CD40_SIGNALING_DN	BASSO_CD40_SIGNALING_DN		44	-0.321488	-1.20113	0.175953	0.324537	1	1947	tags=32%, list=15%, signal=37%
PID_HIF2PATHWAY	PID_HIF2PATHWAY		29	-0.35852	-1.20091	0.204134	0.324597	1	4296	tags=66%, list=33%, signal=98%
REACTOME_G_PROTEIN_ACTIVATION	REACTOME_G_PROTEIN_ACTIVATION		17	-0.409682	-1.20049	0.207407	0.325001	1	3054	tags=47%, list=24%, signal=62%
GRABARCZYK_BCL11B_TARGETS_DN	GRABARCZYK_BCL11B_TARGETS_DN		40	-0.32826	-1.19936	0.176136	0.326618	1	2243	tags=30%, list=17%, signal=36%
RUTELLA_RESPONSE_TO_HGF_UP	RUTELLA_RESPONSE_TO_HGF_UP		325	-0.234446	-1.19926	0.0362319	0.326502	1	2488	tags=28%, list=19%, signal=33%
BEIER_GLIOMA_STEM_CELL_UP	BEIER_GLIOMA_STEM_CELL_UP		25	-0.365227	-1.19919	0.19171	0.326324	1	2309	tags=52%, list=18%, signal=63%
KAAB_FAILED_HEART_VENTRICLE_DN	KAAB_FAILED_HEART_VENTRICLE_DN		27	-0.362677	-1.19858	0.213699	0.327111	1	1326	tags=26%, list=10%, signal=29%
GUO_HEX_TARGETS_DN	GUO_HEX_TARGETS_DN		46	-0.318586	-1.19855	0.150725	0.326868	1	1953	tags=26%, list=15%, signal=31%
YAO_TEMPORAL_RESPONSE_TO_PROGESTERONE_CLUSTER_17	YAO_TEMPORAL_RESPONSE_TO_PROGESTERONE_CLUSTER_17		175	-0.253372	-1.19827	0.0707547	0.326994	1	4341	tags=41%, list=34%, signal=61%
MATTIOLI_MULTIPLE_MYELOMA_WITH_14Q32_TRANSLOCATIONS	MATTIOLI_MULTIPLE_MYELOMA_WITH_14Q32_TRANSLOCATIONS		27	-0.359862	-1.19812	0.1825	0.326916	1	1809	tags=37%, list=14%, signal=43%
JUBAN_TARGETS_OF_SPI1_AND_FLI1_DN	JUBAN_TARGETS_OF_SPI1_AND_FLI1_DN		78	-0.290242	-1.19731	0.156489	0.327983	1	2528	tags=29%, list=20%, signal=36%
TSENG_ADIPOGENIC_POTENTIAL_DN	TSENG_ADIPOGENIC_POTENTIAL_DN		33	-0.343154	-1.19566	0.193461	0.330449	1	2849	tags=36%, list=22%, signal=47%
SCHLOSSER_SERUM_RESPONSE_UP	SCHLOSSER_SERUM_RESPONSE_UP		110	-0.267207	-1.19508	0.093633	0.331155	1	2529	tags=28%, list=20%, signal=35%
BOUDOUKHA_BOUND_BY_IGF2BP2	BOUDOUKHA_BOUND_BY_IGF2BP2		92	-0.275525	-1.19331	0.126712	0.334036	1	2040	tags=22%, list=16%, signal=26%
BILD_MYC_ONCOGENIC_SIGNATURE	BILD_MYC_ONCOGENIC_SIGNATURE		177	-0.247858	-1.19278	0.0727273	0.334655	1	3056	tags=31%, list=24%, signal=40%
RAY_TUMORIGENESIS_BY_ERBB2_CDC25A_UP	RAY_TUMORIGENESIS_BY_ERBB2_CDC25A_UP		66	-0.298497	-1.19219	0.161716	0.335364	1	2408	tags=27%, list=19%, signal=33%
KYNG_ENVIRONMENTAL_STRESS_RESPONSE_UP	KYNG_ENVIRONMENTAL_STRESS_RESPONSE_UP		49	-0.308772	-1.19187	0.174699	0.335595	1	1547	tags=24%, list=12%, signal=28%
LI_INDUCED_T_TO_NATURAL_KILLER_UP	LI_INDUCED_T_TO_NATURAL_KILLER_UP		202	-0.244819	-1.19155	0.0621762	0.335882	1	2908	tags=33%, list=23%, signal=42%
BROWNE_HCMV_INFECTION_1HR_UP	BROWNE_HCMV_INFECTION_1HR_UP		38	-0.333142	-1.19121	0.182081	0.336211	1	3345	tags=53%, list=26%, signal=71%
YUAN_ZNF143_PARTNERS	YUAN_ZNF143_PARTNERS		20	-0.390229	-1.19112	0.223587	0.336016	1	856	tags=15%, list=7%, signal=16%
KEGG_PATHWAYS_IN_CANCER	KEGG_PATHWAYS_IN_CANCER		246	-0.243887	-1.19081	0.0443038	0.336237	1	3332	tags=38%, list=26%, signal=50%
PHONG_TNF_RESPONSE_NOT_VIA_P38	PHONG_TNF_RESPONSE_NOT_VIA_P38		292	-0.234645	-1.19076	0.025974	0.336053	1	1983	tags=25%, list=15%, signal=29%
PID_NECTIN_PATHWAY	PID_NECTIN_PATHWAY		26	-0.359443	-1.19034	0.209913	0.336445	1	1979	tags=31%, list=15%, signal=36%
PETROVA_PROX1_TARGETS_DN	PETROVA_PROX1_TARGETS_DN		51	-0.311122	-1.19026	0.16474	0.336267	1	1524	tags=25%, list=12%, signal=29%
CHENG_RESPONSE_TO_NICKEL_ACETATE	CHENG_RESPONSE_TO_NICKEL_ACETATE		34	-0.341277	-1.18955	0.185507	0.337147	1	3993	tags=38%, list=31%, signal=55%
PID_SMAD2_3PATHWAY	PID_SMAD2_3PATHWAY		17	-0.405351	-1.18908	0.233933	0.337732	1	1905	tags=24%, list=15%, signal=28%
NIKOLSKY_MUTATED_AND_AMPLIFIED_IN_BREAST_CANCER	NIKOLSKY_MUTATED_AND_AMPLIFIED_IN_BREAST_CANCER		68	-0.288098	-1.18868	0.140065	0.338161	1	2080	tags=25%, list=16%, signal=30%
MORI_EMU_MYC_LYMPHOMA_BY_ONSET_TIME_UP	MORI_EMU_MYC_LYMPHOMA_BY_ONSET_TIME_UP		100	-0.270378	-1.18826	0.155797	0.338624	1	3618	tags=40%, list=28%, signal=55%
MILI_PSEUDOPODIA_CHEMOTAXIS_UP	MILI_PSEUDOPODIA_CHEMOTAXIS_UP		66	-0.294503	-1.18776	0.158576	0.339226	1	3267	tags=32%, list=25%, signal=42%
BIOCARTA_ECM_PATHWAY	BIOCARTA_ECM_PATHWAY		23	-0.38096	-1.1871	0.217848	0.340079	1	3097	tags=48%, list=24%, signal=63%
TIEN_INTESTINE_PROBIOTICS_2HR_UP	TIEN_INTESTINE_PROBIOTICS_2HR_UP		25	-0.357461	-1.18671	0.228723	0.3404	1	3514	tags=40%, list=27%, signal=55%
KEGG_GALACTOSE_METABOLISM	KEGG_GALACTOSE_METABOLISM		19	-0.399387	-1.18659	0.23192	0.340319	1	3634	tags=42%, list=28%, signal=59%
ENK_UV_RESPONSE_KERATINOCYTE_DN	ENK_UV_RESPONSE_KERATINOCYTE_DN		469	-0.221498	-1.18594	0.021978	0.341205	1	3325	tags=30%, list=26%, signal=39%
REACTOME_FATTY_ACID_TRIACYLGLYCEROL_AND_KETONE_BODY_METABOLISM	REACTOME_FATTY_ACID_TRIACYLGLYCEROL_AND_KETONE_BODY_METABOLISM		144	-0.256773	-1.18566	0.112108	0.341366	1	2110	tags=24%, list=16%, signal=29%
ONO_FOXP3_TARGETS_DN	ONO_FOXP3_TARGETS_DN		23	-0.367757	-1.18448	0.224181	0.343257	1	2525	tags=43%, list=20%, signal=54%
PASINI_SUZ12_TARGETS_UP	PASINI_SUZ12_TARGETS_UP		78	-0.286171	-1.18407	0.13806	0.343629	1	2220	tags=31%, list=17%, signal=37%
LENAOUR_DENDRITIC_CELL_MATURATION_UP	LENAOUR_DENDRITIC_CELL_MATURATION_UP		72	-0.288519	-1.18407	0.147436	0.343312	1	2638	tags=29%, list=21%, signal=36%
WANG_ESOPHAGUS_CANCER_VS_NORMAL_DN	WANG_ESOPHAGUS_CANCER_VS_NORMAL_DN		83	-0.280292	-1.18402	0.173759	0.343083	1	1521	tags=20%, list=12%, signal=23%
TURASHVILI_BREAST_DUCTAL_CARCINOMA_VS_LOBULAR_NORMAL_UP	TURASHVILI_BREAST_DUCTAL_CARCINOMA_VS_LOBULAR_NORMAL_UP		67	-0.290371	-1.18376	0.15655	0.343215	1	2159	tags=28%, list=17%, signal=34%
KYNG_WERNER_SYNDROM_AND_NORMAL_AGING_DN	KYNG_WERNER_SYNDROM_AND_NORMAL_AGING_DN		185	-0.249301	-1.18372	0.0858586	0.342969	1	2552	tags=26%, list=20%, signal=33%
DURCHDEWALD_SKIN_CARCINOGENESIS_DN	DURCHDEWALD_SKIN_CARCINOGENESIS_DN		216	-0.244779	-1.18349	0.0756757	0.34306	1	1732	tags=24%, list=13%, signal=27%
SCHLOSSER_MYC_TARGETS_AND_SERUM_RESPONSE_DN	SCHLOSSER_MYC_TARGETS_AND_SERUM_RESPONSE_DN		45	-0.318842	-1.18327	0.18	0.343114	1	1768	tags=20%, list=14%, signal=23%
KEGG_ARACHIDONIC_ACID_METABOLISM	KEGG_ARACHIDONIC_ACID_METABOLISM		17	-0.409328	-1.18301	0.232737	0.343266	1	2081	tags=35%, list=16%, signal=42%
PID_ATM_PATHWAY	PID_ATM_PATHWAY		34	-0.337823	-1.18256	0.212465	0.343771	1	2672	tags=35%, list=21%, signal=44%
KEGG_NEUROACTIVE_LIGAND_RECEPTOR_INTERACTION	KEGG_NEUROACTIVE_LIGAND_RECEPTOR_INTERACTION		65	-0.292407	-1.18163	0.158416	0.345103	1	2070	tags=31%, list=16%, signal=36%
FULCHER_INFLAMMATORY_RESPONSE_LECTIN_VS_LPS_DN	FULCHER_INFLAMMATORY_RESPONSE_LECTIN_VS_LPS_DN		337	-0.228563	-1.18105	0.0352113	0.345764	1	3005	tags=33%, list=23%, signal=41%
REACTOME_GLYCEROPHOSPHOLIPID_BIOSYNTHESIS	REACTOME_GLYCEROPHOSPHOLIPID_BIOSYNTHESIS		64	-0.292466	-1.18078	0.18038	0.345879	1	3540	tags=42%, list=28%, signal=58%
CHEN_ETV5_TARGETS_TESTIS	CHEN_ETV5_TARGETS_TESTIS		16	-0.40454	-1.18074	0.225182	0.345667	1	1404	tags=31%, list=11%, signal=35%
REACTOME_PPARA_ACTIVATES_GENE_EXPRESSION	REACTOME_PPARA_ACTIVATES_GENE_EXPRESSION		86	-0.278822	-1.18047	0.160156	0.345842	1	791	tags=14%, list=6%, signal=15%
PETROVA_ENDOTHELIUM_LYMPHATIC_VS_BLOOD_DN	PETROVA_ENDOTHELIUM_LYMPHATIC_VS_BLOOD_DN		130	-0.256705	-1.1799	0.106481	0.346535	1	2472	tags=32%, list=19%, signal=40%
PID_AR_TF_PATHWAY	PID_AR_TF_PATHWAY		47	-0.307349	-1.17927	0.19209	0.347327	1	3372	tags=47%, list=26%, signal=63%
YAGI_AML_WITH_T_8_21_TRANSLOCATION	YAGI_AML_WITH_T_8_21_TRANSLOCATION		286	-0.233773	-1.17905	0.0662252	0.347444	1	2743	tags=29%, list=21%, signal=36%
MOREIRA_RESPONSE_TO_TSA_UP	MOREIRA_RESPONSE_TO_TSA_UP		23	-0.375817	-1.17868	0.217507	0.347831	1	1956	tags=26%, list=15%, signal=31%
POS_HISTAMINE_RESPONSE_NETWORK	POS_HISTAMINE_RESPONSE_NETWORK		24	-0.362052	-1.17854	0.217507	0.34773	1	1360	tags=25%, list=11%, signal=28%
MARCINIAK_ER_STRESS_RESPONSE_VIA_CHOP	MARCINIAK_ER_STRESS_RESPONSE_VIA_CHOP		20	-0.382264	-1.17854	0.248691	0.347416	1	523	tags=15%, list=4%, signal=16%
CHYLA_CBFA2T3_TARGETS_UP	CHYLA_CBFA2T3_TARGETS_UP		227	-0.237579	-1.17836	0.0813954	0.347409	1	2586	tags=34%, list=20%, signal=42%
DURCHDEWALD_SKIN_CARCINOGENESIS_UP	DURCHDEWALD_SKIN_CARCINOGENESIS_UP		59	-0.29635	-1.17779	0.159375	0.348144	1	2043	tags=25%, list=16%, signal=30%
COULOUARN_TEMPORAL_TGFB1_SIGNATURE_UP	COULOUARN_TEMPORAL_TGFB1_SIGNATURE_UP		92	-0.275029	-1.17776	0.136364	0.347875	1	1620	tags=21%, list=13%, signal=23%
PID_HDAC_CLASSII_PATHWAY	PID_HDAC_CLASSII_PATHWAY		31	-0.345021	-1.17732	0.196335	0.34835	1	4231	tags=45%, list=33%, signal=67%
KEGG_FATTY_ACID_METABOLISM	KEGG_FATTY_ACID_METABOLISM		31	-0.342127	-1.17644	0.222535	0.349644	1	2110	tags=29%, list=16%, signal=35%
DITTMER_PTHLH_TARGETS_DN	DITTMER_PTHLH_TARGETS_DN		66	-0.287942	-1.17569	0.175258	0.350624	1	3088	tags=39%, list=24%, signal=52%
DARWICHE_PAPILLOMA_RISK_LOW_DN	DARWICHE_PAPILLOMA_RISK_LOW_DN		121	-0.259792	-1.1755	0.130252	0.350643	1	2933	tags=29%, list=23%, signal=37%
WATTEL_AUTONOMOUS_THYROID_ADENOMA_UP	WATTEL_AUTONOMOUS_THYROID_ADENOMA_UP		47	-0.310016	-1.17538	0.167164	0.350538	1	657	tags=21%, list=5%, signal=22%
NABA_COLLAGENS	NABA_COLLAGENS		28	-0.345042	-1.17528	0.230114	0.350377	1	2227	tags=46%, list=17%, signal=56%
REACTOME_METABOLISM_OF_LIPIDS_AND_LIPOPROTEINS	REACTOME_METABOLISM_OF_LIPIDS_AND_LIPOPROTEINS		352	-0.228032	-1.17516	0.0142857	0.350253	1	3373	tags=34%, list=26%, signal=45%
KEGG_ALDOSTERONE_REGULATED_SODIUM_REABSORPTION	KEGG_ALDOSTERONE_REGULATED_SODIUM_REABSORPTION		28	-0.354685	-1.17498	0.204663	0.350303	1	640	tags=21%, list=5%, signal=23%
SEIDEN_MET_SIGNALING	SEIDEN_MET_SIGNALING		17	-0.406729	-1.17428	0.242925	0.351228	1	1895	tags=35%, list=15%, signal=41%
HUPER_BREAST_BASAL_VS_LUMINAL_DN	HUPER_BREAST_BASAL_VS_LUMINAL_DN		31	-0.344128	-1.17367	0.243169	0.351974	1	1775	tags=39%, list=14%, signal=45%
HUMMERICH_SKIN_CANCER_PROGRESSION_UP	HUMMERICH_SKIN_CANCER_PROGRESSION_UP		57	-0.301272	-1.17334	0.181818	0.352252	1	1397	tags=21%, list=11%, signal=24%
MARTINEZ_TP53_TARGETS_UP	MARTINEZ_TP53_TARGETS_UP		441	-0.224396	-1.173	0.018018	0.352543	1	3134	tags=30%, list=24%, signal=39%
GAVIN_FOXP3_TARGETS_CLUSTER_P3	GAVIN_FOXP3_TARGETS_CLUSTER_P3		100	-0.26818	-1.17251	0.148855	0.353153	1	2056	tags=28%, list=16%, signal=33%
WIERENGA_STAT5A_TARGETS_GROUP2	WIERENGA_STAT5A_TARGETS_GROUP2		40	-0.32506	-1.17219	0.203297	0.353378	1	2317	tags=35%, list=18%, signal=43%
CROMER_TUMORIGENESIS_UP	CROMER_TUMORIGENESIS_UP		44	-0.315885	-1.17131	0.17737	0.3547	1	1581	tags=27%, list=12%, signal=31%
KEGG_GNRH_SIGNALING_PATHWAY	KEGG_GNRH_SIGNALING_PATHWAY		70	-0.285956	-1.17073	0.175084	0.355468	1	1767	tags=24%, list=14%, signal=28%
KEGG_CYSTEINE_AND_METHIONINE_METABOLISM	KEGG_CYSTEINE_AND_METHIONINE_METABOLISM		26	-0.359396	-1.17058	0.224324	0.355421	1	3764	tags=46%, list=29%, signal=65%
LOCKWOOD_AMPLIFIED_IN_LUNG_CANCER	LOCKWOOD_AMPLIFIED_IN_LUNG_CANCER		203	-0.24137	-1.16935	0.0837696	0.357353	1	1818	tags=19%, list=14%, signal=21%
KHETCHOUMIAN_TRIM24_TARGETS_UP	KHETCHOUMIAN_TRIM24_TARGETS_UP		32	-0.335237	-1.16868	0.224543	0.358233	1	1719	tags=38%, list=13%, signal=43%
PACHER_TARGETS_OF_IGF1_AND_IGF2_UP	PACHER_TARGETS_OF_IGF1_AND_IGF2_UP		29	-0.344033	-1.16762	0.238342	0.359909	1	1441	tags=28%, list=11%, signal=31%
LEE_LIVER_CANCER_MYC_DN	LEE_LIVER_CANCER_MYC_DN		30	-0.34701	-1.16716	0.210667	0.360478	1	1589	tags=23%, list=12%, signal=27%
PID_NETRIN_PATHWAY	PID_NETRIN_PATHWAY		28	-0.349885	-1.16714	0.24234	0.360177	1	3088	tags=39%, list=24%, signal=52%
SWEET_LUNG_CANCER_KRAS_UP	SWEET_LUNG_CANCER_KRAS_UP		363	-0.224049	-1.16707	0.0454545	0.359969	1	2496	tags=26%, list=19%, signal=31%
MILI_PSEUDOPODIA_CHEMOTAXIS_DN	MILI_PSEUDOPODIA_CHEMOTAXIS_DN		420	-0.225628	-1.16681	0.0560748	0.360169	1	2402	tags=23%, list=19%, signal=27%
IVANOVA_HEMATOPOIESIS_STEM_CELL_LONG_TERM	IVANOVA_HEMATOPOIESIS_STEM_CELL_LONG_TERM		216	-0.238374	-1.16647	0.0659341	0.360458	1	1648	tags=19%, list=13%, signal=21%
REACTOME_MITOTIC_M_M_G1_PHASES	REACTOME_MITOTIC_M_M_G1_PHASES		162	-0.247037	-1.16594	0.122727	0.361098	1	2339	tags=21%, list=18%, signal=25%
RUTELLA_RESPONSE_TO_HGF_VS_CSF2RB_AND_IL4_UP	RUTELLA_RESPONSE_TO_HGF_VS_CSF2RB_AND_IL4_UP		306	-0.227913	-1.16491	0.0476191	0.362653	1	2483	tags=28%, list=19%, signal=34%
RAHMAN_TP53_TARGETS_PHOSPHORYLATED	RAHMAN_TP53_TARGETS_PHOSPHORYLATED		21	-0.379926	-1.16481	0.237598	0.362552	1	3134	tags=33%, list=24%, signal=44%
LABBE_TARGETS_OF_TGFB1_AND_WNT3A_DN	LABBE_TARGETS_OF_TGFB1_AND_WNT3A_DN		59	-0.286517	-1.16416	0.166163	0.363464	1	1689	tags=24%, list=13%, signal=27%
KEGG_MAPK_SIGNALING_PATHWAY	KEGG_MAPK_SIGNALING_PATHWAY		186	-0.242345	-1.1641	0.0643564	0.363242	1	3145	tags=33%, list=24%, signal=43%
ROME_INSULIN_TARGETS_IN_MUSCLE_DN	ROME_INSULIN_TARGETS_IN_MUSCLE_DN		125	-0.253681	-1.16299	0.121212	0.364975	1	1767	tags=19%, list=14%, signal=22%
DUTTA_APOPTOSIS_VIA_NFKB	DUTTA_APOPTOSIS_VIA_NFKB		27	-0.350572	-1.16214	0.273529	0.366322	1	2525	tags=41%, list=20%, signal=51%
SU_TESTIS	SU_TESTIS		54	-0.298324	-1.16161	0.213622	0.366998	1	3287	tags=43%, list=26%, signal=57%
DANG_REGULATED_BY_MYC_UP	DANG_REGULATED_BY_MYC_UP		68	-0.282981	-1.16122	0.164671	0.367347	1	3490	tags=32%, list=27%, signal=44%
PENG_LEUCINE_DEPRIVATION_DN	PENG_LEUCINE_DEPRIVATION_DN		181	-0.244158	-1.16097	0.109005	0.367475	1	3654	tags=31%, list=28%, signal=43%
BRUINS_UVC_RESPONSE_VIA_TP53_GROUP_D	BRUINS_UVC_RESPONSE_VIA_TP53_GROUP_D		181	-0.242109	-1.16056	0.119792	0.367984	1	2294	tags=28%, list=18%, signal=33%
PID_ARF6_TRAFFICKING_PATHWAY	PID_ARF6_TRAFFICKING_PATHWAY		35	-0.333015	-1.16031	0.206215	0.36817	1	1397	tags=23%, list=11%, signal=26%
VERRECCHIA_RESPONSE_TO_TGFB1_C1	VERRECCHIA_RESPONSE_TO_TGFB1_C1		19	-0.388317	-1.15934	0.238095	0.369683	1	1830	tags=37%, list=14%, signal=43%
LABBE_TGFB1_TARGETS_UP	LABBE_TGFB1_TARGETS_UP		72	-0.274194	-1.15932	0.219081	0.369396	1	2578	tags=33%, list=20%, signal=41%
FUJII_YBX1_TARGETS_UP	FUJII_YBX1_TARGETS_UP		23	-0.361188	-1.15782	0.2267	0.371969	1	1165	tags=30%, list=9%, signal=33%
SA_B_CELL_RECEPTOR_COMPLEXES	SA_B_CELL_RECEPTOR_COMPLEXES		22	-0.366009	-1.15768	0.271978	0.371936	1	1126	tags=18%, list=9%, signal=20%
WELCSH_BRCA1_TARGETS_UP	WELCSH_BRCA1_TARGETS_UP		182	-0.239252	-1.15762	0.0930233	0.371728	1	2252	tags=26%, list=18%, signal=32%
LAIHO_COLORECTAL_CANCER_SERRATED_UP	LAIHO_COLORECTAL_CANCER_SERRATED_UP		101	-0.271687	-1.15704	0.165385	0.372492	1	2929	tags=30%, list=23%, signal=38%
JI_RESPONSE_TO_FSH_UP	JI_RESPONSE_TO_FSH_UP		62	-0.285258	-1.15652	0.189441	0.373205	1	574	tags=13%, list=4%, signal=13%
ZHAN_MULTIPLE_MYELOMA_DN	ZHAN_MULTIPLE_MYELOMA_DN		25	-0.359244	-1.15644	0.247549	0.373021	1	1890	tags=36%, list=15%, signal=42%
JIANG_AGING_HYPOTHALAMUS_DN	JIANG_AGING_HYPOTHALAMUS_DN		35	-0.330238	-1.15615	0.218232	0.373271	1	2041	tags=31%, list=16%, signal=37%
KEGG_FRUCTOSE_AND_MANNOSE_METABOLISM	KEGG_FRUCTOSE_AND_MANNOSE_METABOLISM		27	-0.348606	-1.15605	0.263441	0.373198	1	4196	tags=52%, list=33%, signal=77%
MORI_EMU_MYC_LYMPHOMA_BY_ONSET_TIME_DN	MORI_EMU_MYC_LYMPHOMA_BY_ONSET_TIME_DN		15	-0.409253	-1.15601	0.264563	0.372921	1	1874	tags=40%, list=15%, signal=47%
MARTINEZ_RB1_AND_TP53_TARGETS_UP	MARTINEZ_RB1_AND_TP53_TARGETS_UP		436	-0.220761	-1.15518	0.0693069	0.374188	1	2698	tags=26%, list=21%, signal=32%
CROONQUIST_NRAS_VS_STROMAL_STIMULATION_UP	CROONQUIST_NRAS_VS_STROMAL_STIMULATION_UP		24	-0.367442	-1.15466	0.249307	0.37487	1	1268	tags=29%, list=10%, signal=32%
REACTOME_SIGNALLING_TO_RAS	REACTOME_SIGNALLING_TO_RAS		25	-0.354435	-1.15461	0.246154	0.374614	1	1569	tags=28%, list=12%, signal=32%
VANASSE_BCL2_TARGETS_UP	VANASSE_BCL2_TARGETS_UP		23	-0.367337	-1.15407	0.251256	0.375346	1	1844	tags=35%, list=14%, signal=41%
THEODOROU_MAMMARY_TUMORIGENESIS	THEODOROU_MAMMARY_TUMORIGENESIS		16	-0.397254	-1.15357	0.267532	0.375973	1	952	tags=25%, list=7%, signal=27%
TRACEY_RESISTANCE_TO_IFNA2_DN	TRACEY_RESISTANCE_TO_IFNA2_DN		25	-0.34925	-1.15325	0.246411	0.37624	1	1768	tags=24%, list=14%, signal=28%
BHATI_G2M_ARREST_BY_2METHOXYESTRADIOL_UP	BHATI_G2M_ARREST_BY_2METHOXYESTRADIOL_UP		95	-0.267092	-1.15255	0.197917	0.377276	1	1816	tags=22%, list=14%, signal=26%
CHARAFE_BREAST_CANCER_LUMINAL_VS_BASAL_UP	CHARAFE_BREAST_CANCER_LUMINAL_VS_BASAL_UP		297	-0.228895	-1.15208	0.112782	0.377818	1	2515	tags=27%, list=20%, signal=32%
BURTON_ADIPOGENESIS_8	BURTON_ADIPOGENESIS_8		78	-0.274387	-1.1509	0.162162	0.37983	1	2477	tags=27%, list=19%, signal=33%
JIANG_HYPOXIA_CANCER	JIANG_HYPOXIA_CANCER		76	-0.277894	-1.15025	0.194539	0.380734	1	2149	tags=24%, list=17%, signal=28%
GRUETZMANN_PANCREATIC_CANCER_DN	GRUETZMANN_PANCREATIC_CANCER_DN		150	-0.244302	-1.14973	0.142857	0.381326	1	2241	tags=21%, list=17%, signal=25%
IVANOVA_HEMATOPOIESIS_INTERMEDIATE_PROGENITOR	IVANOVA_HEMATOPOIESIS_INTERMEDIATE_PROGENITOR		127	-0.253653	-1.14962	0.144628	0.381197	1	2177	tags=20%, list=17%, signal=24%
STEIN_ESR1_TARGETS	STEIN_ESR1_TARGETS		73	-0.277307	-1.14862	0.214765	0.382829	1	2853	tags=33%, list=22%, signal=42%
KYNG_DNA_DAMAGE_BY_GAMMA_AND_UV_RADIATION	KYNG_DNA_DAMAGE_BY_GAMMA_AND_UV_RADIATION		67	-0.281442	-1.14819	0.215947	0.383362	1	3712	tags=42%, list=29%, signal=58%
DANG_MYC_TARGETS_UP	DANG_MYC_TARGETS_UP		134	-0.248344	-1.14772	0.132075	0.383968	1	1825	tags=16%, list=14%, signal=19%
KORKOLA_YOLK_SAC_TUMOR	KORKOLA_YOLK_SAC_TUMOR		37	-0.321144	-1.14718	0.248603	0.384703	1	2472	tags=38%, list=19%, signal=47%
RADMACHER_AML_PROGNOSIS	RADMACHER_AML_PROGNOSIS		60	-0.288302	-1.1471	0.227139	0.384556	1	3145	tags=42%, list=24%, signal=55%
FERRARI_RESPONSE_TO_FENRETINIDE_UP	FERRARI_RESPONSE_TO_FENRETINIDE_UP		17	-0.394776	-1.14685	0.272021	0.384726	1	1368	tags=29%, list=11%, signal=33%
PID_RET_PATHWAY	PID_RET_PATHWAY		36	-0.326887	-1.14633	0.218023	0.385391	1	3088	tags=44%, list=24%, signal=58%
LEE_AGING_CEREBELLUM_UP	LEE_AGING_CEREBELLUM_UP		51	-0.304011	-1.14627	0.216617	0.385172	1	3381	tags=41%, list=26%, signal=56%
MAGRANGEAS_MULTIPLE_MYELOMA_IGLL_VS_IGLK_DN	MAGRANGEAS_MULTIPLE_MYELOMA_IGLL_VS_IGLK_DN		18	-0.374471	-1.14539	0.25876	0.386564	1	3708	tags=50%, list=29%, signal=70%
MOOTHA_TCA	MOOTHA_TCA		16	-0.392513	-1.14509	0.272953	0.386873	1	2041	tags=25%, list=16%, signal=30%
BREDEMEYER_RAG_SIGNALING_NOT_VIA_ATM_DN	BREDEMEYER_RAG_SIGNALING_NOT_VIA_ATM_DN		43	-0.309494	-1.14466	0.212534	0.387418	1	2756	tags=40%, list=21%, signal=50%
KONDO_EZH2_TARGETS	KONDO_EZH2_TARGETS		164	-0.243937	-1.14284	0.140351	0.390681	1	2825	tags=34%, list=22%, signal=42%
DAVICIONI_PAX_FOXO1_SIGNATURE_IN_ARMS_UP	DAVICIONI_PAX_FOXO1_SIGNATURE_IN_ARMS_UP		50	-0.296389	-1.14197	0.251462	0.392066	1	2698	tags=28%, list=21%, signal=35%
PHONG_TNF_RESPONSE_VIA_P38_COMPLETE	PHONG_TNF_RESPONSE_VIA_P38_COMPLETE		206	-0.235945	-1.14144	0.121547	0.392792	1	2610	tags=29%, list=20%, signal=36%
LINDSTEDT_DENDRITIC_CELL_MATURATION_D	LINDSTEDT_DENDRITIC_CELL_MATURATION_D		44	-0.299814	-1.14054	0.233038	0.394286	1	2472	tags=41%, list=19%, signal=50%
BHAT_ESR1_TARGETS_NOT_VIA_AKT1_DN	BHAT_ESR1_TARGETS_NOT_VIA_AKT1_DN		69	-0.278972	-1.14051	0.203125	0.393994	1	2483	tags=33%, list=19%, signal=41%
SANSOM_APC_TARGETS_REQUIRE_MYC	SANSOM_APC_TARGETS_REQUIRE_MYC		184	-0.234292	-1.14035	0.108911	0.393992	1	3317	tags=31%, list=26%, signal=41%
WENG_POR_TARGETS_LIVER_DN	WENG_POR_TARGETS_LIVER_DN		15	-0.395421	-1.14024	0.296482	0.393855	1	1265	tags=20%, list=10%, signal=22%
GRAHAM_CML_QUIESCENT_VS_NORMAL_QUIESCENT_DN	GRAHAM_CML_QUIESCENT_VS_NORMAL_QUIESCENT_DN		28	-0.337676	-1.14001	0.246719	0.394056	1	1141	tags=29%, list=9%, signal=31%
JIANG_AGING_CEREBRAL_CORTEX_DN	JIANG_AGING_CEREBRAL_CORTEX_DN		44	-0.302619	-1.13997	0.244838	0.393799	1	2047	tags=23%, list=16%, signal=27%
HERNANDEZ_MITOTIC_ARREST_BY_DOCETAXEL_1_UP	HERNANDEZ_MITOTIC_ARREST_BY_DOCETAXEL_1_UP		20	-0.371224	-1.13954	0.2775	0.394418	1	3219	tags=45%, list=25%, signal=60%
VARELA_ZMPSTE24_TARGETS_UP	VARELA_ZMPSTE24_TARGETS_UP		35	-0.321486	-1.13876	0.239316	0.395559	1	1101	tags=23%, list=9%, signal=25%
PEART_HDAC_PROLIFERATION_CLUSTER_DN	PEART_HDAC_PROLIFERATION_CLUSTER_DN		70	-0.272457	-1.13811	0.22069	0.396522	1	1856	tags=21%, list=14%, signal=25%
PID_LYSOPHOSPHOLIPID_PATHWAY	PID_LYSOPHOSPHOLIPID_PATHWAY		57	-0.283948	-1.13795	0.239344	0.396476	1	1977	tags=30%, list=15%, signal=35%
ZHOU_TNF_SIGNALING_4HR	ZHOU_TNF_SIGNALING_4HR		51	-0.292816	-1.13784	0.221239	0.39638	1	3379	tags=35%, list=26%, signal=48%
APRELIKOVA_BRCA1_TARGETS	APRELIKOVA_BRCA1_TARGETS		41	-0.312315	-1.13723	0.251479	0.397283	1	1725	tags=22%, list=13%, signal=25%
KYNG_ENVIRONMENTAL_STRESS_RESPONSE_NOT_BY_GAMMA_IN_WS	KYNG_ENVIRONMENTAL_STRESS_RESPONSE_NOT_BY_GAMMA_IN_WS		29	-0.347032	-1.13703	0.263566	0.397332	1	1547	tags=24%, list=12%, signal=27%
DARWICHE_PAPILLOMA_RISK_HIGH_UP	DARWICHE_PAPILLOMA_RISK_HIGH_UP		99	-0.259238	-1.13701	0.189474	0.397061	1	2984	tags=32%, list=23%, signal=42%
ONDER_CDH1_SIGNALING_VIA_CTNNB1	ONDER_CDH1_SIGNALING_VIA_CTNNB1		54	-0.292344	-1.13674	0.240854	0.397323	1	2580	tags=41%, list=20%, signal=51%
ACEVEDO_LIVER_CANCER_WITH_H3K27ME3_DN	ACEVEDO_LIVER_CANCER_WITH_H3K27ME3_DN		103	-0.262351	-1.13655	0.188	0.397385	1	2368	tags=28%, list=18%, signal=34%
BIOCARTA_IGF1_PATHWAY	BIOCARTA_IGF1_PATHWAY		21	-0.37988	-1.13579	0.279012	0.398539	1	1126	tags=29%, list=9%, signal=31%
BROWNE_HCMV_INFECTION_48HR_DN	BROWNE_HCMV_INFECTION_48HR_DN		351	-0.222907	-1.13573	0.0703125	0.398352	1	2148	tags=25%, list=17%, signal=29%
BIOCARTA_WNT_PATHWAY	BIOCARTA_WNT_PATHWAY		24	-0.346821	-1.13568	0.27933	0.398098	1	1856	tags=29%, list=14%, signal=34%
WU_SILENCED_BY_METHYLATION_IN_BLADDER_CANCER	WU_SILENCED_BY_METHYLATION_IN_BLADDER_CANCER		34	-0.317529	-1.13532	0.248538	0.398499	1	2152	tags=41%, list=17%, signal=49%
BLALOCK_ALZHEIMERS_DISEASE_INCIPIENT_UP	BLALOCK_ALZHEIMERS_DISEASE_INCIPIENT_UP		328	-0.220629	-1.13531	0.0878378	0.398204	1	2498	tags=25%, list=19%, signal=30%
ACEVEDO_METHYLATED_IN_LIVER_CANCER_DN	ACEVEDO_METHYLATED_IN_LIVER_CANCER_DN		388	-0.218459	-1.13522	0.0948276	0.39804	1	2102	tags=24%, list=16%, signal=28%
BERNARD_PPAPDC1B_TARGETS_DN	BERNARD_PPAPDC1B_TARGETS_DN		43	-0.30839	-1.13516	0.240793	0.397836	1	1502	tags=30%, list=12%, signal=34%
DAVICIONI_RHABDOMYOSARCOMA_PAX_FOXO1_FUSION_UP	DAVICIONI_RHABDOMYOSARCOMA_PAX_FOXO1_FUSION_UP		53	-0.288706	-1.13501	0.235119	0.397801	1	1920	tags=28%, list=15%, signal=33%
TAKEDA_TARGETS_OF_NUP98_HOXA9_FUSION_8D_DN	TAKEDA_TARGETS_OF_NUP98_HOXA9_FUSION_8D_DN		102	-0.255789	-1.13459	0.205323	0.398359	1	2323	tags=29%, list=18%, signal=36%
DARWICHE_SKIN_TUMOR_PROMOTER_UP	DARWICHE_SKIN_TUMOR_PROMOTER_UP		99	-0.257882	-1.13314	0.184931	0.400936	1	2973	tags=33%, list=23%, signal=43%
WEIGEL_OXIDATIVE_STRESS_BY_TBH_AND_H2O2	WEIGEL_OXIDATIVE_STRESS_BY_TBH_AND_H2O2		30	-0.335436	-1.13311	0.275401	0.400641	1	3654	tags=47%, list=28%, signal=65%
MAHAJAN_RESPONSE_TO_IL1A_DN	MAHAJAN_RESPONSE_TO_IL1A_DN		66	-0.27664	-1.13304	0.204947	0.400462	1	3207	tags=39%, list=25%, signal=52%
SASSON_RESPONSE_TO_GONADOTROPHINS_DN	SASSON_RESPONSE_TO_GONADOTROPHINS_DN		77	-0.273999	-1.13282	0.21017	0.40056	1	2052	tags=26%, list=16%, signal=31%
KEGG_STEROID_BIOSYNTHESIS	KEGG_STEROID_BIOSYNTHESIS		16	-0.392066	-1.13273	0.297362	0.400428	1	3989	tags=63%, list=31%, signal=90%
FAELT_B_CLL_WITH_VH3_21_UP	FAELT_B_CLL_WITH_VH3_21_UP		40	-0.31229	-1.13181	0.239193	0.402007	1	4494	tags=52%, list=35%, signal=80%
PID_FCER1_PATHWAY	PID_FCER1_PATHWAY		50	-0.298683	-1.13128	0.232143	0.402791	1	3120	tags=40%, list=24%, signal=53%
KEGG_PROGESTERONE_MEDIATED_OOCYTE_MATURATION	KEGG_PROGESTERONE_MEDIATED_OOCYTE_MATURATION		70	-0.277322	-1.12991	0.229682	0.405233	1	1292	tags=20%, list=10%, signal=22%
VANOEVELEN_MYOGENESIS_SIN3A_TARGETS	VANOEVELEN_MYOGENESIS_SIN3A_TARGETS		197	-0.236673	-1.12991	0.140097	0.404902	1	2528	tags=25%, list=20%, signal=30%
REACTOME_GPCR_DOWNSTREAM_SIGNALING	REACTOME_GPCR_DOWNSTREAM_SIGNALING		186	-0.236005	-1.12923	0.15544	0.405938	1	3121	tags=38%, list=24%, signal=50%
REACTOME_CELL_CYCLE	REACTOME_CELL_CYCLE		354	-0.219076	-1.12774	0.117647	0.408644	1	2303	tags=21%, list=18%, signal=25%
SMID_BREAST_CANCER_RELAPSE_IN_BRAIN_UP	SMID_BREAST_CANCER_RELAPSE_IN_BRAIN_UP		21	-0.369574	-1.12768	0.284153	0.408414	1	2403	tags=43%, list=19%, signal=53%
BIOCARTA_CARM_ER_PATHWAY	BIOCARTA_CARM_ER_PATHWAY		31	-0.321969	-1.12767	0.255435	0.408094	1	2371	tags=29%, list=18%, signal=36%
MENSSEN_MYC_TARGETS	MENSSEN_MYC_TARGETS		52	-0.288956	-1.12655	0.246246	0.410146	1	3355	tags=27%, list=26%, signal=36%
LI_LUNG_CANCER	LI_LUNG_CANCER		32	-0.321404	-1.12601	0.26257	0.410908	1	2207	tags=41%, list=17%, signal=49%
REACTOME_TRAF6_MEDIATED_INDUCTION_OF_NFKB_AND_MAP_KINASES_UPON_TLR7_8_OR_9_ACTIVATION	REACTOME_TRAF6_MEDIATED_INDUCTION_OF_NFKB_AND_MAP_KINASES_UPON_TLR7_8_OR_9_ACTIVATION		68	-0.274648	-1.12596	0.216129	0.4107	1	2856	tags=26%, list=22%, signal=34%
ROSS_AML_WITH_CBFB_MYH11_FUSION	ROSS_AML_WITH_CBFB_MYH11_FUSION		31	-0.329631	-1.12508	0.26776	0.412252	1	1111	tags=19%, list=9%, signal=21%
KYNG_DNA_DAMAGE_UP	KYNG_DNA_DAMAGE_UP		164	-0.239882	-1.12501	0.175966	0.412105	1	1433	tags=18%, list=11%, signal=20%
AMUNDSON_POOR_SURVIVAL_AFTER_GAMMA_RADIATION_2G	AMUNDSON_POOR_SURVIVAL_AFTER_GAMMA_RADIATION_2G		157	-0.238598	-1.12433	0.16318	0.413145	1	2208	tags=27%, list=17%, signal=32%
REACTOME_OXYGEN_DEPENDENT_PROLINE_HYDROXYLATION_OF_HYPOXIA_INDUCIBLE_FACTOR_ALPHA	REACTOME_OXYGEN_DEPENDENT_PROLINE_HYDROXYLATION_OF_HYPOXIA_INDUCIBLE_FACTOR_ALPHA		15	-0.399048	-1.12294	0.321596	0.415688	1	4288	tags=53%, list=33%, signal=80%
GARGALOVIC_RESPONSE_TO_OXIDIZED_PHOSPHOLIPIDS_BLUE_DN	GARGALOVIC_RESPONSE_TO_OXIDIZED_PHOSPHOLIPIDS_BLUE_DN		47	-0.296256	-1.12285	0.254545	0.41553	1	1445	tags=19%, list=11%, signal=21%
GAL_LEUKEMIC_STEM_CELL_UP	GAL_LEUKEMIC_STEM_CELL_UP		96	-0.260061	-1.12259	0.201493	0.415727	1	3220	tags=40%, list=25%, signal=52%
FERNANDEZ_BOUND_BY_MYC	FERNANDEZ_BOUND_BY_MYC		153	-0.240717	-1.12188	0.152466	0.416835	1	2792	tags=30%, list=22%, signal=38%
IIZUKA_LIVER_CANCER_PROGRESSION_G2_G3_UP	IIZUKA_LIVER_CANCER_PROGRESSION_G2_G3_UP		22	-0.354885	-1.12131	0.255814	0.417584	1	2295	tags=32%, list=18%, signal=39%
HOLLEMAN_ASPARAGINASE_RESISTANCE_ALL_DN	HOLLEMAN_ASPARAGINASE_RESISTANCE_ALL_DN		23	-0.349738	-1.12124	0.303922	0.417379	1	4435	tags=48%, list=34%, signal=73%
THILLAINADESAN_ZNF217_TARGETS_UP	THILLAINADESAN_ZNF217_TARGETS_UP		38	-0.311979	-1.12084	0.284058	0.417908	1	1387	tags=24%, list=11%, signal=26%
REACTOME_PLATELET_HOMEOSTASIS	REACTOME_PLATELET_HOMEOSTASIS		48	-0.288353	-1.12037	0.265363	0.418604	1	1760	tags=23%, list=14%, signal=26%
BIOCARTA_CHREBP2_PATHWAY	BIOCARTA_CHREBP2_PATHWAY		35	-0.322747	-1.12015	0.286517	0.418678	1	1638	tags=26%, list=13%, signal=29%
OUELLET_CULTURED_OVARIAN_CANCER_INVASIVE_VS_LMP_UP	OUELLET_CULTURED_OVARIAN_CANCER_INVASIVE_VS_LMP_UP		63	-0.273944	-1.12012	0.22956	0.418401	1	2135	tags=24%, list=17%, signal=28%
HASLINGER_B_CLL_WITH_CHROMOSOME_12_TRISOMY	HASLINGER_B_CLL_WITH_CHROMOSOME_12_TRISOMY		22	-0.356264	-1.11961	0.278646	0.419069	1	1713	tags=27%, list=13%, signal=31%
KIM_WT1_TARGETS_12HR_DN	KIM_WT1_TARGETS_12HR_DN		174	-0.233475	-1.11952	0.17734	0.418934	1	1904	tags=20%, list=15%, signal=23%
LIU_CMYB_TARGETS_UP	LIU_CMYB_TARGETS_UP		133	-0.242941	-1.11886	0.201646	0.419945	1	2307	tags=25%, list=18%, signal=30%
MCLACHLAN_DENTAL_CARIES_DN	MCLACHLAN_DENTAL_CARIES_DN		59	-0.284088	-1.11854	0.264331	0.420226	1	1820	tags=36%, list=14%, signal=41%
REACTOME_BRANCHED_CHAIN_AMINO_ACID_CATABOLISM	REACTOME_BRANCHED_CHAIN_AMINO_ACID_CATABOLISM		16	-0.39375	-1.11721	0.29199	0.422674	1	1022	tags=19%, list=8%, signal=20%
SCHLOSSER_MYC_TARGETS_AND_SERUM_RESPONSE_UP	SCHLOSSER_MYC_TARGETS_AND_SERUM_RESPONSE_UP		46	-0.297176	-1.11714	0.252976	0.422492	1	2818	tags=30%, list=22%, signal=39%
KANG_IMMORTALIZED_BY_TERT_DN	KANG_IMMORTALIZED_BY_TERT_DN		58	-0.278877	-1.11663	0.231231	0.423223	1	1505	tags=28%, list=12%, signal=31%
KIM_GERMINAL_CENTER_T_HELPER_UP	KIM_GERMINAL_CENTER_T_HELPER_UP		51	-0.290469	-1.1158	0.265861	0.424654	1	2105	tags=25%, list=16%, signal=30%
NING_CHRONIC_OBSTRUCTIVE_PULMONARY_DISEASE_DN	NING_CHRONIC_OBSTRUCTIVE_PULMONARY_DISEASE_DN		102	-0.252315	-1.11573	0.216607	0.424472	1	2904	tags=33%, list=23%, signal=43%
SATO_SILENCED_EPIGENETICALLY_IN_PANCREATIC_CANCER	SATO_SILENCED_EPIGENETICALLY_IN_PANCREATIC_CANCER		26	-0.353792	-1.1156	0.30179	0.424426	1	3283	tags=46%, list=26%, signal=62%
YAGI_AML_SURVIVAL	YAGI_AML_SURVIVAL		108	-0.250342	-1.11512	0.203571	0.425078	1	4022	tags=44%, list=31%, signal=64%
SCHEIDEREIT_IKK_INTERACTING_PROTEINS	SCHEIDEREIT_IKK_INTERACTING_PROTEINS		53	-0.287348	-1.11499	0.267806	0.424992	1	1842	tags=21%, list=14%, signal=24%
NAKAMURA_ADIPOGENESIS_EARLY_DN	NAKAMURA_ADIPOGENESIS_EARLY_DN		29	-0.329893	-1.11488	0.301837	0.424908	1	1270	tags=24%, list=10%, signal=27%
GOTZMANN_EPITHELIAL_TO_MESENCHYMAL_TRANSITION_UP	GOTZMANN_EPITHELIAL_TO_MESENCHYMAL_TRANSITION_UP		59	-0.28758	-1.11477	0.261538	0.424764	1	2472	tags=29%, list=19%, signal=36%
REACTOME_SYNTHESIS_OF_PIPS_AT_THE_GOLGI_MEMBRANE	REACTOME_SYNTHESIS_OF_PIPS_AT_THE_GOLGI_MEMBRANE		16	-0.382064	-1.11471	0.319101	0.424568	1	2133	tags=31%, list=17%, signal=37%
PID_REELIN_PATHWAY	PID_REELIN_PATHWAY		27	-0.336671	-1.11404	0.276596	0.425556	1	1789	tags=30%, list=14%, signal=34%
SONG_TARGETS_OF_IE86_CMV_PROTEIN	SONG_TARGETS_OF_IE86_CMV_PROTEIN		60	-0.279908	-1.11388	0.263844	0.425568	1	978	tags=17%, list=8%, signal=18%
REACTOME_NEURONAL_SYSTEM	REACTOME_NEURONAL_SYSTEM		148	-0.240392	-1.11386	0.216981	0.425267	1	2132	tags=28%, list=17%, signal=33%
TRAYNOR_RETT_SYNDROM_UP	TRAYNOR_RETT_SYNDROM_UP		32	-0.318876	-1.11381	0.272189	0.425048	1	2250	tags=41%, list=17%, signal=49%
REACTOME_SLC_MEDIATED_TRANSMEMBRANE_TRANSPORT	REACTOME_SLC_MEDIATED_TRANSMEMBRANE_TRANSPORT		139	-0.239092	-1.1136	0.190045	0.425173	1	2396	tags=29%, list=19%, signal=36%
KOHOUTEK_CCNT2_TARGETS	KOHOUTEK_CCNT2_TARGETS		35	-0.313737	-1.11333	0.299169	0.425395	1	1933	tags=31%, list=15%, signal=37%
GABRIELY_MIR21_TARGETS	GABRIELY_MIR21_TARGETS		271	-0.223992	-1.1132	0.137255	0.425331	1	2843	tags=28%, list=22%, signal=36%
PID_ERBB1_DOWNSTREAM_PATHWAY	PID_ERBB1_DOWNSTREAM_PATHWAY		100	-0.25164	-1.11257	0.221818	0.426272	1	3430	tags=39%, list=27%, signal=53%
ROPERO_HDAC2_TARGETS	ROPERO_HDAC2_TARGETS		65	-0.274335	-1.11222	0.275316	0.426703	1	2988	tags=38%, list=23%, signal=50%
ALONSO_METASTASIS_UP	ALONSO_METASTASIS_UP		169	-0.236006	-1.112	0.188341	0.426821	1	1732	tags=18%, list=13%, signal=20%
REACTOME_NUCLEAR_RECEPTOR_TRANSCRIPTION_PATHWAY	REACTOME_NUCLEAR_RECEPTOR_TRANSCRIPTION_PATHWAY		31	-0.327587	-1.1118	0.277311	0.426927	1	2942	tags=32%, list=23%, signal=42%
NUNODA_RESPONSE_TO_DASATINIB_IMATINIB_UP	NUNODA_RESPONSE_TO_DASATINIB_IMATINIB_UP		29	-0.32894	-1.11149	0.301939	0.427219	1	2641	tags=41%, list=21%, signal=52%
LI_CISPLATIN_RESISTANCE_DN	LI_CISPLATIN_RESISTANCE_DN		21	-0.358527	-1.11099	0.319035	0.427887	1	931	tags=24%, list=7%, signal=26%
LE_EGR2_TARGETS_DN	LE_EGR2_TARGETS_DN		78	-0.263811	-1.11086	0.226351	0.427803	1	2098	tags=27%, list=16%, signal=32%
BROWNE_HCMV_INFECTION_10HR_DN	BROWNE_HCMV_INFECTION_10HR_DN		46	-0.28739	-1.10998	0.275758	0.429337	1	2812	tags=35%, list=22%, signal=44%
PAPASPYRIDONOS_UNSTABLE_ATEROSCLEROTIC_PLAQUE_DN	PAPASPYRIDONOS_UNSTABLE_ATEROSCLEROTIC_PLAQUE_DN		34	-0.316085	-1.10976	0.261972	0.429469	1	1467	tags=21%, list=11%, signal=23%
KARLSSON_TGFB1_TARGETS_UP	KARLSSON_TGFB1_TARGETS_UP		117	-0.24932	-1.1097	0.243902	0.42926	1	1768	tags=18%, list=14%, signal=21%
ONKEN_UVEAL_MELANOMA_DN	ONKEN_UVEAL_MELANOMA_DN		468	-0.209319	-1.10888	0.111111	0.430712	1	2733	tags=25%, list=21%, signal=30%
BYSTROEM_CORRELATED_WITH_IL5_UP	BYSTROEM_CORRELATED_WITH_IL5_UP		38	-0.310698	-1.10832	0.27809	0.43151	1	3247	tags=39%, list=25%, signal=53%
FIGUEROA_AML_METHYLATION_CLUSTER_6_UP	FIGUEROA_AML_METHYLATION_CLUSTER_6_UP		103	-0.256211	-1.10812	0.231092	0.431601	1	2343	tags=25%, list=18%, signal=31%
REACTOME_GLUTATHIONE_CONJUGATION	REACTOME_GLUTATHIONE_CONJUGATION		16	-0.376133	-1.10781	0.323529	0.431922	1	1710	tags=31%, list=13%, signal=36%
REACTOME_FACTORS_INVOLVED_IN_MEGAKARYOCYTE_DEVELOPMENT_AND_PLATELET_PRODUCTION	REACTOME_FACTORS_INVOLVED_IN_MEGAKARYOCYTE_DEVELOPMENT_AND_PLATELET_PRODUCTION		87	-0.260377	-1.10751	0.276753	0.432154	1	1910	tags=26%, list=15%, signal=31%
DAIRKEE_CANCER_PRONE_RESPONSE_BPA_E2	DAIRKEE_CANCER_PRONE_RESPONSE_BPA_E2		95	-0.251715	-1.10751	0.240418	0.431814	1	3820	tags=35%, list=30%, signal=49%
BOQUEST_STEM_CELL_DN	BOQUEST_STEM_CELL_DN		115	-0.249663	-1.10745	0.225806	0.43161	1	2337	tags=31%, list=18%, signal=38%
FONTAINE_THYROID_TUMOR_UNCERTAIN_MALIGNANCY_DN	FONTAINE_THYROID_TUMOR_UNCERTAIN_MALIGNANCY_DN		16	-0.387019	-1.10603	0.3225	0.434266	1	865	tags=25%, list=7%, signal=27%
PARK_HSC_AND_MULTIPOTENT_PROGENITORS	PARK_HSC_AND_MULTIPOTENT_PROGENITORS		47	-0.289856	-1.10591	0.265861	0.434236	1	2870	tags=32%, list=22%, signal=41%
REACTOME_NUCLEAR_SIGNALING_BY_ERBB4	REACTOME_NUCLEAR_SIGNALING_BY_ERBB4		25	-0.336882	-1.10332	0.321622	0.43941	1	509	tags=16%, list=4%, signal=17%
PURBEY_TARGETS_OF_CTBP1_NOT_SATB1_DN	PURBEY_TARGETS_OF_CTBP1_NOT_SATB1_DN		314	-0.215925	-1.10314	0.122449	0.439496	1	1810	tags=18%, list=14%, signal=21%
KIM_MYCN_AMPLIFICATION_TARGETS_DN	KIM_MYCN_AMPLIFICATION_TARGETS_DN		87	-0.263006	-1.10285	0.264925	0.439798	1	2557	tags=29%, list=20%, signal=36%
BILANGES_SERUM_SENSITIVE_GENES	BILANGES_SERUM_SENSITIVE_GENES		70	-0.268552	-1.10249	0.269481	0.440222	1	2793	tags=37%, list=22%, signal=47%
KEGG_CELL_CYCLE	KEGG_CELL_CYCLE		118	-0.245846	-1.10224	0.235294	0.440362	1	2274	tags=28%, list=18%, signal=34%
BIOCARTA_FCER1_PATHWAY	BIOCARTA_FCER1_PATHWAY		34	-0.317201	-1.10202	0.296919	0.440471	1	3118	tags=47%, list=24%, signal=62%
CAFFAREL_RESPONSE_TO_THC_24HR_5_DN	CAFFAREL_RESPONSE_TO_THC_24HR_5_DN		53	-0.284048	-1.102	0.281553	0.440171	1	1876	tags=21%, list=15%, signal=24%
LEE_TARGETS_OF_PTCH1_AND_SUFU_UP	LEE_TARGETS_OF_PTCH1_AND_SUFU_UP		43	-0.300834	-1.10156	0.31454	0.440715	1	3659	tags=44%, list=28%, signal=62%
FULCHER_INFLAMMATORY_RESPONSE_LECTIN_VS_LPS_UP	FULCHER_INFLAMMATORY_RESPONSE_LECTIN_VS_LPS_UP		436	-0.212636	-1.10142	0.107843	0.440678	1	1696	tags=17%, list=13%, signal=19%
BIOCARTA_MEF2D_PATHWAY	BIOCARTA_MEF2D_PATHWAY		16	-0.384849	-1.10122	0.310096	0.440804	1	3614	tags=63%, list=28%, signal=87%
MIKKELSEN_MEF_LCP_WITH_H3K4ME3	MIKKELSEN_MEF_LCP_WITH_H3K4ME3		75	-0.262329	-1.10083	0.237624	0.441284	1	2647	tags=32%, list=21%, signal=40%
MUELLER_PLURINET	MUELLER_PLURINET		273	-0.219895	-1.10054	0.151515	0.441516	1	2338	tags=21%, list=18%, signal=25%
PID_HES_HEY_PATHWAY	PID_HES_HEY_PATHWAY		36	-0.308264	-1.10042	0.302594	0.441433	1	3455	tags=50%, list=27%, signal=68%
YOSHIOKA_LIVER_CANCER_EARLY_RECURRENCE_DN	YOSHIOKA_LIVER_CANCER_EARLY_RECURRENCE_DN		43	-0.287377	-1.10041	0.30581	0.441121	1	3559	tags=37%, list=28%, signal=51%
PETRETTO_HEART_MASS_QTL_CIS_DN	PETRETTO_HEART_MASS_QTL_CIS_DN		21	-0.352805	-1.10039	0.311295	0.440803	1	2588	tags=29%, list=20%, signal=36%
CHEOK_RESPONSE_TO_HD_MTX_DN	CHEOK_RESPONSE_TO_HD_MTX_DN		24	-0.332422	-1.10013	0.337802	0.441021	1	1611	tags=21%, list=13%, signal=24%
GAJATE_RESPONSE_TO_TRABECTEDIN_UP	GAJATE_RESPONSE_TO_TRABECTEDIN_UP		51	-0.289943	-1.09967	0.303681	0.441717	1	2119	tags=31%, list=16%, signal=37%
REACTOME_SIGNALING_BY_TGF_BETA_RECEPTOR_COMPLEX	REACTOME_SIGNALING_BY_TGF_BETA_RECEPTOR_COMPLEX		58	-0.271263	-1.09966	0.258786	0.441394	1	2023	tags=26%, list=16%, signal=31%
BROWN_MYELOID_CELL_DEVELOPMENT_DN	BROWN_MYELOID_CELL_DEVELOPMENT_DN		98	-0.249785	-1.09914	0.232394	0.442149	1	1800	tags=17%, list=14%, signal=20%
PARENT_MTOR_SIGNALING_UP	PARENT_MTOR_SIGNALING_UP		480	-0.207012	-1.09883	0.108696	0.442446	1	3609	tags=34%, list=28%, signal=45%
GEORGANTAS_HSC_MARKERS	GEORGANTAS_HSC_MARKERS		44	-0.288632	-1.09847	0.302053	0.442864	1	1141	tags=20%, list=9%, signal=22%
COLIN_PILOCYTIC_ASTROCYTOMA_VS_GLIOBLASTOMA_UP	COLIN_PILOCYTIC_ASTROCYTOMA_VS_GLIOBLASTOMA_UP		25	-0.330823	-1.09775	0.338889	0.443957	1	2217	tags=48%, list=17%, signal=58%
PID_CERAMIDE_PATHWAY	PID_CERAMIDE_PATHWAY		45	-0.292324	-1.09773	0.3	0.443651	1	2882	tags=40%, list=22%, signal=51%
SCHLOSSER_SERUM_RESPONSE_AUGMENTED_BY_MYC	SCHLOSSER_SERUM_RESPONSE_AUGMENTED_BY_MYC		93	-0.254216	-1.09754	0.243902	0.44369	1	2751	tags=28%, list=21%, signal=35%
LIAO_HAVE_SOX4_BINDING_SITES	LIAO_HAVE_SOX4_BINDING_SITES		33	-0.310537	-1.09635	0.322251	0.445894	1	3092	tags=36%, list=24%, signal=48%
SPIRA_SMOKERS_LUNG_CANCER_UP	SPIRA_SMOKERS_LUNG_CANCER_UP		31	-0.319752	-1.09534	0.288952	0.447718	1	2241	tags=32%, list=17%, signal=39%
HESS_TARGETS_OF_HOXA9_AND_MEIS1_UP	HESS_TARGETS_OF_HOXA9_AND_MEIS1_UP		58	-0.27874	-1.09455	0.277778	0.449043	1	1779	tags=19%, list=14%, signal=22%
REACTOME_GLUCAGON_TYPE_LIGAND_RECEPTORS	REACTOME_GLUCAGON_TYPE_LIGAND_RECEPTORS		15	-0.39414	-1.09389	0.339367	0.450119	1	3054	tags=47%, list=24%, signal=61%
ISSAEVA_MLL2_TARGETS	ISSAEVA_MLL2_TARGETS		38	-0.300391	-1.09251	0.30226	0.452685	1	519	tags=21%, list=4%, signal=22%
KEGG_COLORECTAL_CANCER	KEGG_COLORECTAL_CANCER		59	-0.276705	-1.09238	0.283133	0.452598	1	3144	tags=39%, list=24%, signal=51%
REACTOME_SIGNAL_AMPLIFICATION	REACTOME_SIGNAL_AMPLIFICATION		25	-0.330476	-1.09209	0.327731	0.452921	1	4484	tags=60%, list=35%, signal=92%
LI_WILMS_TUMOR	LI_WILMS_TUMOR		17	-0.37386	-1.0917	0.313984	0.45341	1	1599	tags=29%, list=12%, signal=34%
REACTOME_SIGNALING_BY_RHO_GTPASES	REACTOME_SIGNALING_BY_RHO_GTPASES		95	-0.253248	-1.09112	0.279245	0.454365	1	2343	tags=29%, list=18%, signal=36%
IVANOVA_HEMATOPOIESIS_MATURE_CELL	IVANOVA_HEMATOPOIESIS_MATURE_CELL		226	-0.222401	-1.09099	0.22043	0.454305	1	2424	tags=25%, list=19%, signal=30%
MATZUK_CENTRAL_FOR_FEMALE_FERTILITY	MATZUK_CENTRAL_FOR_FEMALE_FERTILITY		15	-0.381987	-1.09056	0.326781	0.454908	1	1419	tags=40%, list=11%, signal=45%
REACTOME_HS_GAG_DEGRADATION	REACTOME_HS_GAG_DEGRADATION		17	-0.365381	-1.09005	0.325183	0.45568	1	1883	tags=41%, list=15%, signal=48%
BROWNE_HCMV_INFECTION_30MIN_DN	BROWNE_HCMV_INFECTION_30MIN_DN		104	-0.245192	-1.08957	0.241259	0.456386	1	1523	tags=18%, list=12%, signal=21%
RUAN_RESPONSE_TO_TROGLITAZONE_DN	RUAN_RESPONSE_TO_TROGLITAZONE_DN		15	-0.386864	-1.08922	0.341801	0.456862	1	2203	tags=33%, list=17%, signal=40%
DACOSTA_UV_RESPONSE_VIA_ERCC3_XPCS_DN	DACOSTA_UV_RESPONSE_VIA_ERCC3_XPCS_DN		82	-0.259742	-1.08867	0.268707	0.45775	1	2490	tags=30%, list=19%, signal=38%
ABBUD_LIF_SIGNALING_1_DN	ABBUD_LIF_SIGNALING_1_DN		19	-0.355773	-1.08864	0.322751	0.457449	1	2203	tags=37%, list=17%, signal=44%
SIMBULAN_PARP1_TARGETS_UP	SIMBULAN_PARP1_TARGETS_UP		21	-0.347329	-1.08828	0.33871	0.457868	1	922	tags=29%, list=7%, signal=31%
NADLER_HYPERGLYCEMIA_AT_OBESITY	NADLER_HYPERGLYCEMIA_AT_OBESITY		49	-0.279474	-1.08726	0.307229	0.459784	1	1717	tags=22%, list=13%, signal=26%
WIERENGA_STAT5A_TARGETS_GROUP1	WIERENGA_STAT5A_TARGETS_GROUP1		96	-0.249068	-1.08691	0.266423	0.460168	1	2052	tags=24%, list=16%, signal=28%
MISHRA_CARCINOMA_ASSOCIATED_FIBROBLAST_DN	MISHRA_CARCINOMA_ASSOCIATED_FIBROBLAST_DN		18	-0.371069	-1.08681	0.33162	0.46005	1	1974	tags=33%, list=15%, signal=39%
RIZKI_TUMOR_INVASIVENESS_2D_UP	RIZKI_TUMOR_INVASIVENESS_2D_UP		52	-0.284149	-1.08669	0.295598	0.459947	1	2063	tags=23%, list=16%, signal=27%
PID_AMB2_NEUTROPHILS_PATHWAY	PID_AMB2_NEUTROPHILS_PATHWAY		26	-0.328475	-1.08653	0.325641	0.459969	1	3508	tags=46%, list=27%, signal=63%
YAO_TEMPORAL_RESPONSE_TO_PROGESTERONE_CLUSTER_10	YAO_TEMPORAL_RESPONSE_TO_PROGESTERONE_CLUSTER_10		63	-0.268381	-1.08647	0.290323	0.45974	1	1674	tags=17%, list=13%, signal=20%
RAO_BOUND_BY_SALL4	RAO_BOUND_BY_SALL4		178	-0.228283	-1.08611	0.221698	0.460222	1	2374	tags=25%, list=18%, signal=30%
VERHAAK_GLIOBLASTOMA_CLASSICAL	VERHAAK_GLIOBLASTOMA_CLASSICAL		124	-0.24	-1.08535	0.263158	0.461616	1	2550	tags=32%, list=20%, signal=40%
BURTON_ADIPOGENESIS_PEAK_AT_8HR	BURTON_ADIPOGENESIS_PEAK_AT_8HR		36	-0.301041	-1.08522	0.31454	0.461559	1	1064	tags=19%, list=8%, signal=21%
BIOCARTA_CDMAC_PATHWAY	BIOCARTA_CDMAC_PATHWAY		15	-0.376357	-1.08493	0.34434	0.461866	1	1977	tags=27%, list=15%, signal=31%
GHANDHI_DIRECT_IRRADIATION_DN	GHANDHI_DIRECT_IRRADIATION_DN		25	-0.338162	-1.08366	0.298734	0.464301	1	2889	tags=44%, list=22%, signal=57%
SA_CASPASE_CASCADE	SA_CASPASE_CASCADE		16	-0.375468	-1.0831	0.347044	0.46525	1	2023	tags=38%, list=16%, signal=44%
PID_CASPASE_PATHWAY	PID_CASPASE_PATHWAY		46	-0.29082	-1.08219	0.310241	0.466997	1	2652	tags=35%, list=21%, signal=44%
DEN_INTERACT_WITH_LCA5	DEN_INTERACT_WITH_LCA5		26	-0.330575	-1.08064	0.316754	0.470031	1	2207	tags=23%, list=17%, signal=28%
SILIGAN_TARGETS_OF_EWS_FLI1_FUSION_UP	SILIGAN_TARGETS_OF_EWS_FLI1_FUSION_UP		15	-0.384644	-1.07997	0.337438	0.471149	1	2638	tags=53%, list=21%, signal=67%
REACTOME_GPVI_MEDIATED_ACTIVATION_CASCADE	REACTOME_GPVI_MEDIATED_ACTIVATION_CASCADE		22	-0.342727	-1.0797	0.354067	0.471399	1	1519	tags=27%, list=12%, signal=31%
FINETTI_BREAST_CANCERS_KINOME_BLUE	FINETTI_BREAST_CANCERS_KINOME_BLUE		17	-0.367496	-1.07949	0.343826	0.471515	1	843	tags=24%, list=7%, signal=25%
ZWANG_EGF_INTERVAL_DN	ZWANG_EGF_INTERVAL_DN		149	-0.233134	-1.07934	0.237864	0.471498	1	1692	tags=21%, list=13%, signal=24%
FRASOR_RESPONSE_TO_ESTRADIOL_UP	FRASOR_RESPONSE_TO_ESTRADIOL_UP		29	-0.317765	-1.07916	0.330073	0.471547	1	1681	tags=41%, list=13%, signal=47%
STARK_PREFRONTAL_CORTEX_22Q11_DELETION_UP	STARK_PREFRONTAL_CORTEX_22Q11_DELETION_UP		166	-0.230197	-1.07897	0.259259	0.471615	1	2512	tags=29%, list=20%, signal=35%
KEGG_ARRHYTHMOGENIC_RIGHT_VENTRICULAR_CARDIOMYOPATHY_ARVC	KEGG_ARRHYTHMOGENIC_RIGHT_VENTRICULAR_CARDIOMYOPATHY_ARVC		41	-0.29322	-1.07875	0.323899	0.471737	1	2027	tags=32%, list=16%, signal=38%
OSMAN_BLADDER_CANCER_UP	OSMAN_BLADDER_CANCER_UP		365	-0.208527	-1.07811	0.15625	0.472797	1	2820	tags=27%, list=22%, signal=34%
MARIADASON_RESPONSE_TO_BUTYRATE_SULINDAC_6	MARIADASON_RESPONSE_TO_BUTYRATE_SULINDAC_6		44	-0.289064	-1.07806	0.303725	0.472529	1	1819	tags=23%, list=14%, signal=26%
NUTT_GBM_VS_AO_GLIOMA_DN	NUTT_GBM_VS_AO_GLIOMA_DN		37	-0.297276	-1.07703	0.290419	0.474495	1	3355	tags=30%, list=26%, signal=40%
BIOCARTA_TGFB_PATHWAY	BIOCARTA_TGFB_PATHWAY		18	-0.361757	-1.07703	0.34456	0.474154	1	1821	tags=22%, list=14%, signal=26%
KEGG_CALCIUM_SIGNALING_PATHWAY	KEGG_CALCIUM_SIGNALING_PATHWAY		93	-0.248634	-1.07682	0.311538	0.474234	1	3374	tags=40%, list=26%, signal=54%
WELCSH_BRCA1_TARGETS_DN	WELCSH_BRCA1_TARGETS_DN		136	-0.233271	-1.07665	0.252294	0.474277	1	2935	tags=22%, list=23%, signal=28%
PID_UPA_UPAR_PATHWAY	PID_UPA_UPAR_PATHWAY		24	-0.339214	-1.0758	0.357326	0.475812	1	1890	tags=42%, list=15%, signal=49%
NAKAMURA_METASTASIS	NAKAMURA_METASTASIS		36	-0.309831	-1.07538	0.34384	0.476387	1	3558	tags=42%, list=28%, signal=57%
KYNG_RESPONSE_TO_H2O2_VIA_ERCC6_UP	KYNG_RESPONSE_TO_H2O2_VIA_ERCC6_UP		35	-0.295037	-1.075	0.32345	0.476913	1	1338	tags=20%, list=10%, signal=22%
PASQUALUCCI_LYMPHOMA_BY_GC_STAGE_DN	PASQUALUCCI_LYMPHOMA_BY_GC_STAGE_DN		124	-0.238331	-1.07498	0.256917	0.476598	1	3322	tags=41%, list=26%, signal=55%
YAO_TEMPORAL_RESPONSE_TO_PROGESTERONE_CLUSTER_12	YAO_TEMPORAL_RESPONSE_TO_PROGESTERONE_CLUSTER_12		70	-0.258511	-1.07297	0.311475	0.480924	1	2395	tags=27%, list=19%, signal=33%
SANSOM_APC_TARGETS_DN	SANSOM_APC_TARGETS_DN		214	-0.219857	-1.07207	0.223529	0.482514	1	2437	tags=26%, list=19%, signal=31%
SIG_IL4RECEPTOR_IN_B_LYPHOCYTES	SIG_IL4RECEPTOR_IN_B_LYPHOCYTES		26	-0.321976	-1.07085	0.359897	0.485004	1	3564	tags=50%, list=28%, signal=69%
CHEOK_RESPONSE_TO_MERCAPTOPURINE_AND_HD_MTX_DN	CHEOK_RESPONSE_TO_MERCAPTOPURINE_AND_HD_MTX_DN		20	-0.347876	-1.06957	0.376812	0.487657	1	3050	tags=35%, list=24%, signal=46%
KAUFFMANN_MELANOMA_RELAPSE_UP	KAUFFMANN_MELANOMA_RELAPSE_UP		59	-0.265238	-1.06929	0.331412	0.48792	1	2386	tags=27%, list=19%, signal=33%
REACTOME_SIGNALLING_TO_ERKS	REACTOME_SIGNALLING_TO_ERKS		33	-0.310672	-1.06806	0.365385	0.490534	1	1569	tags=24%, list=12%, signal=28%
GROSS_ELK3_TARGETS_DN	GROSS_ELK3_TARGETS_DN		24	-0.336623	-1.06696	0.36253	0.492749	1	3503	tags=46%, list=27%, signal=63%
WANG_CLIM2_TARGETS_UP	WANG_CLIM2_TARGETS_UP		212	-0.219178	-1.06658	0.243243	0.493246	1	1819	tags=19%, list=14%, signal=22%
WILSON_PROTEASES_AT_TUMOR_BONE_INTERFACE_UP	WILSON_PROTEASES_AT_TUMOR_BONE_INTERFACE_UP		17	-0.358996	-1.06641	0.383838	0.493256	1	2244	tags=29%, list=17%, signal=36%
MALONEY_RESPONSE_TO_17AAG_DN	MALONEY_RESPONSE_TO_17AAG_DN		74	-0.256693	-1.06624	0.335484	0.493251	1	4288	tags=41%, list=33%, signal=60%
GUILLAUMOND_KLF10_TARGETS_UP	GUILLAUMOND_KLF10_TARGETS_UP		33	-0.304915	-1.06519	0.321429	0.49536	1	865	tags=18%, list=7%, signal=19%
KEGG_PORPHYRIN_AND_CHLOROPHYLL_METABOLISM	KEGG_PORPHYRIN_AND_CHLOROPHYLL_METABOLISM		20	-0.35043	-1.06498	0.372449	0.495447	1	2900	tags=40%, list=23%, signal=52%
BIOCARTA_GPCR_PATHWAY	BIOCARTA_GPCR_PATHWAY		31	-0.307556	-1.06471	0.346633	0.495676	1	3118	tags=45%, list=24%, signal=59%
SIG_INSULIN_RECEPTOR_PATHWAY_IN_CARDIAC_MYOCYTES	SIG_INSULIN_RECEPTOR_PATHWAY_IN_CARDIAC_MYOCYTES		45	-0.284108	-1.06462	0.347059	0.495542	1	3153	tags=36%, list=25%, signal=47%
REACTOME_MYOGENESIS	REACTOME_MYOGENESIS		20	-0.339076	-1.0646	0.34264	0.495242	1	2527	tags=35%, list=20%, signal=43%
HUTTMANN_B_CLL_POOR_SURVIVAL_UP	HUTTMANN_B_CLL_POOR_SURVIVAL_UP		203	-0.221785	-1.06355	0.262887	0.497466	1	1548	tags=17%, list=12%, signal=19%
TAVAZOIE_METASTASIS	TAVAZOIE_METASTASIS		58	-0.273162	-1.06354	0.353312	0.497142	1	1419	tags=21%, list=11%, signal=23%
REACTOME_NEGATIVE_REGULATION_OF_FGFR_SIGNALING	REACTOME_NEGATIVE_REGULATION_OF_FGFR_SIGNALING		20	-0.356473	-1.06328	0.367089	0.49746	1	700	tags=15%, list=5%, signal=16%
BURTON_ADIPOGENESIS_6	BURTON_ADIPOGENESIS_6		151	-0.227186	-1.06311	0.289916	0.497495	1	2110	tags=19%, list=16%, signal=23%
RASHI_RESPONSE_TO_IONIZING_RADIATION_3	RASHI_RESPONSE_TO_IONIZING_RADIATION_3		44	-0.28172	-1.06267	0.329545	0.498151	1	2419	tags=25%, list=19%, signal=31%
HANN_RESISTANCE_TO_BCL2_INHIBITOR_DN	HANN_RESISTANCE_TO_BCL2_INHIBITOR_DN		31	-0.31001	-1.06256	0.342105	0.498076	1	1265	tags=19%, list=10%, signal=21%
REACTOME_OPIOID_SIGNALLING	REACTOME_OPIOID_SIGNALLING		61	-0.26578	-1.06218	0.326984	0.498575	1	3121	tags=36%, list=24%, signal=47%
PID_ENDOTHELIN_PATHWAY	PID_ENDOTHELIN_PATHWAY		48	-0.277127	-1.06207	0.329609	0.498509	1	1793	tags=25%, list=14%, signal=29%
KEGG_ARGININE_AND_PROLINE_METABOLISM	KEGG_ARGININE_AND_PROLINE_METABOLISM		39	-0.286977	-1.06157	0.351801	0.499368	1	2849	tags=33%, list=22%, signal=43%
OSADA_ASCL1_TARGETS_UP	OSADA_ASCL1_TARGETS_UP		21	-0.341973	-1.06139	0.355556	0.499416	1	1215	tags=29%, list=9%, signal=32%
REACTOME_MAP_KINASE_ACTIVATION_IN_TLR_CASCADE	REACTOME_MAP_KINASE_ACTIVATION_IN_TLR_CASCADE		48	-0.279049	-1.06074	0.338192	0.500556	1	3066	tags=31%, list=24%, signal=41%
ROZANOV_MMP14_TARGETS_DN	ROZANOV_MMP14_TARGETS_DN		21	-0.337245	-1.06054	0.342932	0.50066	1	2226	tags=43%, list=17%, signal=52%
INGRAM_SHH_TARGETS_DN	INGRAM_SHH_TARGETS_DN		41	-0.286649	-1.06013	0.330508	0.501281	1	3103	tags=41%, list=24%, signal=54%
PID_CXCR3_PATHWAY	PID_CXCR3_PATHWAY		34	-0.306867	-1.05931	0.331429	0.502788	1	3088	tags=44%, list=24%, signal=58%
ZHAN_VARIABLE_EARLY_DIFFERENTIATION_GENES_DN	ZHAN_VARIABLE_EARLY_DIFFERENTIATION_GENES_DN		30	-0.311724	-1.05926	0.358757	0.502535	1	820	tags=10%, list=6%, signal=11%
KOKKINAKIS_METHIONINE_DEPRIVATION_96HR_UP	KOKKINAKIS_METHIONINE_DEPRIVATION_96HR_UP		102	-0.240627	-1.05853	0.323194	0.503886	1	2265	tags=26%, list=18%, signal=32%
REACTOME_TRANSPORT_OF_GLUCOSE_AND_OTHER_SUGARS_BILE_SALTS_AND_ORGANIC_ACIDS_METAL_IONS_AND_AMINE_COMPOUNDS	REACTOME_TRANSPORT_OF_GLUCOSE_AND_OTHER_SUGARS_BILE_SALTS_AND_ORGANIC_ACIDS_METAL_IONS_AND_AMINE_COMPOUNDS		40	-0.294102	-1.05844	0.352601	0.503715	1	1017	tags=23%, list=8%, signal=24%
YIH_RESPONSE_TO_ARSENITE_C3	YIH_RESPONSE_TO_ARSENITE_C3		33	-0.302941	-1.05807	0.371758	0.504286	1	924	tags=18%, list=7%, signal=20%
BIOCARTA_EGF_PATHWAY	BIOCARTA_EGF_PATHWAY		28	-0.310928	-1.05737	0.347339	0.505621	1	3088	tags=46%, list=24%, signal=61%
REACTOME_LYSOSOME_VESICLE_BIOGENESIS	REACTOME_LYSOSOME_VESICLE_BIOGENESIS		19	-0.354199	-1.05731	0.375904	0.505421	1	996	tags=21%, list=8%, signal=23%
BAKKER_FOXO3_TARGETS_UP	BAKKER_FOXO3_TARGETS_UP		52	-0.27315	-1.05727	0.34188	0.505136	1	2435	tags=37%, list=19%, signal=45%
PARK_HSC_VS_MULTIPOTENT_PROGENITORS_UP	PARK_HSC_VS_MULTIPOTENT_PROGENITORS_UP		16	-0.363955	-1.05687	0.362694	0.505735	1	2223	tags=31%, list=17%, signal=38%
UEDA_PERIFERAL_CLOCK	UEDA_PERIFERAL_CLOCK		141	-0.226538	-1.0563	0.322581	0.5067	1	2531	tags=26%, list=20%, signal=31%
REACTOME_DIABETES_PATHWAYS	REACTOME_DIABETES_PATHWAYS		109	-0.240576	-1.05581	0.310219	0.507513	1	1773	tags=20%, list=14%, signal=23%
WANG_IMMORTALIZED_BY_HOXA9_AND_MEIS1_UP	WANG_IMMORTALIZED_BY_HOXA9_AND_MEIS1_UP		19	-0.349166	-1.0545	0.394595	0.510154	1	2520	tags=42%, list=20%, signal=52%
POMEROY_MEDULLOBLASTOMA_DESMOPLASIC_VS_CLASSIC_UP	POMEROY_MEDULLOBLASTOMA_DESMOPLASIC_VS_CLASSIC_UP		48	-0.27673	-1.0537	0.358255	0.511718	1	927	tags=15%, list=7%, signal=16%
ZHANG_TLX_TARGETS_DN	ZHANG_TLX_TARGETS_DN		86	-0.248165	-1.05362	0.351255	0.511536	1	2359	tags=26%, list=18%, signal=31%
REACTOME_SIGNALLING_BY_NGF	REACTOME_SIGNALLING_BY_NGF		191	-0.218275	-1.0533	0.308458	0.511968	1	3438	tags=37%, list=27%, signal=50%
ZWANG_EGF_PERSISTENTLY_DN	ZWANG_EGF_PERSISTENTLY_DN		44	-0.279771	-1.05228	0.356037	0.514042	1	2278	tags=30%, list=18%, signal=36%
SWEET_KRAS_TARGETS_DN	SWEET_KRAS_TARGETS_DN		47	-0.270603	-1.05161	0.363636	0.515315	1	1695	tags=23%, list=13%, signal=27%
YU_MYC_TARGETS_DN	YU_MYC_TARGETS_DN		30	-0.315859	-1.05156	0.358247	0.515049	1	1606	tags=27%, list=12%, signal=30%
SASSON_RESPONSE_TO_FORSKOLIN_UP	SASSON_RESPONSE_TO_FORSKOLIN_UP		80	-0.251145	-1.05137	0.34589	0.515123	1	2203	tags=26%, list=17%, signal=31%
ACEVEDO_LIVER_CANCER_DN	ACEVEDO_LIVER_CANCER_DN		379	-0.199606	-1.05134	0.243478	0.514801	1	2202	tags=21%, list=17%, signal=24%
BIOCARTA_TCR_PATHWAY	BIOCARTA_TCR_PATHWAY		36	-0.293929	-1.05094	0.379032	0.515421	1	3118	tags=47%, list=24%, signal=62%
PID_CDC42_PATHWAY	PID_CDC42_PATHWAY		63	-0.261105	-1.05086	0.346801	0.515228	1	3144	tags=32%, list=24%, signal=42%
TAKEDA_TARGETS_OF_NUP98_HOXA9_FUSION_16D_UP	TAKEDA_TARGETS_OF_NUP98_HOXA9_FUSION_16D_UP		94	-0.242085	-1.05017	0.30855	0.516512	1	1793	tags=27%, list=14%, signal=31%
RAMPON_ENRICHED_LEARNING_ENVIRONMENT_LATE_UP	RAMPON_ENRICHED_LEARNING_ENVIRONMENT_LATE_UP		20	-0.343521	-1.04997	0.369898	0.516681	1	2932	tags=45%, list=23%, signal=58%
REACTOME_APC_C_CDC20_MEDIATED_DEGRADATION_OF_MITOTIC_PROTEINS	REACTOME_APC_C_CDC20_MEDIATED_DEGRADATION_OF_MITOTIC_PROTEINS		62	-0.257555	-1.04956	0.324675	0.517361	1	950	tags=11%, list=7%, signal=12%
REACTOME_ADP_SIGNALLING_THROUGH_P2RY12	REACTOME_ADP_SIGNALLING_THROUGH_P2RY12		16	-0.36641	-1.04952	0.394937	0.517114	1	3054	tags=44%, list=24%, signal=57%
COULOUARN_TEMPORAL_TGFB1_SIGNATURE_DN	COULOUARN_TEMPORAL_TGFB1_SIGNATURE_DN		103	-0.238441	-1.0495	0.338028	0.516772	1	2128	tags=27%, list=17%, signal=32%
ROVERSI_GLIOMA_COPY_NUMBER_DN	ROVERSI_GLIOMA_COPY_NUMBER_DN		40	-0.284697	-1.04919	0.359281	0.517172	1	1143	tags=18%, list=9%, signal=19%
KEGG_LONG_TERM_POTENTIATION	KEGG_LONG_TERM_POTENTIATION		52	-0.271235	-1.0491	0.365625	0.517031	1	1865	tags=25%, list=15%, signal=29%
HASLINGER_B_CLL_WITH_17P13_DELETION	HASLINGER_B_CLL_WITH_17P13_DELETION		18	-0.344179	-1.04886	0.394608	0.517284	1	4100	tags=50%, list=32%, signal=73%
PID_ECADHERIN_KERATINOCYTE_PATHWAY	PID_ECADHERIN_KERATINOCYTE_PATHWAY		16	-0.365239	-1.04884	0.38481	0.516975	1	4421	tags=63%, list=34%, signal=95%
YANG_BREAST_CANCER_ESR1_LASER_UP	YANG_BREAST_CANCER_ESR1_LASER_UP		29	-0.312684	-1.04864	0.381081	0.517091	1	2851	tags=45%, list=22%, signal=57%
FIGUEROA_AML_METHYLATION_CLUSTER_2_UP	FIGUEROA_AML_METHYLATION_CLUSTER_2_UP		38	-0.29218	-1.0486	0.401813	0.51682	1	1329	tags=24%, list=10%, signal=26%
YAGI_AML_WITH_INV_16_TRANSLOCATION	YAGI_AML_WITH_INV_16_TRANSLOCATION		321	-0.208437	-1.04854	0.311475	0.516596	1	2356	tags=20%, list=18%, signal=24%
KOYAMA_SEMA3B_TARGETS_DN	KOYAMA_SEMA3B_TARGETS_DN		330	-0.20531	-1.0482	0.274809	0.517037	1	2939	tags=28%, list=23%, signal=36%
SMITH_TERT_TARGETS_DN	SMITH_TERT_TARGETS_DN		76	-0.251191	-1.04739	0.356902	0.518571	1	1644	tags=21%, list=13%, signal=24%
BIOCARTA_PYK2_PATHWAY	BIOCARTA_PYK2_PATHWAY		28	-0.322639	-1.04711	0.373711	0.518868	1	3154	tags=39%, list=25%, signal=52%
LIU_SOX4_TARGETS_DN	LIU_SOX4_TARGETS_DN		278	-0.209614	-1.04627	0.282895	0.520555	1	2874	tags=28%, list=22%, signal=35%
GU_PDEF_TARGETS_DN	GU_PDEF_TARGETS_DN		22	-0.336878	-1.04598	0.4	0.520903	1	1719	tags=27%, list=13%, signal=31%
PID_ANGIOPOIETIN_RECEPTOR_PATHWAY	PID_ANGIOPOIETIN_RECEPTOR_PATHWAY		38	-0.291541	-1.04565	0.363128	0.521351	1	4156	tags=55%, list=32%, signal=81%
REACTOME_SIGNALING_BY_ILS	REACTOME_SIGNALING_BY_ILS		78	-0.24867	-1.04552	0.368421	0.521359	1	1518	tags=18%, list=12%, signal=20%
REACTOME_SYNTHESIS_OF_PC	REACTOME_SYNTHESIS_OF_PC		15	-0.373272	-1.04539	0.361111	0.521323	1	2976	tags=47%, list=23%, signal=61%
PID_MYC_REPRESS_PATHWAY	PID_MYC_REPRESS_PATHWAY		53	-0.267482	-1.04527	0.371601	0.521242	1	2525	tags=30%, list=20%, signal=37%
KLEIN_PRIMARY_EFFUSION_LYMPHOMA_UP	KLEIN_PRIMARY_EFFUSION_LYMPHOMA_UP		37	-0.290599	-1.04491	0.389646	0.5217	1	2341	tags=32%, list=18%, signal=40%
MCBRYAN_PUBERTAL_TGFB1_TARGETS_DN	MCBRYAN_PUBERTAL_TGFB1_TARGETS_DN		42	-0.283796	-1.04441	0.366071	0.522556	1	1465	tags=21%, list=11%, signal=24%
LEIN_MIDBRAIN_MARKERS	LEIN_MIDBRAIN_MARKERS		50	-0.269894	-1.04439	0.376437	0.522229	1	2326	tags=36%, list=18%, signal=44%
KEGG_HYPERTROPHIC_CARDIOMYOPATHY_HCM	KEGG_HYPERTROPHIC_CARDIOMYOPATHY_HCM		41	-0.28375	-1.04435	0.386819	0.521975	1	1632	tags=29%, list=13%, signal=33%
HELLER_HDAC_TARGETS_DN	HELLER_HDAC_TARGETS_DN		225	-0.215283	-1.04213	0.312883	0.526962	1	2563	tags=27%, list=20%, signal=33%
WIKMAN_ASBESTOS_LUNG_CANCER_DN	WIKMAN_ASBESTOS_LUNG_CANCER_DN		17	-0.354286	-1.04158	0.398458	0.527927	1	2894	tags=35%, list=23%, signal=45%
REACTOME_NEPHRIN_INTERACTIONS	REACTOME_NEPHRIN_INTERACTIONS		16	-0.357162	-1.0412	0.389022	0.528446	1	1593	tags=38%, list=12%, signal=43%
BOYAULT_LIVER_CANCER_SUBCLASS_G6_UP	BOYAULT_LIVER_CANCER_SUBCLASS_G6_UP		53	-0.264893	-1.04108	0.376582	0.528352	1	1165	tags=17%, list=9%, signal=19%
REACTOME_MEMBRANE_TRAFFICKING	REACTOME_MEMBRANE_TRAFFICKING		103	-0.236455	-1.04071	0.365385	0.52892	1	1981	tags=20%, list=15%, signal=24%
ZHONG_SECRETOME_OF_LUNG_CANCER_AND_MACROPHAGE	ZHONG_SECRETOME_OF_LUNG_CANCER_AND_MACROPHAGE		64	-0.254096	-1.04029	0.370242	0.529598	1	3764	tags=45%, list=29%, signal=64%
DUAN_PRDM5_TARGETS	DUAN_PRDM5_TARGETS		52	-0.266701	-1.03957	0.386228	0.530976	1	1768	tags=25%, list=14%, signal=29%
HINATA_NFKB_TARGETS_FIBROBLAST_UP	HINATA_NFKB_TARGETS_FIBROBLAST_UP		62	-0.255191	-1.0391	0.401316	0.531693	1	2472	tags=31%, list=19%, signal=38%
MCCABE_HOXC6_TARGETS_CANCER_DN	MCCABE_HOXC6_TARGETS_CANCER_DN		20	-0.343367	-1.03891	0.402564	0.531816	1	3349	tags=50%, list=26%, signal=68%
LINDSTEDT_DENDRITIC_CELL_MATURATION_C	LINDSTEDT_DENDRITIC_CELL_MATURATION_C		50	-0.274718	-1.03849	0.36039	0.532476	1	1185	tags=24%, list=9%, signal=26%
KEGG_METABOLISM_OF_XENOBIOTICS_BY_CYTOCHROME_P450	KEGG_METABOLISM_OF_XENOBIOTICS_BY_CYTOCHROME_P450		22	-0.326026	-1.03816	0.417526	0.53293	1	1710	tags=23%, list=13%, signal=26%
OLSSON_E2F3_TARGETS_UP	OLSSON_E2F3_TARGETS_UP		20	-0.333128	-1.03811	0.385604	0.532679	1	1530	tags=30%, list=12%, signal=34%
YAO_TEMPORAL_RESPONSE_TO_PROGESTERONE_CLUSTER_0	YAO_TEMPORAL_RESPONSE_TO_PROGESTERONE_CLUSTER_0		65	-0.25121	-1.0376	0.36646	0.533595	1	650	tags=14%, list=5%, signal=15%
TONG_INTERACT_WITH_PTTG1	TONG_INTERACT_WITH_PTTG1		49	-0.276947	-1.03704	0.376812	0.534564	1	1166	tags=12%, list=9%, signal=13%
KAYO_AGING_MUSCLE_DN	KAYO_AGING_MUSCLE_DN		103	-0.238879	-1.03697	0.397849	0.534369	1	1933	tags=17%, list=15%, signal=20%
SHAFFER_IRF4_TARGETS_IN_ACTIVATED_DENDRITIC_CELL	SHAFFER_IRF4_TARGETS_IN_ACTIVATED_DENDRITIC_CELL		54	-0.265668	-1.03694	0.335211	0.534087	1	2191	tags=28%, list=17%, signal=33%
BOYLAN_MULTIPLE_MYELOMA_D_UP	BOYLAN_MULTIPLE_MYELOMA_D_UP		75	-0.251522	-1.03618	0.381579	0.535582	1	1905	tags=24%, list=15%, signal=28%
KEGG_BUTANOATE_METABOLISM	KEGG_BUTANOATE_METABOLISM		23	-0.328004	-1.03594	0.387268	0.535773	1	4838	tags=61%, list=38%, signal=97%
PECE_MAMMARY_STEM_CELL_DN	PECE_MAMMARY_STEM_CELL_DN		123	-0.228445	-1.03537	0.376866	0.536823	1	1397	tags=15%, list=11%, signal=17%
HWANG_PROSTATE_CANCER_MARKERS	HWANG_PROSTATE_CANCER_MARKERS		20	-0.339447	-1.03493	0.415617	0.537556	1	2047	tags=30%, list=16%, signal=36%
HEIDENBLAD_AMPLIFIED_IN_PANCREATIC_CANCER	HEIDENBLAD_AMPLIFIED_IN_PANCREATIC_CANCER		27	-0.312053	-1.03485	0.395664	0.53736	1	756	tags=15%, list=6%, signal=16%
REACTOME_GASTRIN_CREB_SIGNALLING_PATHWAY_VIA_PKC_AND_MAPK	REACTOME_GASTRIN_CREB_SIGNALLING_PATHWAY_VIA_PKC_AND_MAPK		93	-0.235045	-1.03475	0.363296	0.53723	1	3088	tags=33%, list=24%, signal=44%
FIRESTEIN_CTNNB1_PATHWAY	FIRESTEIN_CTNNB1_PATHWAY		29	-0.302309	-1.03438	0.371658	0.537746	1	3400	tags=45%, list=26%, signal=61%
RUIZ_TNC_TARGETS_DN	RUIZ_TNC_TARGETS_DN		124	-0.230828	-1.0338	0.369919	0.538857	1	2386	tags=27%, list=19%, signal=33%
PID_TGFBR_PATHWAY	PID_TGFBR_PATHWAY		54	-0.268207	-1.03351	0.382445	0.539196	1	2211	tags=26%, list=17%, signal=31%
TOMLINS_PROSTATE_CANCER_UP	TOMLINS_PROSTATE_CANCER_UP		36	-0.294009	-1.03343	0.384615	0.539017	1	3200	tags=36%, list=25%, signal=48%
NABA_BASEMENT_MEMBRANES	NABA_BASEMENT_MEMBRANES		23	-0.323749	-1.03208	0.386534	0.542016	1	2227	tags=35%, list=17%, signal=42%
TAYLOR_METHYLATED_IN_ACUTE_LYMPHOBLASTIC_LEUKEMIA	TAYLOR_METHYLATED_IN_ACUTE_LYMPHOBLASTIC_LEUKEMIA		64	-0.258846	-1.03069	0.40303	0.544972	1	1844	tags=19%, list=14%, signal=22%
BENPORATH_OCT4_TARGETS	BENPORATH_OCT4_TARGETS		241	-0.207211	-1.03012	0.348315	0.545937	1	2470	tags=23%, list=19%, signal=28%
MELLMAN_TUT1_TARGETS_UP	MELLMAN_TUT1_TARGETS_UP		17	-0.353155	-1.02939	0.394805	0.547317	1	375	tags=12%, list=3%, signal=12%
KEGG_ENDOCYTOSIS	KEGG_ENDOCYTOSIS		152	-0.220722	-1.0293	0.386555	0.547163	1	1216	tags=16%, list=9%, signal=17%
ZWANG_EGF_PERSISTENTLY_UP	ZWANG_EGF_PERSISTENTLY_UP		24	-0.322048	-1.02928	0.398396	0.546828	1	609	tags=17%, list=5%, signal=17%
REACTOME_IL_2_SIGNALING	REACTOME_IL_2_SIGNALING		27	-0.318603	-1.02907	0.412214	0.546988	1	1151	tags=22%, list=9%, signal=24%
BRUECKNER_TARGETS_OF_MIRLET7A3_DN	BRUECKNER_TARGETS_OF_MIRLET7A3_DN		55	-0.263857	-1.02901	0.404389	0.546764	1	1111	tags=18%, list=9%, signal=20%
KEGG_NEUROTROPHIN_SIGNALING_PATHWAY	KEGG_NEUROTROPHIN_SIGNALING_PATHWAY		108	-0.229055	-1.02885	0.367424	0.546776	1	3153	tags=32%, list=25%, signal=43%
REACTOME_DNA_REPLICATION	REACTOME_DNA_REPLICATION		181	-0.217287	-1.02808	0.340206	0.548246	1	2386	tags=21%, list=19%, signal=25%
XU_GH1_AUTOCRINE_TARGETS_UP	XU_GH1_AUTOCRINE_TARGETS_UP		172	-0.215613	-1.02736	0.384279	0.549584	1	1775	tags=19%, list=14%, signal=21%
GROSS_HIF1A_TARGETS_DN	GROSS_HIF1A_TARGETS_DN		20	-0.334707	-1.02689	0.390663	0.550368	1	3327	tags=50%, list=26%, signal=67%
BHAT_ESR1_TARGETS_VIA_AKT1_DN	BHAT_ESR1_TARGETS_VIA_AKT1_DN		59	-0.259555	-1.02625	0.410169	0.551643	1	2327	tags=32%, list=18%, signal=39%
HEIDENBLAD_AMPLICON_8Q24_UP	HEIDENBLAD_AMPLICON_8Q24_UP		34	-0.2968	-1.02599	0.430199	0.55188	1	2599	tags=29%, list=20%, signal=37%
CHANGOLKAR_H2AFY_TARGETS_UP	CHANGOLKAR_H2AFY_TARGETS_UP		38	-0.287456	-1.02565	0.405028	0.552424	1	752	tags=13%, list=6%, signal=14%
FLOTHO_PEDIATRIC_ALL_THERAPY_RESPONSE_DN	FLOTHO_PEDIATRIC_ALL_THERAPY_RESPONSE_DN		21	-0.332875	-1.02564	0.391521	0.552087	1	2029	tags=33%, list=16%, signal=40%
SEMENZA_HIF1_TARGETS	SEMENZA_HIF1_TARGETS		27	-0.317827	-1.0256	0.412234	0.551816	1	2203	tags=41%, list=17%, signal=49%
BIOCARTA_G2_PATHWAY	BIOCARTA_G2_PATHWAY		23	-0.327404	-1.02537	0.389685	0.551967	1	1173	tags=26%, list=9%, signal=29%
BACOLOD_RESISTANCE_TO_ALKYLATING_AGENTS_DN	BACOLOD_RESISTANCE_TO_ALKYLATING_AGENTS_DN		51	-0.266387	-1.02492	0.368116	0.552738	1	3036	tags=39%, list=24%, signal=51%
LIU_NASOPHARYNGEAL_CARCINOMA	LIU_NASOPHARYNGEAL_CARCINOMA		54	-0.258648	-1.0248	0.425076	0.552648	1	4279	tags=43%, list=33%, signal=64%
SENGUPTA_NASOPHARYNGEAL_CARCINOMA_WITH_LMP1_DN	SENGUPTA_NASOPHARYNGEAL_CARCINOMA_WITH_LMP1_DN		55	-0.259388	-1.0248	0.412607	0.552273	1	1681	tags=25%, list=13%, signal=29%
HUMMEL_BURKITTS_LYMPHOMA_UP	HUMMEL_BURKITTS_LYMPHOMA_UP		36	-0.288623	-1.0248	0.397661	0.551899	1	1378	tags=22%, list=11%, signal=25%
PID_ALPHA_SYNUCLEIN_PATHWAY	PID_ALPHA_SYNUCLEIN_PATHWAY		24	-0.319491	-1.0241	0.406685	0.553239	1	1463	tags=17%, list=11%, signal=19%
ZHANG_RESPONSE_TO_IKK_INHIBITOR_AND_TNF_DN	ZHANG_RESPONSE_TO_IKK_INHIBITOR_AND_TNF_DN		89	-0.23547	-1.02372	0.426621	0.553804	1	1923	tags=22%, list=15%, signal=26%
PARENT_MTOR_SIGNALING_DN	PARENT_MTOR_SIGNALING_DN		29	-0.300763	-1.02371	0.405405	0.553455	1	1449	tags=24%, list=11%, signal=27%
REACTOME_TRANSPORT_OF_INORGANIC_CATIONS_ANIONS_AND_AMINO_ACIDS_OLIGOPEPTIDES	REACTOME_TRANSPORT_OF_INORGANIC_CATIONS_ANIONS_AND_AMINO_ACIDS_OLIGOPEPTIDES		56	-0.262958	-1.02173	0.438597	0.557948	1	2150	tags=32%, list=17%, signal=38%
REACTOME_G0_AND_EARLY_G1	REACTOME_G0_AND_EARLY_G1		21	-0.332254	-1.02167	0.392593	0.557712	1	2263	tags=33%, list=18%, signal=40%
BASAKI_YBX1_TARGETS_DN	BASAKI_YBX1_TARGETS_DN		305	-0.198316	-1.02143	0.391892	0.557917	1	2379	tags=24%, list=19%, signal=28%
DAVICIONI_MOLECULAR_ARMS_VS_ERMS_UP	DAVICIONI_MOLECULAR_ARMS_VS_ERMS_UP		266	-0.205166	-1.02129	0.346591	0.557922	1	3359	tags=33%, list=26%, signal=43%
LASTOWSKA_COAMPLIFIED_WITH_MYCN	LASTOWSKA_COAMPLIFIED_WITH_MYCN		32	-0.294572	-1.02113	0.395161	0.557955	1	2980	tags=34%, list=23%, signal=45%
NELSON_RESPONSE_TO_ANDROGEN_DN	NELSON_RESPONSE_TO_ANDROGEN_DN		17	-0.348999	-1.02066	0.424594	0.558778	1	2106	tags=35%, list=16%, signal=42%
RAO_BOUND_BY_SALL4_ISOFORM_B	RAO_BOUND_BY_SALL4_ISOFORM_B		390	-0.196514	-1.02044	0.375	0.558957	1	3093	tags=29%, list=24%, signal=38%
REACTOME_REGULATION_OF_INSULIN_SECRETION	REACTOME_REGULATION_OF_INSULIN_SECRETION		65	-0.24669	-1.02034	0.385093	0.558841	1	2894	tags=34%, list=23%, signal=43%
CHANDRAN_METASTASIS_TOP50_DN	CHANDRAN_METASTASIS_TOP50_DN		41	-0.276964	-1.02024	0.451039	0.558712	1	2283	tags=22%, list=18%, signal=27%
STEIN_ESRRA_TARGETS_RESPONSIVE_TO_ESTROGEN_UP	STEIN_ESRRA_TARGETS_RESPONSIVE_TO_ESTROGEN_UP		26	-0.316471	-1.02008	0.411168	0.558724	1	3704	tags=42%, list=29%, signal=59%
MIKKELSEN_NPC_ICP_WITH_H3K4ME3	MIKKELSEN_NPC_ICP_WITH_H3K4ME3		353	-0.196358	-1.0196	0.342105	0.559511	1	1412	tags=16%, list=11%, signal=17%
PID_MYC_ACTIV_PATHWAY	PID_MYC_ACTIV_PATHWAY		75	-0.242479	-1.01928	0.419142	0.559924	1	2089	tags=23%, list=16%, signal=27%
CHESLER_BRAIN_HIGHEST_GENETIC_VARIANCE	CHESLER_BRAIN_HIGHEST_GENETIC_VARIANCE		30	-0.294009	-1.01892	0.424581	0.560475	1	2222	tags=27%, list=17%, signal=32%
FIGUEROA_AML_METHYLATION_CLUSTER_3_DN	FIGUEROA_AML_METHYLATION_CLUSTER_3_DN		28	-0.307941	-1.01823	0.424552	0.561801	1	3105	tags=39%, list=24%, signal=52%
BOYLAN_MULTIPLE_MYELOMA_D_CLUSTER_UP	BOYLAN_MULTIPLE_MYELOMA_D_CLUSTER_UP		25	-0.308409	-1.01793	0.392208	0.562171	1	1905	tags=28%, list=15%, signal=33%
BAE_BRCA1_TARGETS_UP	BAE_BRCA1_TARGETS_UP		64	-0.251736	-1.01706	0.416949	0.563867	1	2293	tags=25%, list=18%, signal=30%
LU_AGING_BRAIN_DN	LU_AGING_BRAIN_DN		120	-0.223819	-1.01599	0.418327	0.566177	1	2266	tags=24%, list=18%, signal=29%
PID_NFAT_3PATHWAY	PID_NFAT_3PATHWAY		45	-0.271142	-1.01586	0.442897	0.56613	1	3153	tags=33%, list=25%, signal=44%
BOGNI_TREATMENT_RELATED_MYELOID_LEUKEMIA_DN	BOGNI_TREATMENT_RELATED_MYELOID_LEUKEMIA_DN		29	-0.29552	-1.01584	0.411924	0.565796	1	2472	tags=31%, list=19%, signal=38%
REACTOME_SIGNALING_BY_PDGF	REACTOME_SIGNALING_BY_PDGF		98	-0.230887	-1.015	0.403922	0.567482	1	2007	tags=26%, list=16%, signal=30%
VALK_AML_CLUSTER_10	VALK_AML_CLUSTER_10		23	-0.322246	-1.01495	0.438202	0.567212	1	1793	tags=43%, list=14%, signal=50%
AMIT_SERUM_RESPONSE_480_MCF10A	AMIT_SERUM_RESPONSE_480_MCF10A		26	-0.307437	-1.01452	0.421594	0.567918	1	3062	tags=31%, list=24%, signal=40%
KEGG_GLYCEROPHOSPHOLIPID_METABOLISM	KEGG_GLYCEROPHOSPHOLIPID_METABOLISM		59	-0.257235	-1.01444	0.401235	0.567752	1	3540	tags=39%, list=28%, signal=54%
REACTOME_INTEGRATION_OF_ENERGY_METABOLISM	REACTOME_INTEGRATION_OF_ENERGY_METABOLISM		86	-0.239265	-1.01438	0.411765	0.56754	1	2136	tags=26%, list=17%, signal=30%
PID_INTEGRIN_A4B1_PATHWAY	PID_INTEGRIN_A4B1_PATHWAY		27	-0.30093	-1.01421	0.423592	0.56755	1	3154	tags=41%, list=25%, signal=54%
PID_CXCR4_PATHWAY	PID_CXCR4_PATHWAY		79	-0.243694	-1.01417	0.426229	0.567251	1	2447	tags=33%, list=19%, signal=40%
BRUINS_UVC_RESPONSE_VIA_TP53_GROUP_B	BRUINS_UVC_RESPONSE_VIA_TP53_GROUP_B		382	-0.195626	-1.01412	0.33945	0.567025	1	2278	tags=22%, list=18%, signal=26%
DOANE_BREAST_CANCER_ESR1_DN	DOANE_BREAST_CANCER_ESR1_DN		21	-0.330013	-1.01333	0.421875	0.568575	1	3222	tags=57%, list=25%, signal=76%
DELLA_RESPONSE_TO_TSA_AND_BUTYRATE	DELLA_RESPONSE_TO_TSA_AND_BUTYRATE		20	-0.321336	-1.01312	0.417755	0.568654	1	2465	tags=40%, list=19%, signal=49%
PID_TELOMERASE_PATHWAY	PID_TELOMERASE_PATHWAY		64	-0.25175	-1.01221	0.432927	0.57055	1	2219	tags=27%, list=17%, signal=32%
NIKOLSKY_BREAST_CANCER_8P12_P11_AMPLICON	NIKOLSKY_BREAST_CANCER_8P12_P11_AMPLICON		42	-0.271276	-1.01216	0.452941	0.570295	1	3145	tags=33%, list=24%, signal=44%
MOLENAAR_TARGETS_OF_CCND1_AND_CDK4_UP	MOLENAAR_TARGETS_OF_CCND1_AND_CDK4_UP		51	-0.257041	-1.01181	0.467836	0.570804	1	2010	tags=27%, list=16%, signal=32%
REACTOME_IL_3_5_AND_GM_CSF_SIGNALING	REACTOME_IL_3_5_AND_GM_CSF_SIGNALING		28	-0.301034	-1.01159	0.449198	0.570926	1	1300	tags=21%, list=10%, signal=24%
STEIN_ESRRA_TARGETS	STEIN_ESRRA_TARGETS		471	-0.191834	-1.01114	0.43	0.571621	1	2435	tags=21%, list=19%, signal=25%
KEGG_CITRATE_CYCLE_TCA_CYCLE	KEGG_CITRATE_CYCLE_TCA_CYCLE		28	-0.299789	-1.01086	0.4425	0.571889	1	4021	tags=43%, list=31%, signal=62%
PROVENZANI_METASTASIS_UP	PROVENZANI_METASTASIS_UP		168	-0.211083	-1.01078	0.44335	0.571691	1	2541	tags=23%, list=20%, signal=29%
PID_HNF3B_PATHWAY	PID_HNF3B_PATHWAY		20	-0.335615	-1.01033	0.435567	0.572439	1	4200	tags=55%, list=33%, signal=82%
TING_SILENCED_BY_DICER	TING_SILENCED_BY_DICER		24	-0.318596	-1.01016	0.437838	0.572499	1	1160	tags=25%, list=9%, signal=27%
OUYANG_PROSTATE_CANCER_PROGRESSION_DN	OUYANG_PROSTATE_CANCER_PROGRESSION_DN		18	-0.345811	-1.00904	0.420253	0.574869	1	1349	tags=28%, list=10%, signal=31%
MARSHALL_VIRAL_INFECTION_RESPONSE_DN	MARSHALL_VIRAL_INFECTION_RESPONSE_DN		21	-0.327166	-1.0089	0.447837	0.574816	1	946	tags=24%, list=7%, signal=26%
PID_HDAC_CLASSI_PATHWAY	PID_HDAC_CLASSI_PATHWAY		61	-0.248981	-1.00809	0.447531	0.576422	1	3350	tags=38%, list=26%, signal=51%
HAHTOLA_SEZARY_SYNDROM_UP	HAHTOLA_SEZARY_SYNDROM_UP		68	-0.24993	-1.0079	0.464052	0.576553	1	1026	tags=18%, list=8%, signal=19%
LEE_LIVER_CANCER_CIPROFIBRATE_UP	LEE_LIVER_CANCER_CIPROFIBRATE_UP		37	-0.284001	-1.00714	0.431085	0.578088	1	487	tags=14%, list=4%, signal=14%
WEIGEL_OXIDATIVE_STRESS_BY_HNE_AND_TBH	WEIGEL_OXIDATIVE_STRESS_BY_HNE_AND_TBH		54	-0.261409	-1.00686	0.427215	0.578411	1	3532	tags=46%, list=27%, signal=64%
SANSOM_APC_MYC_TARGETS	SANSOM_APC_MYC_TARGETS		193	-0.208218	-1.00649	0.452128	0.579009	1	1785	tags=16%, list=14%, signal=18%
KYNG_DNA_DAMAGE_BY_UV	KYNG_DNA_DAMAGE_BY_UV		45	-0.270381	-1.0061	0.436261	0.579568	1	3203	tags=40%, list=25%, signal=53%
YAUCH_HEDGEHOG_SIGNALING_PARACRINE_UP	YAUCH_HEDGEHOG_SIGNALING_PARACRINE_UP		81	-0.242771	-1.00573	0.454198	0.580083	1	3067	tags=36%, list=24%, signal=47%
RAMALHO_STEMNESS_UP	RAMALHO_STEMNESS_UP		199	-0.209042	-1.00568	0.453988	0.579826	1	4103	tags=39%, list=32%, signal=57%
LINDGREN_BLADDER_CANCER_CLUSTER_3_DN	LINDGREN_BLADDER_CANCER_CLUSTER_3_DN		189	-0.210535	-1.00502	0.436842	0.581143	1	1984	tags=20%, list=15%, signal=23%
NIKOLSKY_BREAST_CANCER_17Q21_Q25_AMPLICON	NIKOLSKY_BREAST_CANCER_17Q21_Q25_AMPLICON		237	-0.20501	-1.00498	0.449102	0.580876	1	1802	tags=16%, list=14%, signal=19%
BOSCO_TH1_CYTOTOXIC_MODULE	BOSCO_TH1_CYTOTOXIC_MODULE		36	-0.282784	-1.00491	0.432749	0.580645	1	2043	tags=31%, list=16%, signal=36%
LEE_LIVER_CANCER_ACOX1_UP	LEE_LIVER_CANCER_ACOX1_UP		43	-0.270546	-1.00362	0.424242	0.583442	1	3204	tags=35%, list=25%, signal=46%
PID_FGF_PATHWAY	PID_FGF_PATHWAY		39	-0.278149	-1.00327	0.450867	0.583902	1	3154	tags=44%, list=25%, signal=58%
TOMLINS_METASTASIS_DN	TOMLINS_METASTASIS_DN		16	-0.347867	-1.00308	0.437659	0.584011	1	2477	tags=38%, list=19%, signal=46%
NIELSEN_GIST	NIELSEN_GIST		85	-0.239152	-1.003	0.423077	0.583829	1	1844	tags=22%, list=14%, signal=26%
OHGUCHI_LIVER_HNF4A_TARGETS_DN	OHGUCHI_LIVER_HNF4A_TARGETS_DN		57	-0.258165	-1.00273	0.413249	0.584145	1	2540	tags=33%, list=20%, signal=41%
SHETH_LIVER_CANCER_VS_TXNIP_LOSS_PAM2	SHETH_LIVER_CANCER_VS_TXNIP_LOSS_PAM2		113	-0.22263	-1.00242	0.463115	0.584505	1	2870	tags=34%, list=22%, signal=43%
BOYLAN_MULTIPLE_MYELOMA_C_CLUSTER_UP	BOYLAN_MULTIPLE_MYELOMA_C_CLUSTER_UP		32	-0.286676	-1.002	0.460274	0.585115	1	1933	tags=25%, list=15%, signal=29%
BAELDE_DIABETIC_NEPHROPATHY_UP	BAELDE_DIABETIC_NEPHROPATHY_UP		45	-0.266892	-1.00185	0.457534	0.585098	1	1907	tags=31%, list=15%, signal=36%
STEIN_ESRRA_TARGETS_UP	STEIN_ESRRA_TARGETS_UP		341	-0.195987	-1.00098	0.46281	0.58697	1	1919	tags=17%, list=15%, signal=20%
HAHTOLA_SEZARY_SYNDROM_DN	HAHTOLA_SEZARY_SYNDROM_DN		17	-0.334752	-1.00056	0.434343	0.587609	1	2565	tags=47%, list=20%, signal=59%
HOEGERKORP_CD44_TARGETS_DIRECT_UP	HOEGERKORP_CD44_TARGETS_DIRECT_UP		16	-0.349118	-0.999502	0.437653	0.589836	1	694	tags=25%, list=5%, signal=26%
GENTILE_UV_RESPONSE_CLUSTER_D9	GENTILE_UV_RESPONSE_CLUSTER_D9		26	-0.307861	-0.998829	0.460759	0.591171	1	2229	tags=31%, list=17%, signal=37%
BOYAULT_LIVER_CANCER_SUBCLASS_G23_UP	BOYAULT_LIVER_CANCER_SUBCLASS_G23_UP		47	-0.262361	-0.998337	0.465909	0.592064	1	2690	tags=32%, list=21%, signal=40%
BONOME_OVARIAN_CANCER_POOR_SURVIVAL_DN	BONOME_OVARIAN_CANCER_POOR_SURVIVAL_DN		20	-0.325714	-0.99811	0.480447	0.592264	1	3178	tags=40%, list=25%, signal=53%
OZEN_MIR125B1_TARGETS	OZEN_MIR125B1_TARGETS		25	-0.304557	-0.9963	0.471649	0.596411	1	2930	tags=40%, list=23%, signal=52%
SANSOM_APC_TARGETS_UP	SANSOM_APC_TARGETS_UP		91	-0.230481	-0.995425	0.451827	0.598241	1	1302	tags=16%, list=10%, signal=18%
GENTILE_UV_RESPONSE_CLUSTER_D2	GENTILE_UV_RESPONSE_CLUSTER_D2		37	-0.281241	-0.995042	0.466146	0.598829	1	1007	tags=14%, list=8%, signal=15%
BIOCARTA_AGR_PATHWAY	BIOCARTA_AGR_PATHWAY		23	-0.315065	-0.994304	0.444444	0.60032	1	3806	tags=48%, list=30%, signal=68%
BROWNE_HCMV_INFECTION_24HR_UP	BROWNE_HCMV_INFECTION_24HR_UP		130	-0.21722	-0.993086	0.476	0.603116	1	2788	tags=29%, list=22%, signal=37%
MARKS_HDAC_TARGETS_UP	MARKS_HDAC_TARGETS_UP		18	-0.329804	-0.9926	0.450882	0.603902	1	2307	tags=39%, list=18%, signal=47%
REACTOME_G_ALPHA1213_SIGNALLING_EVENTS	REACTOME_G_ALPHA1213_SIGNALLING_EVENTS		65	-0.24504	-0.992512	0.474926	0.603699	1	3511	tags=45%, list=27%, signal=61%
BOYLAN_MULTIPLE_MYELOMA_D_DN	BOYLAN_MULTIPLE_MYELOMA_D_DN		55	-0.255314	-0.991641	0.451411	0.605577	1	2632	tags=36%, list=20%, signal=46%
COATES_MACROPHAGE_M1_VS_M2_DN	COATES_MACROPHAGE_M1_VS_M2_DN		51	-0.250204	-0.991292	0.463333	0.606075	1	878	tags=14%, list=7%, signal=15%
GENTLES_LEUKEMIC_STEM_CELL_UP	GENTLES_LEUKEMIC_STEM_CELL_UP		15	-0.349428	-0.990868	0.480676	0.606766	1	2493	tags=40%, list=19%, signal=50%
BIOCARTA_IL6_PATHWAY	BIOCARTA_IL6_PATHWAY		21	-0.31805	-0.990064	0.447802	0.60851	1	1185	tags=24%, list=9%, signal=26%
REACTOME_INTEGRIN_CELL_SURFACE_INTERACTIONS	REACTOME_INTEGRIN_CELL_SURFACE_INTERACTIONS		51	-0.253389	-0.989209	0.501538	0.610333	1	1581	tags=25%, list=12%, signal=29%
MORI_PLASMA_CELL_UP	MORI_PLASMA_CELL_UP		41	-0.269025	-0.988996	0.467606	0.610484	1	2538	tags=29%, list=20%, signal=36%
REACTOME_PLC_BETA_MEDIATED_EVENTS	REACTOME_PLC_BETA_MEDIATED_EVENTS		34	-0.27768	-0.988317	0.494624	0.611706	1	3121	tags=41%, list=24%, signal=54%
REACTOME_FATTY_ACYL_COA_BIOSYNTHESIS	REACTOME_FATTY_ACYL_COA_BIOSYNTHESIS		15	-0.351294	-0.988182	0.454327	0.611659	1	2506	tags=47%, list=19%, signal=58%
SMID_BREAST_CANCER_ERBB2_UP	SMID_BREAST_CANCER_ERBB2_UP		76	-0.233261	-0.986643	0.478689	0.615129	1	1775	tags=20%, list=14%, signal=23%
RAMASWAMY_METASTASIS_DN	RAMASWAMY_METASTASIS_DN		35	-0.277775	-0.986631	0.472868	0.614759	1	3220	tags=34%, list=25%, signal=46%
KEGG_PANCREATIC_CANCER	KEGG_PANCREATIC_CANCER		65	-0.246672	-0.985418	0.470588	0.617423	1	1569	tags=22%, list=12%, signal=24%
MCCLUNG_DELTA_FOSB_TARGETS_8WK	MCCLUNG_DELTA_FOSB_TARGETS_8WK		37	-0.276356	-0.984974	0.468927	0.618137	1	1613	tags=24%, list=13%, signal=28%
KEGG_DILATED_CARDIOMYOPATHY	KEGG_DILATED_CARDIOMYOPATHY		47	-0.259385	-0.984736	0.47561	0.61836	1	1397	tags=28%, list=11%, signal=31%
MIDORIKAWA_AMPLIFIED_IN_LIVER_CANCER	MIDORIKAWA_AMPLIFIED_IN_LIVER_CANCER		44	-0.263447	-0.983936	0.465374	0.61985	1	3055	tags=32%, list=24%, signal=42%
IWANAGA_CARCINOGENESIS_BY_KRAS_UP	IWANAGA_CARCINOGENESIS_BY_KRAS_UP		116	-0.218531	-0.983781	0.50996	0.619856	1	1470	tags=17%, list=11%, signal=19%
SHAFFER_IRF4_TARGETS_IN_MYELOMA_VS_MATURE_B_LYMPHOCYTE	SHAFFER_IRF4_TARGETS_IN_MYELOMA_VS_MATURE_B_LYMPHOCYTE		90	-0.224222	-0.983529	0.503497	0.620083	1	3049	tags=32%, list=24%, signal=42%
BIOCARTA_IL2RB_PATHWAY	BIOCARTA_IL2RB_PATHWAY		31	-0.280656	-0.982701	0.491892	0.621809	1	2525	tags=35%, list=20%, signal=44%
XU_RESPONSE_TO_TRETINOIN_AND_NSC682994_DN	XU_RESPONSE_TO_TRETINOIN_AND_NSC682994_DN		15	-0.346063	-0.982463	0.490862	0.622039	1	2974	tags=40%, list=23%, signal=52%
SEIDEN_ONCOGENESIS_BY_MET	SEIDEN_ONCOGENESIS_BY_MET		82	-0.234237	-0.982216	0.489209	0.62228	1	2144	tags=26%, list=17%, signal=31%
PELLICCIOTTA_HDAC_IN_ANTIGEN_PRESENTATION_UP	PELLICCIOTTA_HDAC_IN_ANTIGEN_PRESENTATION_UP		61	-0.245685	-0.981482	0.520635	0.623682	1	3375	tags=30%, list=26%, signal=40%
LIU_VMYB_TARGETS_UP	LIU_VMYB_TARGETS_UP		106	-0.2187	-0.981143	0.501946	0.62419	1	3050	tags=33%, list=24%, signal=43%
RIZKI_TUMOR_INVASIVENESS_3D_DN	RIZKI_TUMOR_INVASIVENESS_3D_DN		197	-0.202828	-0.98054	0.54321	0.625337	1	2473	tags=23%, list=19%, signal=28%
AUNG_GASTRIC_CANCER	AUNG_GASTRIC_CANCER		35	-0.272252	-0.980279	0.469565	0.625534	1	1795	tags=20%, list=14%, signal=23%
SCHLOSSER_MYC_TARGETS_REPRESSED_BY_SERUM	SCHLOSSER_MYC_TARGETS_REPRESSED_BY_SERUM		156	-0.210788	-0.979924	0.527426	0.626075	1	3224	tags=27%, list=25%, signal=35%
YOKOE_CANCER_TESTIS_ANTIGENS	YOKOE_CANCER_TESTIS_ANTIGENS		27	-0.290059	-0.979031	0.483029	0.627888	1	1308	tags=26%, list=10%, signal=29%
PRAMOONJAGO_SOX4_TARGETS_UP	PRAMOONJAGO_SOX4_TARGETS_UP		47	-0.256433	-0.978789	0.481268	0.628139	1	1556	tags=19%, list=12%, signal=22%
UEDA_CENTRAL_CLOCK	UEDA_CENTRAL_CLOCK		74	-0.239963	-0.978497	0.491694	0.628535	1	2320	tags=26%, list=18%, signal=31%
LU_EZH2_TARGETS_UP	LU_EZH2_TARGETS_UP		225	-0.197129	-0.978071	0.58011	0.629265	1	2265	tags=20%, list=18%, signal=24%
REACTOME_NRAGE_SIGNALS_DEATH_THROUGH_JNK	REACTOME_NRAGE_SIGNALS_DEATH_THROUGH_JNK		39	-0.273275	-0.977785	0.491176	0.629539	1	3511	tags=49%, list=27%, signal=67%
IVANOVA_HEMATOPOIESIS_EARLY_PROGENITOR	IVANOVA_HEMATOPOIESIS_EARLY_PROGENITOR		431	-0.187701	-0.976851	0.566265	0.631623	1	3330	tags=27%, list=26%, signal=35%
BIOCARTA_IGF1R_PATHWAY	BIOCARTA_IGF1R_PATHWAY		22	-0.310571	-0.97663	0.470297	0.631772	1	1494	tags=27%, list=12%, signal=31%
KLEIN_PRIMARY_EFFUSION_LYMPHOMA_DN	KLEIN_PRIMARY_EFFUSION_LYMPHOMA_DN		36	-0.275221	-0.975995	0.489474	0.633005	1	1822	tags=31%, list=14%, signal=36%
YAGI_AML_RELAPSE_PROGNOSIS	YAGI_AML_RELAPSE_PROGNOSIS		29	-0.290368	-0.975135	0.494475	0.634834	1	4154	tags=48%, list=32%, signal=71%
WONG_PROTEASOME_GENE_MODULE	WONG_PROTEASOME_GENE_MODULE		47	-0.257076	-0.974125	0.502976	0.637014	1	2773	tags=34%, list=22%, signal=43%
HUANG_DASATINIB_RESISTANCE_DN	HUANG_DASATINIB_RESISTANCE_DN		54	-0.247316	-0.973706	0.5	0.637751	1	2345	tags=30%, list=18%, signal=36%
COLLIS_PRKDC_SUBSTRATES	COLLIS_PRKDC_SUBSTRATES		19	-0.3225	-0.973376	0.488943	0.63821	1	2023	tags=21%, list=16%, signal=25%
YAGI_AML_WITH_11Q23_REARRANGED	YAGI_AML_WITH_11Q23_REARRANGED		287	-0.191421	-0.972892	0.581395	0.639106	1	3061	tags=31%, list=24%, signal=40%
BONOME_OVARIAN_CANCER_SURVIVAL_OPTIMAL_DEBULKING	BONOME_OVARIAN_CANCER_SURVIVAL_OPTIMAL_DEBULKING		191	-0.200749	-0.972879	0.56	0.638727	1	3460	tags=34%, list=27%, signal=45%
KOKKINAKIS_METHIONINE_DEPRIVATION_96HR_DN	KOKKINAKIS_METHIONINE_DEPRIVATION_96HR_DN		64	-0.238757	-0.972753	0.522152	0.638669	1	229	tags=8%, list=2%, signal=8%
MOREAUX_MULTIPLE_MYELOMA_BY_TACI_DN	MOREAUX_MULTIPLE_MYELOMA_BY_TACI_DN		164	-0.202571	-0.971597	0.529915	0.641153	1	3375	tags=28%, list=26%, signal=38%
ROSS_AML_WITH_AML1_ETO_FUSION	ROSS_AML_WITH_AML1_ETO_FUSION		48	-0.257885	-0.970734	0.516923	0.642978	1	1214	tags=21%, list=9%, signal=23%
BIOCARTA_AT1R_PATHWAY	BIOCARTA_AT1R_PATHWAY		29	-0.286902	-0.970664	0.497126	0.642767	1	3154	tags=38%, list=25%, signal=50%
GARGALOVIC_RESPONSE_TO_OXIDIZED_PHOSPHOLIPIDS_RED_UP	GARGALOVIC_RESPONSE_TO_OXIDIZED_PHOSPHOLIPIDS_RED_UP		16	-0.338318	-0.970598	0.483544	0.642535	1	1196	tags=25%, list=9%, signal=28%
ROME_INSULIN_TARGETS_IN_MUSCLE_UP	ROME_INSULIN_TARGETS_IN_MUSCLE_UP		396	-0.187782	-0.970037	0.617647	0.643524	1	2809	tags=23%, list=22%, signal=28%
LEIN_OLIGODENDROCYTE_MARKERS	LEIN_OLIGODENDROCYTE_MARKERS		52	-0.250239	-0.969295	0.518293	0.645047	1	1985	tags=27%, list=15%, signal=32%
RODWELL_AGING_KIDNEY_NO_BLOOD_DN	RODWELL_AGING_KIDNEY_NO_BLOOD_DN		120	-0.216369	-0.969022	0.519685	0.645354	1	2891	tags=31%, list=22%, signal=39%
VISALA_RESPONSE_TO_HEAT_SHOCK_AND_AGING_UP	VISALA_RESPONSE_TO_HEAT_SHOCK_AND_AGING_UP		15	-0.336838	-0.969004	0.477273	0.645001	1	2703	tags=40%, list=21%, signal=51%
RICKMAN_TUMOR_DIFFERENTIATED_WELL_VS_MODERATELY_UP	RICKMAN_TUMOR_DIFFERENTIATED_WELL_VS_MODERATELY_UP		94	-0.224687	-0.967553	0.513793	0.648294	1	2682	tags=30%, list=21%, signal=37%
ZHANG_RESPONSE_TO_CANTHARIDIN_DN	ZHANG_RESPONSE_TO_CANTHARIDIN_DN		65	-0.238767	-0.966488	0.515625	0.650647	1	3732	tags=29%, list=29%, signal=41%
XU_CREBBP_TARGETS_UP	XU_CREBBP_TARGETS_UP		20	-0.317225	-0.96646	0.498741	0.650309	1	2373	tags=25%, list=18%, signal=31%
AMUNDSON_GENOTOXIC_SIGNATURE	AMUNDSON_GENOTOXIC_SIGNATURE		85	-0.228322	-0.965406	0.541667	0.652601	1	2274	tags=26%, list=18%, signal=31%
KEGG_FC_EPSILON_RI_SIGNALING_PATHWAY	KEGG_FC_EPSILON_RI_SIGNALING_PATHWAY		51	-0.250349	-0.965104	0.525478	0.652976	1	924	tags=16%, list=7%, signal=17%
TONKS_TARGETS_OF_RUNX1_RUNX1T1_FUSION_SUSTAINDED_IN_ERYTHROCYTE_UP	TONKS_TARGETS_OF_RUNX1_RUNX1T1_FUSION_SUSTAINDED_IN_ERYTHROCYTE_UP		34	-0.273693	-0.963172	0.497191	0.65745	1	1366	tags=24%, list=11%, signal=26%
SHEDDEN_LUNG_CANCER_GOOD_SURVIVAL_A5	SHEDDEN_LUNG_CANCER_GOOD_SURVIVAL_A5		63	-0.236281	-0.962729	0.521739	0.658121	1	3630	tags=37%, list=28%, signal=51%
ST_INTEGRIN_SIGNALING_PATHWAY	ST_INTEGRIN_SIGNALING_PATHWAY		69	-0.235963	-0.962648	0.517241	0.65792	1	3190	tags=41%, list=25%, signal=54%
AIGNER_ZEB1_TARGETS	AIGNER_ZEB1_TARGETS		16	-0.334894	-0.961682	0.505774	0.660075	1	2143	tags=38%, list=17%, signal=45%
EBAUER_MYOGENIC_TARGETS_OF_PAX3_FOXO1_FUSION	EBAUER_MYOGENIC_TARGETS_OF_PAX3_FOXO1_FUSION		25	-0.294801	-0.960742	0.505587	0.662063	1	1527	tags=24%, list=12%, signal=27%
REACTOME_ACTIVATION_OF_KAINATE_RECEPTORS_UPON_GLUTAMATE_BINDING	REACTOME_ACTIVATION_OF_KAINATE_RECEPTORS_UPON_GLUTAMATE_BINDING		24	-0.30584	-0.959691	0.535809	0.664287	1	4132	tags=58%, list=32%, signal=86%
FALVELLA_SMOKERS_WITH_LUNG_CANCER	FALVELLA_SMOKERS_WITH_LUNG_CANCER		62	-0.236787	-0.959337	0.532508	0.664788	1	2289	tags=26%, list=18%, signal=31%
CHESLER_BRAIN_QTL_CIS	CHESLER_BRAIN_QTL_CIS		64	-0.238349	-0.958822	0.529605	0.665716	1	1760	tags=17%, list=14%, signal=20%
REACTOME_CONVERSION_FROM_APC_C_CDC20_TO_APC_C_CDH1_IN_LATE_ANAPHASE	REACTOME_CONVERSION_FROM_APC_C_CDC20_TO_APC_C_CDH1_IN_LATE_ANAPHASE		16	-0.328646	-0.95878	0.47981	0.665403	1	2107	tags=25%, list=16%, signal=30%
KOKKINAKIS_METHIONINE_DEPRIVATION_48HR_DN	KOKKINAKIS_METHIONINE_DEPRIVATION_48HR_DN		59	-0.242645	-0.957256	0.536508	0.66893	1	872	tags=10%, list=7%, signal=11%
KOBAYASHI_EGFR_SIGNALING_24HR_UP	KOBAYASHI_EGFR_SIGNALING_24HR_UP		72	-0.230463	-0.956613	0.554487	0.670192	1	1190	tags=18%, list=9%, signal=20%
TAKEDA_TARGETS_OF_NUP98_HOXA9_FUSION_16D_DN	TAKEDA_TARGETS_OF_NUP98_HOXA9_FUSION_16D_DN		77	-0.228676	-0.956032	0.545763	0.67122	1	2520	tags=26%, list=20%, signal=32%
BIOCARTA_IL2_PATHWAY	BIOCARTA_IL2_PATHWAY		17	-0.32457	-0.95582	0.493671	0.671352	1	1151	tags=24%, list=9%, signal=26%
BENPORATH_ES_2	BENPORATH_ES_2		27	-0.284127	-0.954587	0.528536	0.674063	1	2269	tags=26%, list=18%, signal=31%
WANG_RESPONSE_TO_BEXAROTENE_DN	WANG_RESPONSE_TO_BEXAROTENE_DN		21	-0.312506	-0.953654	0.540052	0.676078	1	2838	tags=43%, list=22%, signal=55%
ICHIBA_GRAFT_VERSUS_HOST_DISEASE_D7_DN	ICHIBA_GRAFT_VERSUS_HOST_DISEASE_D7_DN		23	-0.298414	-0.953298	0.523936	0.676542	1	1833	tags=26%, list=14%, signal=30%
REACTOME_GABA_RECEPTOR_ACTIVATION	REACTOME_GABA_RECEPTOR_ACTIVATION		25	-0.292108	-0.953279	0.54522	0.676176	1	1793	tags=32%, list=14%, signal=37%
HOLLMANN_APOPTOSIS_VIA_CD40_DN	HOLLMANN_APOPTOSIS_VIA_CD40_DN		220	-0.196311	-0.953243	0.67052	0.675851	1	1589	tags=15%, list=12%, signal=17%
PID_RHOA_PATHWAY	PID_RHOA_PATHWAY		40	-0.258631	-0.952968	0.534884	0.676154	1	3599	tags=48%, list=28%, signal=66%
TIEN_INTESTINE_PROBIOTICS_24HR_DN	TIEN_INTESTINE_PROBIOTICS_24HR_DN		195	-0.196992	-0.952949	0.647368	0.675781	1	2173	tags=19%, list=17%, signal=22%
PID_KIT_PATHWAY	PID_KIT_PATHWAY		44	-0.258339	-0.952343	0.527439	0.676845	1	1470	tags=20%, list=11%, signal=23%
YAO_TEMPORAL_RESPONSE_TO_PROGESTERONE_CLUSTER_13	YAO_TEMPORAL_RESPONSE_TO_PROGESTERONE_CLUSTER_13		161	-0.200845	-0.952205	0.632743	0.676755	1	1764	tags=15%, list=14%, signal=17%
KYNG_RESPONSE_TO_H2O2_VIA_ERCC6_DN	KYNG_RESPONSE_TO_H2O2_VIA_ERCC6_DN		41	-0.259641	-0.951668	0.498599	0.677727	1	3999	tags=46%, list=31%, signal=67%
REACTOME_TRANS_GOLGI_NETWORK_VESICLE_BUDDING	REACTOME_TRANS_GOLGI_NETWORK_VESICLE_BUDDING		53	-0.244923	-0.951226	0.534483	0.678396	1	1136	tags=15%, list=9%, signal=16%
EBAUER_TARGETS_OF_PAX3_FOXO1_FUSION_UP	EBAUER_TARGETS_OF_PAX3_FOXO1_FUSION_UP		130	-0.211514	-0.950923	0.625498	0.678723	1	1603	tags=18%, list=12%, signal=21%
YAO_TEMPORAL_RESPONSE_TO_PROGESTERONE_CLUSTER_9	YAO_TEMPORAL_RESPONSE_TO_PROGESTERONE_CLUSTER_9		57	-0.238985	-0.950887	0.554217	0.678378	1	2349	tags=26%, list=18%, signal=32%
LEE_AGING_NEOCORTEX_UP	LEE_AGING_NEOCORTEX_UP		66	-0.237909	-0.950798	0.568027	0.678175	1	1882	tags=21%, list=15%, signal=25%
MULLIGHAN_NPM1_SIGNATURE_3_UP	MULLIGHAN_NPM1_SIGNATURE_3_UP		260	-0.189022	-0.950747	0.664474	0.677911	1	2425	tags=20%, list=19%, signal=24%
KOKKINAKIS_METHIONINE_DEPRIVATION_48HR_UP	KOKKINAKIS_METHIONINE_DEPRIVATION_48HR_UP		107	-0.217489	-0.950713	0.634615	0.67756	1	2265	tags=25%, list=18%, signal=30%
GENTILE_UV_RESPONSE_CLUSTER_D7	GENTILE_UV_RESPONSE_CLUSTER_D7		37	-0.269383	-0.950661	0.565598	0.677264	1	1982	tags=19%, list=15%, signal=22%
KUNINGER_IGF1_VS_PDGFB_TARGETS_DN	KUNINGER_IGF1_VS_PDGFB_TARGETS_DN		30	-0.281289	-0.950617	0.529412	0.676964	1	1552	tags=30%, list=12%, signal=34%
DOANE_BREAST_CANCER_ESR1_UP	DOANE_BREAST_CANCER_ESR1_UP		69	-0.232079	-0.950044	0.559603	0.678024	1	2748	tags=32%, list=21%, signal=40%
GRATIAS_RETINOBLASTOMA_16Q24	GRATIAS_RETINOBLASTOMA_16Q24		16	-0.331796	-0.948863	0.513648	0.680541	1	1762	tags=25%, list=14%, signal=29%
AIYAR_COBRA1_TARGETS_UP	AIYAR_COBRA1_TARGETS_UP		29	-0.277042	-0.948774	0.526882	0.680352	1	2006	tags=24%, list=16%, signal=29%
ASTON_MAJOR_DEPRESSIVE_DISORDER_DN	ASTON_MAJOR_DEPRESSIVE_DISORDER_DN		122	-0.211898	-0.948573	0.59707	0.680477	1	3312	tags=35%, list=26%, signal=47%
DARWICHE_SQUAMOUS_CELL_CARCINOMA_DN	DARWICHE_SQUAMOUS_CELL_CARCINOMA_DN		126	-0.212728	-0.948411	0.592157	0.680479	1	1992	tags=18%, list=15%, signal=21%
SHAFFER_IRF4_MULTIPLE_MYELOMA_PROGRAM	SHAFFER_IRF4_MULTIPLE_MYELOMA_PROGRAM		30	-0.274902	-0.947944	0.569405	0.68129	1	2425	tags=33%, list=19%, signal=41%
KEGG_GLIOMA	KEGG_GLIOMA		51	-0.245468	-0.947258	0.558739	0.682654	1	1409	tags=22%, list=11%, signal=24%
EPPERT_LSC_R	EPPERT_LSC_R		37	-0.263456	-0.946515	0.54	0.684078	1	1678	tags=16%, list=13%, signal=19%
BILANGES_SERUM_RESPONSE_TRANSLATION	BILANGES_SERUM_RESPONSE_TRANSLATION		29	-0.277421	-0.945488	0.554017	0.686341	1	4134	tags=31%, list=32%, signal=46%
REACTOME_NGF_SIGNALLING_VIA_TRKA_FROM_THE_PLASMA_MEMBRANE	REACTOME_NGF_SIGNALLING_VIA_TRKA_FROM_THE_PLASMA_MEMBRANE		119	-0.209607	-0.945376	0.612319	0.686204	1	3438	tags=37%, list=27%, signal=50%
REACTOME_CIRCADIAN_CLOCK	REACTOME_CIRCADIAN_CLOCK		46	-0.246244	-0.944697	0.565476	0.687535	1	1006	tags=15%, list=8%, signal=16%
PID_SMAD2_3NUCLEAR_PATHWAY	PID_SMAD2_3NUCLEAR_PATHWAY		70	-0.230425	-0.944568	0.567568	0.687399	1	2184	tags=27%, list=17%, signal=33%
GAVIN_FOXP3_TARGETS_CLUSTER_T4	GAVIN_FOXP3_TARGETS_CLUSTER_T4		75	-0.231354	-0.943774	0.577049	0.689015	1	2766	tags=28%, list=22%, signal=35%
KEGG_HEDGEHOG_SIGNALING_PATHWAY	KEGG_HEDGEHOG_SIGNALING_PATHWAY		30	-0.280266	-0.943337	0.575198	0.689707	1	2147	tags=27%, list=17%, signal=32%
REACTOME_DARPP_32_EVENTS	REACTOME_DARPP_32_EVENTS		22	-0.295081	-0.94232	0.525253	0.691868	1	3614	tags=41%, list=28%, signal=57%
CAFFAREL_RESPONSE_TO_THC_24HR_5_UP	CAFFAREL_RESPONSE_TO_THC_24HR_5_UP		31	-0.275208	-0.941471	0.552	0.693612	1	1886	tags=26%, list=15%, signal=30%
KEGG_CHEMOKINE_SIGNALING_PATHWAY	KEGG_CHEMOKINE_SIGNALING_PATHWAY		108	-0.211156	-0.941228	0.634783	0.693822	1	3154	tags=34%, list=25%, signal=45%
CAMPS_COLON_CANCER_COPY_NUMBER_UP	CAMPS_COLON_CANCER_COPY_NUMBER_UP		56	-0.239976	-0.939729	0.571429	0.697103	1	2627	tags=27%, list=20%, signal=34%
EPPERT_CE_HSC_LSC	EPPERT_CE_HSC_LSC		29	-0.278907	-0.938833	0.545932	0.698929	1	1141	tags=24%, list=9%, signal=26%
ZHAN_MULTIPLE_MYELOMA_PR_DN	ZHAN_MULTIPLE_MYELOMA_PR_DN		36	-0.261494	-0.938746	0.549254	0.698715	1	1837	tags=25%, list=14%, signal=29%
PID_EPHA_FWDPATHWAY	PID_EPHA_FWDPATHWAY		22	-0.296763	-0.93843	0.542998	0.69908	1	1519	tags=27%, list=12%, signal=31%
REACTOME_P75_NTR_RECEPTOR_MEDIATED_SIGNALLING	REACTOME_P75_NTR_RECEPTOR_MEDIATED_SIGNALLING		72	-0.224438	-0.938039	0.629508	0.699637	1	3511	tags=39%, list=27%, signal=53%
KORKOLA_YOLK_SAC_TUMOR_UP	KORKOLA_YOLK_SAC_TUMOR_UP		18	-0.316337	-0.937145	0.534654	0.701453	1	2891	tags=33%, list=22%, signal=43%
LABBE_TARGETS_OF_TGFB1_AND_WNT3A_UP	LABBE_TARGETS_OF_TGFB1_AND_WNT3A_UP		77	-0.222201	-0.936926	0.608392	0.701646	1	2472	tags=31%, list=19%, signal=38%
BENPORATH_MYC_TARGETS_WITH_EBOX	BENPORATH_MYC_TARGETS_WITH_EBOX		191	-0.197047	-0.934837	0.688889	0.706375	1	2532	tags=25%, list=20%, signal=31%
SCIAN_INVERSED_TARGETS_OF_TP53_AND_TP73_DN	SCIAN_INVERSED_TARGETS_OF_TP53_AND_TP73_DN		29	-0.27138	-0.934804	0.59587	0.706018	1	2153	tags=28%, list=17%, signal=33%
MORI_SMALL_PRE_BII_LYMPHOCYTE_DN	MORI_SMALL_PRE_BII_LYMPHOCYTE_DN		66	-0.228361	-0.934406	0.575163	0.706585	1	1481	tags=17%, list=12%, signal=19%
CHIANG_LIVER_CANCER_SUBCLASS_UNANNOTATED_DN	CHIANG_LIVER_CANCER_SUBCLASS_UNANNOTATED_DN		181	-0.196929	-0.934328	0.668449	0.706358	1	2673	tags=23%, list=21%, signal=28%
REACTOME_ERK_MAPK_TARGETS	REACTOME_ERK_MAPK_TARGETS		21	-0.296853	-0.933519	0.569519	0.707944	1	1463	tags=19%, list=11%, signal=21%
PID_S1P_META_PATHWAY	PID_S1P_META_PATHWAY		18	-0.314278	-0.933246	0.558252	0.708199	1	2395	tags=44%, list=19%, signal=55%
HOSHIDA_LIVER_CANCER_SURVIVAL_DN	HOSHIDA_LIVER_CANCER_SURVIVAL_DN		82	-0.218762	-0.932263	0.625	0.710245	1	1931	tags=21%, list=15%, signal=24%
BREDEMEYER_RAG_SIGNALING_VIA_ATM_NOT_VIA_NFKB_DN	BREDEMEYER_RAG_SIGNALING_VIA_ATM_NOT_VIA_NFKB_DN		30	-0.277788	-0.93194	0.583113	0.710576	1	2366	tags=30%, list=18%, signal=37%
REACTOME_ADP_SIGNALLING_THROUGH_P2RY1	REACTOME_ADP_SIGNALLING_THROUGH_P2RY1		20	-0.302383	-0.930741	0.587629	0.713073	1	4484	tags=60%, list=35%, signal=92%
REACTOME_TRANSPORT_OF_VITAMINS_NUCLEOSIDES_AND_RELATED_MOLECULES	REACTOME_TRANSPORT_OF_VITAMINS_NUCLEOSIDES_AND_RELATED_MOLECULES		17	-0.324696	-0.930673	0.520095	0.712784	1	2128	tags=29%, list=17%, signal=35%
REACTOME_TOLL_RECEPTOR_CASCADES	REACTOME_TOLL_RECEPTOR_CASCADES		99	-0.20995	-0.929285	0.616197	0.715945	1	2213	tags=21%, list=17%, signal=25%
BIOCARTA_CELLCYCLE_PATHWAY	BIOCARTA_CELLCYCLE_PATHWAY		21	-0.299777	-0.929003	0.542254	0.71622	1	1308	tags=24%, list=10%, signal=26%
REACTOME_APC_C_CDH1_MEDIATED_DEGRADATION_OF_CDC20_AND_OTHER_APC_C_CDH1_TARGETED_PROTEINS_IN_LATE_MITOSIS_EARLY_G1	REACTOME_APC_C_CDH1_MEDIATED_DEGRADATION_OF_CDC20_AND_OTHER_APC_C_CDH1_TARGETED_PROTEINS_IN_LATE_MITOSIS_EARLY_G1		61	-0.231387	-0.928195	0.614618	0.71774	1	950	tags=10%, list=7%, signal=11%
YAO_HOXA10_TARGETS_VIA_PROGESTERONE_UP	YAO_HOXA10_TARGETS_VIA_PROGESTERONE_UP		49	-0.245923	-0.92772	0.558559	0.71851	1	3139	tags=35%, list=24%, signal=46%
BRUINS_UVC_RESPONSE_VIA_TP53_GROUP_C	BRUINS_UVC_RESPONSE_VIA_TP53_GROUP_C		61	-0.232439	-0.926951	0.623853	0.719978	1	3590	tags=34%, list=28%, signal=48%
ST_B_CELL_ANTIGEN_RECEPTOR	ST_B_CELL_ANTIGEN_RECEPTOR		35	-0.256808	-0.926116	0.589385	0.721683	1	1126	tags=14%, list=9%, signal=16%
BOYLAN_MULTIPLE_MYELOMA_C_CLUSTER_DN	BOYLAN_MULTIPLE_MYELOMA_C_CLUSTER_DN		25	-0.286561	-0.925857	0.550129	0.721903	1	3217	tags=36%, list=25%, signal=48%
ODONNELL_METASTASIS_UP	ODONNELL_METASTASIS_UP		44	-0.24389	-0.925629	0.603175	0.722025	1	1908	tags=25%, list=15%, signal=29%
DING_LUNG_CANCER_EXPRESSION_BY_COPY_NUMBER	DING_LUNG_CANCER_EXPRESSION_BY_COPY_NUMBER		99	-0.211384	-0.925301	0.696154	0.722463	1	2760	tags=24%, list=21%, signal=31%
REACTOME_REGULATION_OF_INSULIN_SECRETION_BY_GLUCAGON_LIKE_PEPTIDE1	REACTOME_REGULATION_OF_INSULIN_SECRETION_BY_GLUCAGON_LIKE_PEPTIDE1		31	-0.269044	-0.925298	0.561538	0.722039	1	1760	tags=26%, list=14%, signal=30%
JIANG_HYPOXIA_VIA_VHL	JIANG_HYPOXIA_VIA_VHL		34	-0.265236	-0.924764	0.569444	0.722914	1	2602	tags=24%, list=20%, signal=29%
BIOCARTA_RARRXR_PATHWAY	BIOCARTA_RARRXR_PATHWAY		15	-0.326951	-0.924202	0.575597	0.723953	1	3350	tags=40%, list=26%, signal=54%
MYLLYKANGAS_AMPLIFICATION_HOT_SPOT_23	MYLLYKANGAS_AMPLIFICATION_HOT_SPOT_23		18	-0.3164	-0.924011	0.590571	0.723969	1	1196	tags=17%, list=9%, signal=18%
VANASSE_BCL2_TARGETS_DN	VANASSE_BCL2_TARGETS_DN		52	-0.237856	-0.923527	0.607903	0.724783	1	2652	tags=33%, list=21%, signal=41%
REACTOME_INSULIN_RECEPTOR_SIGNALLING_CASCADE	REACTOME_INSULIN_RECEPTOR_SIGNALLING_CASCADE		61	-0.233637	-0.923354	0.592357	0.724803	1	3145	tags=36%, list=24%, signal=48%
CASORELLI_APL_SECONDARY_VS_DE_NOVO_UP	CASORELLI_APL_SECONDARY_VS_DE_NOVO_UP		30	-0.275986	-0.92328	0.605263	0.724521	1	611	tags=17%, list=5%, signal=17%
SUBTIL_PROGESTIN_TARGETS	SUBTIL_PROGESTIN_TARGETS		35	-0.258614	-0.92232	0.579387	0.726482	1	2052	tags=26%, list=16%, signal=31%
BOYLAN_MULTIPLE_MYELOMA_C_UP	BOYLAN_MULTIPLE_MYELOMA_C_UP		39	-0.256906	-0.921929	0.576087	0.727028	1	3824	tags=46%, list=30%, signal=65%
DARWICHE_SQUAMOUS_CELL_CARCINOMA_UP	DARWICHE_SQUAMOUS_CELL_CARCINOMA_UP		102	-0.211449	-0.921777	0.630189	0.726978	1	2984	tags=31%, list=23%, signal=41%
SAGIV_CD24_TARGETS_UP	SAGIV_CD24_TARGETS_UP		19	-0.303458	-0.920864	0.59596	0.728795	1	1486	tags=21%, list=12%, signal=24%
VALK_AML_CLUSTER_7	VALK_AML_CLUSTER_7		15	-0.331123	-0.919668	0.558824	0.731343	1	2174	tags=33%, list=17%, signal=40%
LEE_AGING_NEOCORTEX_DN	LEE_AGING_NEOCORTEX_DN		48	-0.243794	-0.918893	0.619938	0.732791	1	3729	tags=40%, list=29%, signal=56%
WAMUNYOKOLI_OVARIAN_CANCER_GRADES_1_2_DN	WAMUNYOKOLI_OVARIAN_CANCER_GRADES_1_2_DN		50	-0.235802	-0.9185	0.640244	0.733305	1	2001	tags=26%, list=16%, signal=31%
PID_RAS_PATHWAY	PID_RAS_PATHWAY		21	-0.296766	-0.91823	0.582279	0.733533	1	2862	tags=43%, list=22%, signal=55%
MOOTHA_PGC	MOOTHA_PGC		368	-0.174667	-0.918194	0.857143	0.733181	1	3356	tags=26%, list=26%, signal=34%
KEGG_UBIQUITIN_MEDIATED_PROTEOLYSIS	KEGG_UBIQUITIN_MEDIATED_PROTEOLYSIS		128	-0.200931	-0.917575	0.669261	0.734254	1	4105	tags=39%, list=32%, signal=57%
REACTOME_INWARDLY_RECTIFYING_K_CHANNELS	REACTOME_INWARDLY_RECTIFYING_K_CHANNELS		15	-0.319137	-0.917489	0.604444	0.734025	1	1760	tags=27%, list=14%, signal=31%
AMIT_DELAYED_EARLY_GENES	AMIT_DELAYED_EARLY_GENES		18	-0.303404	-0.916437	0.588384	0.736167	1	1101	tags=22%, list=9%, signal=24%
ST_ERK1_ERK2_MAPK_PATHWAY	ST_ERK1_ERK2_MAPK_PATHWAY		31	-0.265995	-0.9163	0.582633	0.736061	1	2031	tags=23%, list=16%, signal=27%
PLASARI_TGFB1_SIGNALING_VIA_NFIC_10HR_DN	PLASARI_TGFB1_SIGNALING_VIA_NFIC_10HR_DN		16	-0.315939	-0.91527	0.591731	0.738106	1	1974	tags=31%, list=15%, signal=37%
GARCIA_TARGETS_OF_FLI1_AND_DAX1_UP	GARCIA_TARGETS_OF_FLI1_AND_DAX1_UP		54	-0.230015	-0.913812	0.61747	0.741121	1	2558	tags=26%, list=20%, signal=32%
REACTOME_SIGNALING_BY_ERBB2	REACTOME_SIGNALING_BY_ERBB2		85	-0.21326	-0.912979	0.628763	0.742721	1	2007	tags=22%, list=16%, signal=26%
SCHAEFFER_PROSTATE_DEVELOPMENT_AND_CANCER_BOX1_UP	SCHAEFFER_PROSTATE_DEVELOPMENT_AND_CANCER_BOX1_UP		15	-0.319838	-0.912765	0.596059	0.742786	1	3168	tags=40%, list=25%, signal=53%
REACTOME_PURINE_METABOLISM	REACTOME_PURINE_METABOLISM		28	-0.272323	-0.912251	0.611979	0.74361	1	4120	tags=46%, list=32%, signal=68%
CAFFAREL_RESPONSE_TO_THC_DN	CAFFAREL_RESPONSE_TO_THC_DN		28	-0.279196	-0.911606	0.562827	0.744709	1	2696	tags=32%, list=21%, signal=41%
ACEVEDO_NORMAL_TISSUE_ADJACENT_TO_LIVER_TUMOR_UP	ACEVEDO_NORMAL_TISSUE_ADJACENT_TO_LIVER_TUMOR_UP		141	-0.198289	-0.911012	0.698795	0.745729	1	2982	tags=27%, list=23%, signal=35%
SCHEIDEREIT_IKK_TARGETS	SCHEIDEREIT_IKK_TARGETS		16	-0.316945	-0.910376	0.582751	0.746774	1	770	tags=19%, list=6%, signal=20%
CHOI_ATL_STAGE_PREDICTOR	CHOI_ATL_STAGE_PREDICTOR		39	-0.24977	-0.909315	0.605882	0.748877	1	3190	tags=28%, list=25%, signal=37%
YORDY_RECIPROCAL_REGULATION_BY_ETS1_AND_SP100_UP	YORDY_RECIPROCAL_REGULATION_BY_ETS1_AND_SP100_UP		21	-0.292926	-0.908977	0.608272	0.749218	1	2063	tags=29%, list=16%, signal=34%
SWEET_KRAS_ONCOGENIC_SIGNATURE	SWEET_KRAS_ONCOGENIC_SIGNATURE		74	-0.218557	-0.908308	0.701754	0.750351	1	2638	tags=27%, list=21%, signal=34%
NADERI_BREAST_CANCER_PROGNOSIS_DN	NADERI_BREAST_CANCER_PROGNOSIS_DN		15	-0.321371	-0.907528	0.585185	0.751739	1	2086	tags=33%, list=16%, signal=40%
KEGG_B_CELL_RECEPTOR_SIGNALING_PATHWAY	KEGG_B_CELL_RECEPTOR_SIGNALING_PATHWAY		58	-0.23355	-0.907521	0.654088	0.751316	1	778	tags=12%, list=6%, signal=13%
LUND_SILENCED_BY_METHYLATION	LUND_SILENCED_BY_METHYLATION		16	-0.305598	-0.907518	0.57072	0.750886	1	2454	tags=38%, list=19%, signal=46%
CROMER_METASTASIS_UP	CROMER_METASTASIS_UP		70	-0.221522	-0.904623	0.664474	0.757289	1	2248	tags=23%, list=17%, signal=28%
VANTVEER_BREAST_CANCER_BRCA1_UP	VANTVEER_BREAST_CANCER_BRCA1_UP		27	-0.275406	-0.904017	0.605714	0.75835	1	2403	tags=26%, list=19%, signal=32%
REACTOME_NUCLEAR_EVENTS_KINASE_AND_TRANSCRIPTION_FACTOR_ACTIVATION	REACTOME_NUCLEAR_EVENTS_KINASE_AND_TRANSCRIPTION_FACTOR_ACTIVATION		24	-0.280001	-0.904014	0.640751	0.757915	1	1931	tags=21%, list=15%, signal=24%
REACTOME_TRANSCRIPTIONAL_REGULATION_OF_WHITE_ADIPOCYTE_DIFFERENTIATION	REACTOME_TRANSCRIPTIONAL_REGULATION_OF_WHITE_ADIPOCYTE_DIFFERENTIATION		59	-0.226185	-0.903271	0.656151	0.759188	1	3350	tags=34%, list=26%, signal=46%
JISON_SICKLE_CELL_DISEASE_DN	JISON_SICKLE_CELL_DISEASE_DN		158	-0.192852	-0.903165	0.773504	0.759018	1	3271	tags=26%, list=25%, signal=34%
BIOCARTA_TEL_PATHWAY	BIOCARTA_TEL_PATHWAY		17	-0.30648	-0.902792	0.610553	0.759428	1	2846	tags=29%, list=22%, signal=38%
NING_CHRONIC_OBSTRUCTIVE_PULMONARY_DISEASE_UP	NING_CHRONIC_OBSTRUCTIVE_PULMONARY_DISEASE_UP		119	-0.200922	-0.902443	0.731518	0.75982	1	1775	tags=18%, list=14%, signal=20%
BIOCARTA_RAC1_PATHWAY	BIOCARTA_RAC1_PATHWAY		20	-0.297282	-0.902188	0.610837	0.759984	1	1758	tags=25%, list=14%, signal=29%
CHOW_RASSF1_TARGETS_DN	CHOW_RASSF1_TARGETS_DN		28	-0.269636	-0.901895	0.639889	0.760206	1	727	tags=14%, list=6%, signal=15%
CHANDRAN_METASTASIS_TOP50_UP	CHANDRAN_METASTASIS_TOP50_UP		35	-0.252636	-0.901764	0.627566	0.760045	1	4283	tags=43%, list=33%, signal=64%
GREGORY_SYNTHETIC_LETHAL_WITH_IMATINIB	GREGORY_SYNTHETIC_LETHAL_WITH_IMATINIB		104	-0.205769	-0.90051	0.699301	0.762566	1	2391	tags=24%, list=19%, signal=29%
LAMB_CCND1_TARGETS	LAMB_CCND1_TARGETS		17	-0.306306	-0.899593	0.580275	0.764331	1	2476	tags=35%, list=19%, signal=44%
SAKAI_CHRONIC_HEPATITIS_VS_LIVER_CANCER_DN	SAKAI_CHRONIC_HEPATITIS_VS_LIVER_CANCER_DN		21	-0.291108	-0.899348	0.591133	0.764432	1	1445	tags=29%, list=11%, signal=32%
SHETH_LIVER_CANCER_VS_TXNIP_LOSS_PAM5	SHETH_LIVER_CANCER_VS_TXNIP_LOSS_PAM5		55	-0.230616	-0.899152	0.647619	0.764451	1	2367	tags=31%, list=18%, signal=38%
MONNIER_POSTRADIATION_TUMOR_ESCAPE_UP	MONNIER_POSTRADIATION_TUMOR_ESCAPE_UP		355	-0.174727	-0.898905	0.878261	0.764586	1	2141	tags=16%, list=17%, signal=18%
FLECHNER_BIOPSY_KIDNEY_TRANSPLANT_OK_VS_DONOR_DN	FLECHNER_BIOPSY_KIDNEY_TRANSPLANT_OK_VS_DONOR_DN		22	-0.286921	-0.898756	0.637532	0.764552	1	2324	tags=27%, list=18%, signal=33%
IWANAGA_CARCINOGENESIS_BY_KRAS_DN	IWANAGA_CARCINOGENESIS_BY_KRAS_DN		89	-0.20978	-0.898572	0.711611	0.764564	1	2827	tags=28%, list=22%, signal=36%
KEGG_ERBB_SIGNALING_PATHWAY	KEGG_ERBB_SIGNALING_PATHWAY		69	-0.221165	-0.896925	0.7	0.767945	1	3551	tags=42%, list=28%, signal=58%
PENG_GLUCOSE_DEPRIVATION_DN	PENG_GLUCOSE_DEPRIVATION_DN		146	-0.195281	-0.896395	0.798319	0.768728	1	2563	tags=23%, list=20%, signal=28%
GENTILE_RESPONSE_CLUSTER_D3	GENTILE_RESPONSE_CLUSTER_D3		59	-0.229892	-0.896289	0.690265	0.768524	1	2334	tags=24%, list=18%, signal=29%
WALLACE_JAK2_TARGETS_UP	WALLACE_JAK2_TARGETS_UP		22	-0.283599	-0.895956	0.640097	0.768854	1	2315	tags=27%, list=18%, signal=33%
REACTOME_PKB_MEDIATED_EVENTS	REACTOME_PKB_MEDIATED_EVENTS		25	-0.274265	-0.895727	0.614213	0.76895	1	2944	tags=36%, list=23%, signal=47%
PID_RAC1_REG_PATHWAY	PID_RAC1_REG_PATHWAY		33	-0.253707	-0.895314	0.652174	0.769437	1	1505	tags=21%, list=12%, signal=24%
WATTEL_AUTONOMOUS_THYROID_ADENOMA_DN	WATTEL_AUTONOMOUS_THYROID_ADENOMA_DN		35	-0.252244	-0.895134	0.646597	0.769418	1	1934	tags=26%, list=15%, signal=30%
PID_MTOR_4PATHWAY	PID_MTOR_4PATHWAY		65	-0.219874	-0.89483	0.678233	0.769627	1	1638	tags=18%, list=13%, signal=21%
LANDIS_ERBB2_BREAST_PRENEOPLASTIC_DN	LANDIS_ERBB2_BREAST_PRENEOPLASTIC_DN		45	-0.236218	-0.894243	0.661417	0.770486	1	3655	tags=36%, list=28%, signal=50%
SARTIPY_BLUNTED_BY_INSULIN_RESISTANCE_DN	SARTIPY_BLUNTED_BY_INSULIN_RESISTANCE_DN		16	-0.310542	-0.894157	0.603406	0.77022	1	3286	tags=50%, list=26%, signal=67%
SIG_PIP3_SIGNALING_IN_B_LYMPHOCYTES	SIG_PIP3_SIGNALING_IN_B_LYMPHOCYTES		30	-0.263786	-0.893668	0.678284	0.770899	1	3235	tags=37%, list=25%, signal=49%
REACTOME_MITOCHONDRIAL_PROTEIN_IMPORT	REACTOME_MITOCHONDRIAL_PROTEIN_IMPORT		47	-0.236098	-0.893465	0.65847	0.770907	1	2767	tags=19%, list=22%, signal=24%
WOO_LIVER_CANCER_RECURRENCE_DN	WOO_LIVER_CANCER_RECURRENCE_DN		43	-0.235416	-0.892493	0.662824	0.772646	1	1387	tags=16%, list=11%, signal=18%
DING_LUNG_CANCER_BY_MUTATION_RATE	DING_LUNG_CANCER_BY_MUTATION_RATE		15	-0.314935	-0.892307	0.625323	0.77264	1	700	tags=20%, list=5%, signal=21%
ZHAN_MULTIPLE_MYELOMA_CD2_UP	ZHAN_MULTIPLE_MYELOMA_CD2_UP		28	-0.26167	-0.892229	0.63587	0.77238	1	3794	tags=46%, list=30%, signal=66%
PURBEY_TARGETS_OF_CTBP1_AND_SATB1_UP	PURBEY_TARGETS_OF_CTBP1_AND_SATB1_UP		69	-0.219765	-0.891534	0.703226	0.773479	1	3297	tags=26%, list=26%, signal=35%
REACTOME_REGULATION_OF_SIGNALING_BY_CBL	REACTOME_REGULATION_OF_SIGNALING_BY_CBL		15	-0.312554	-0.891324	0.629108	0.773524	1	1300	tags=20%, list=10%, signal=22%
COLDREN_GEFITINIB_RESISTANCE_UP	COLDREN_GEFITINIB_RESISTANCE_UP		79	-0.215326	-0.890822	0.734899	0.77419	1	2793	tags=28%, list=22%, signal=35%
PID_HNF3A_PATHWAY	PID_HNF3A_PATHWAY		25	-0.269698	-0.890325	0.608696	0.774844	1	1470	tags=16%, list=11%, signal=18%
BALDWIN_PRKCI_TARGETS_UP	BALDWIN_PRKCI_TARGETS_UP		30	-0.264086	-0.889566	0.657963	0.776155	1	2419	tags=33%, list=19%, signal=41%
ZHENG_FOXP3_TARGETS_IN_THYMUS_UP	ZHENG_FOXP3_TARGETS_IN_THYMUS_UP		163	-0.189096	-0.888217	0.808889	0.778655	1	2972	tags=29%, list=23%, signal=38%
BOYAULT_LIVER_CANCER_SUBCLASS_G3_DN	BOYAULT_LIVER_CANCER_SUBCLASS_G3_DN		31	-0.255188	-0.888059	0.649596	0.778584	1	767	tags=10%, list=6%, signal=10%
MAYBURD_RESPONSE_TO_L663536_UP	MAYBURD_RESPONSE_TO_L663536_UP		26	-0.267851	-0.88638	0.611549	0.78193	1	2473	tags=23%, list=19%, signal=29%
KASLER_HDAC7_TARGETS_1_UP	KASLER_HDAC7_TARGETS_1_UP		155	-0.190524	-0.886367	0.846512	0.781513	1	3259	tags=26%, list=25%, signal=34%
GAUSSMANN_MLL_AF4_FUSION_TARGETS_F_DN	GAUSSMANN_MLL_AF4_FUSION_TARGETS_F_DN		22	-0.277604	-0.885834	0.603053	0.782243	1	1605	tags=23%, list=12%, signal=26%
MCMURRAY_TP53_HRAS_COOPERATION_RESPONSE_DN	MCMURRAY_TP53_HRAS_COOPERATION_RESPONSE_DN		46	-0.231854	-0.885809	0.674772	0.781845	1	3341	tags=43%, list=26%, signal=59%
KAUFFMANN_DNA_REPLICATION_GENES	KAUFFMANN_DNA_REPLICATION_GENES		130	-0.19273	-0.885689	0.772388	0.78167	1	1004	tags=11%, list=8%, signal=12%
SMITH_TERT_TARGETS_UP	SMITH_TERT_TARGETS_UP		136	-0.195529	-0.885512	0.793427	0.78161	1	3137	tags=26%, list=24%, signal=34%
LEE_LIVER_CANCER_MYC_E2F1_DN	LEE_LIVER_CANCER_MYC_E2F1_DN		27	-0.261655	-0.885153	0.635389	0.781921	1	479	tags=11%, list=4%, signal=12%
PARK_HSC_MARKERS	PARK_HSC_MARKERS		36	-0.249506	-0.883385	0.648968	0.785361	1	3126	tags=28%, list=24%, signal=37%
SAKAI_TUMOR_INFILTRATING_MONOCYTES_DN	SAKAI_TUMOR_INFILTRATING_MONOCYTES_DN		69	-0.213371	-0.881748	0.74359	0.788448	1	816	tags=9%, list=6%, signal=9%
SAKAI_CHRONIC_HEPATITIS_VS_LIVER_CANCER_UP	SAKAI_CHRONIC_HEPATITIS_VS_LIVER_CANCER_UP		74	-0.212167	-0.881443	0.738255	0.788679	1	2007	tags=22%, list=16%, signal=25%
PID_ERBB1_INTERNALIZATION_PATHWAY	PID_ERBB1_INTERNALIZATION_PATHWAY		37	-0.246139	-0.881404	0.673913	0.788325	1	1198	tags=19%, list=9%, signal=21%
KEGG_TGF_BETA_SIGNALING_PATHWAY	KEGG_TGF_BETA_SIGNALING_PATHWAY		63	-0.217925	-0.881237	0.699346	0.788253	1	3044	tags=35%, list=24%, signal=46%
LINDGREN_BLADDER_CANCER_CLUSTER_1_UP	LINDGREN_BLADDER_CANCER_CLUSTER_1_UP		100	-0.204629	-0.881153	0.76494	0.788009	1	1793	tags=18%, list=14%, signal=21%
MIKKELSEN_NPC_LCP_WITH_H3K4ME3	MIKKELSEN_NPC_LCP_WITH_H3K4ME3		34	-0.253455	-0.880538	0.671159	0.788889	1	414	tags=9%, list=3%, signal=9%
YAMASHITA_LIVER_CANCER_STEM_CELL_DN	YAMASHITA_LIVER_CANCER_STEM_CELL_DN		33	-0.255815	-0.880315	0.644562	0.788899	1	1710	tags=24%, list=13%, signal=28%
REACTOME_G_BETA_GAMMA_SIGNALLING_THROUGH_PLC_BETA	REACTOME_G_BETA_GAMMA_SIGNALLING_THROUGH_PLC_BETA		16	-0.301422	-0.880038	0.641647	0.789052	1	3054	tags=38%, list=24%, signal=49%
GERHOLD_ADIPOGENESIS_DN	GERHOLD_ADIPOGENESIS_DN		53	-0.229146	-0.879951	0.675841	0.7888	1	1397	tags=19%, list=11%, signal=21%
REACTOME_NFKB_AND_MAP_KINASES_ACTIVATION_MEDIATED_BY_TLR4_SIGNALING_REPERTOIRE	REACTOME_NFKB_AND_MAP_KINASES_ACTIVATION_MEDIATED_BY_TLR4_SIGNALING_REPERTOIRE		64	-0.215331	-0.879287	0.738318	0.789791	1	3066	tags=28%, list=24%, signal=37%
PID_IFNG_PATHWAY	PID_IFNG_PATHWAY		33	-0.254046	-0.87809	0.6875	0.791989	1	3088	tags=36%, list=24%, signal=48%
BYSTRYKH_HEMATOPOIESIS_STEM_CELL_AND_BRAIN_QTL_TRANS	BYSTRYKH_HEMATOPOIESIS_STEM_CELL_AND_BRAIN_QTL_TRANS		152	-0.188006	-0.877797	0.817073	0.792176	1	2447	tags=20%, list=19%, signal=24%
LASTOWSKA_NEUROBLASTOMA_COPY_NUMBER_UP	LASTOWSKA_NEUROBLASTOMA_COPY_NUMBER_UP		156	-0.185122	-0.877673	0.851351	0.791983	1	1588	tags=12%, list=12%, signal=14%
AGUIRRE_PANCREATIC_CANCER_COPY_NUMBER_DN	AGUIRRE_PANCREATIC_CANCER_COPY_NUMBER_DN		216	-0.179445	-0.876985	0.870968	0.792981	1	2685	tags=23%, list=21%, signal=29%
RIZKI_TUMOR_INVASIVENESS_2D_DN	RIZKI_TUMOR_INVASIVENESS_2D_DN		52	-0.224343	-0.875691	0.731707	0.795305	1	2857	tags=31%, list=22%, signal=39%
EBAUER_TARGETS_OF_PAX3_FOXO1_FUSION_DN	EBAUER_TARGETS_OF_PAX3_FOXO1_FUSION_DN		36	-0.242951	-0.875169	0.687861	0.796009	1	3600	tags=44%, list=28%, signal=62%
CADWELL_ATG16L1_TARGETS_DN	CADWELL_ATG16L1_TARGETS_DN		52	-0.225645	-0.874804	0.70679	0.796343	1	2320	tags=25%, list=18%, signal=30%
BIOCARTA_IGF1MTOR_PATHWAY	BIOCARTA_IGF1MTOR_PATHWAY		20	-0.282349	-0.874407	0.628429	0.796722	1	3088	tags=40%, list=24%, signal=53%
REACTOME_GOLGI_ASSOCIATED_VESICLE_BIOGENESIS	REACTOME_GOLGI_ASSOCIATED_VESICLE_BIOGENESIS		47	-0.227824	-0.874188	0.698758	0.796739	1	1136	tags=15%, list=9%, signal=16%
YU_BAP1_TARGETS	YU_BAP1_TARGETS		26	-0.262337	-0.872821	0.660848	0.799216	1	603	tags=12%, list=5%, signal=12%
PID_EPHA2_FWD_PATHWAY	PID_EPHA2_FWD_PATHWAY		18	-0.290202	-0.872345	0.663438	0.799778	1	1519	tags=22%, list=12%, signal=25%
ST_GA13_PATHWAY	ST_GA13_PATHWAY		33	-0.249676	-0.871959	0.69209	0.800106	1	3413	tags=42%, list=27%, signal=58%
STEIN_ESRRA_TARGETS_DN	STEIN_ESRRA_TARGETS_DN		95	-0.199915	-0.870609	0.801444	0.80252	1	3665	tags=38%, list=29%, signal=53%
STARK_HYPPOCAMPUS_22Q11_DELETION_DN	STARK_HYPPOCAMPUS_22Q11_DELETION_DN		17	-0.298624	-0.870212	0.62766	0.802919	1	396	tags=12%, list=3%, signal=12%
BIOCARTA_RAS_PATHWAY	BIOCARTA_RAS_PATHWAY		23	-0.272534	-0.869148	0.651515	0.804717	1	3190	tags=39%, list=25%, signal=52%
WOTTON_RUNX_TARGETS_DN	WOTTON_RUNX_TARGETS_DN		22	-0.280568	-0.868282	0.633245	0.806062	1	2480	tags=32%, list=19%, signal=39%
YOSHIOKA_LIVER_CANCER_EARLY_RECURRENCE_UP	YOSHIOKA_LIVER_CANCER_EARLY_RECURRENCE_UP		26	-0.262318	-0.867788	0.666667	0.806678	1	3600	tags=38%, list=28%, signal=53%
REACTOME_SIGNALING_BY_SCF_KIT	REACTOME_SIGNALING_BY_SCF_KIT		65	-0.220146	-0.866892	0.760807	0.808028	1	2007	tags=22%, list=16%, signal=25%
REACTOME_TRANSCRIPTIONAL_ACTIVITY_OF_SMAD2_SMAD3_SMAD4_HETEROTRIMER	REACTOME_TRANSCRIPTIONAL_ACTIVITY_OF_SMAD2_SMAD3_SMAD4_HETEROTRIMER		35	-0.246697	-0.866831	0.689655	0.807712	1	2023	tags=29%, list=16%, signal=34%
BIOCARTA_ERK5_PATHWAY	BIOCARTA_ERK5_PATHWAY		17	-0.290444	-0.866817	0.664948	0.807291	1	3088	tags=47%, list=24%, signal=62%
ST_FAS_SIGNALING_PATHWAY	ST_FAS_SIGNALING_PATHWAY		57	-0.221147	-0.866271	0.742424	0.80799	1	2863	tags=30%, list=22%, signal=38%
BOYAULT_LIVER_CANCER_SUBCLASS_G1_DN	BOYAULT_LIVER_CANCER_SUBCLASS_G1_DN		36	-0.241431	-0.865909	0.724242	0.808221	1	2307	tags=28%, list=18%, signal=34%
ZIRN_TRETINOIN_RESPONSE_WT1_UP	ZIRN_TRETINOIN_RESPONSE_WT1_UP		16	-0.305012	-0.865825	0.645161	0.807941	1	3558	tags=44%, list=28%, signal=60%
GNATENKO_PLATELET_SIGNATURE	GNATENKO_PLATELET_SIGNATURE		37	-0.245151	-0.865389	0.667568	0.808428	1	3654	tags=46%, list=28%, signal=64%
BIOCARTA_TID_PATHWAY	BIOCARTA_TID_PATHWAY		15	-0.30524	-0.864	0.656863	0.810964	1	1977	tags=27%, list=15%, signal=31%
GRABARCZYK_BCL11B_TARGETS_UP	GRABARCZYK_BCL11B_TARGETS_UP		64	-0.214098	-0.86376	0.761494	0.811021	1	1151	tags=14%, list=9%, signal=15%
PID_IL8_CXCR1_PATHWAY	PID_IL8_CXCR1_PATHWAY		21	-0.279172	-0.862987	0.672589	0.812143	1	2862	tags=48%, list=22%, signal=61%
KEGG_CARDIAC_MUSCLE_CONTRACTION	KEGG_CARDIAC_MUSCLE_CONTRACTION		38	-0.235582	-0.86272	0.706553	0.812276	1	854	tags=13%, list=7%, signal=14%
PID_ERA_GENOMIC_PATHWAY	PID_ERA_GENOMIC_PATHWAY		53	-0.225179	-0.861528	0.708207	0.81427	1	3514	tags=40%, list=27%, signal=54%
KYNG_DNA_DAMAGE_BY_GAMMA_RADIATION	KYNG_DNA_DAMAGE_BY_GAMMA_RADIATION		56	-0.219179	-0.860844	0.747692	0.815197	1	1899	tags=18%, list=15%, signal=21%
REACTOME_INSULIN_SYNTHESIS_AND_PROCESSING	REACTOME_INSULIN_SYNTHESIS_AND_PROCESSING		18	-0.289111	-0.859263	0.671875	0.817942	1	1217	tags=22%, list=9%, signal=25%
BIOCARTA_PGC1A_PATHWAY	BIOCARTA_PGC1A_PATHWAY		18	-0.288083	-0.858666	0.648515	0.818703	1	3614	tags=39%, list=28%, signal=54%
REACTOME_SIGNALING_BY_FGFR1_MUTANTS	REACTOME_SIGNALING_BY_FGFR1_MUTANTS		20	-0.282265	-0.858539	0.684896	0.818476	1	3824	tags=55%, list=30%, signal=78%
BIOCARTA_GH_PATHWAY	BIOCARTA_GH_PATHWAY		21	-0.271459	-0.858534	0.682741	0.818029	1	1126	tags=19%, list=9%, signal=21%
KEGG_RENAL_CELL_CARCINOMA	KEGG_RENAL_CELL_CARCINOMA		59	-0.218574	-0.857574	0.748466	0.819443	1	3258	tags=36%, list=25%, signal=47%
KIM_BIPOLAR_DISORDER_OLIGODENDROCYTE_DENSITY_CORR_DN	KIM_BIPOLAR_DISORDER_OLIGODENDROCYTE_DENSITY_CORR_DN		26	-0.257244	-0.856175	0.686528	0.821828	1	2657	tags=31%, list=21%, signal=39%
ZHAN_MULTIPLE_MYELOMA_MF_DN	ZHAN_MULTIPLE_MYELOMA_MF_DN		30	-0.254457	-0.855777	0.708684	0.822198	1	2331	tags=27%, list=18%, signal=32%
SIG_PIP3_SIGNALING_IN_CARDIAC_MYOCTES	SIG_PIP3_SIGNALING_IN_CARDIAC_MYOCTES		58	-0.214787	-0.854564	0.747604	0.824101	1	3374	tags=36%, list=26%, signal=49%
ZHANG_BREAST_CANCER_PROGENITORS_UP	ZHANG_BREAST_CANCER_PROGENITORS_UP		398	-0.16154	-0.853898	0.984375	0.825054	1	2416	tags=20%, list=19%, signal=23%
NIKOLSKY_BREAST_CANCER_7P22_AMPLICON	NIKOLSKY_BREAST_CANCER_7P22_AMPLICON		27	-0.252232	-0.85313	0.698324	0.82613	1	1156	tags=11%, list=9%, signal=12%
PID_AR_PATHWAY	PID_AR_PATHWAY		54	-0.218079	-0.850394	0.73125	0.830855	1	613	tags=11%, list=5%, signal=12%
REACTOME_G_ALPHA_Z_SIGNALLING_EVENTS	REACTOME_G_ALPHA_Z_SIGNALLING_EVENTS		29	-0.251822	-0.850337	0.716049	0.830514	1	3054	tags=41%, list=24%, signal=54%
DACOSTA_UV_RESPONSE_VIA_ERCC3_TTD_UP	DACOSTA_UV_RESPONSE_VIA_ERCC3_TTD_UP		61	-0.218025	-0.849335	0.766962	0.832025	1	1676	tags=18%, list=13%, signal=21%
BIOCARTA_HIVNEF_PATHWAY	BIOCARTA_HIVNEF_PATHWAY		55	-0.214851	-0.848471	0.772152	0.83322	1	2760	tags=33%, list=21%, signal=41%
GINESTIER_BREAST_CANCER_20Q13_AMPLIFICATION_UP	GINESTIER_BREAST_CANCER_20Q13_AMPLIFICATION_UP		104	-0.194364	-0.847148	0.841085	0.835299	1	3258	tags=30%, list=25%, signal=40%
HOFFMANN_PRE_BI_TO_LARGE_PRE_BII_LYMPHOCYTE_UP	HOFFMANN_PRE_BI_TO_LARGE_PRE_BII_LYMPHOCYTE_UP		28	-0.255853	-0.84684	0.729167	0.835443	1	2345	tags=29%, list=18%, signal=35%
BIOCARTA_GSK3_PATHWAY	BIOCARTA_GSK3_PATHWAY		23	-0.270969	-0.845723	0.720102	0.837104	1	3088	tags=35%, list=24%, signal=46%
TIEN_INTESTINE_PROBIOTICS_6HR_DN	TIEN_INTESTINE_PROBIOTICS_6HR_DN		160	-0.182546	-0.845638	0.844749	0.836812	1	3244	tags=29%, list=25%, signal=39%
REACTOME_TRAFFICKING_OF_AMPA_RECEPTORS	REACTOME_TRAFFICKING_OF_AMPA_RECEPTORS		18	-0.292486	-0.845414	0.695545	0.836809	1	3660	tags=50%, list=28%, signal=70%
NIKOLSKY_BREAST_CANCER_20Q11_AMPLICON	NIKOLSKY_BREAST_CANCER_20Q11_AMPLICON		24	-0.26305	-0.844934	0.713514	0.837301	1	2805	tags=29%, list=22%, signal=37%
PID_ALK1_PATHWAY	PID_ALK1_PATHWAY		23	-0.259506	-0.844872	0.68956	0.836954	1	3044	tags=39%, list=24%, signal=51%
BERTUCCI_INVASIVE_CARCINOMA_DUCTAL_VS_LOBULAR_UP	BERTUCCI_INVASIVE_CARCINOMA_DUCTAL_VS_LOBULAR_UP		19	-0.278793	-0.844287	0.674185	0.837654	1	2306	tags=26%, list=18%, signal=32%
NIKOLSKY_BREAST_CANCER_15Q26_AMPLICON	NIKOLSKY_BREAST_CANCER_15Q26_AMPLICON		15	-0.302581	-0.843804	0.66005	0.8381	1	933	tags=20%, list=7%, signal=22%
IRITANI_MAD1_TARGETS_DN	IRITANI_MAD1_TARGETS_DN		45	-0.222802	-0.843331	0.759644	0.838575	1	532	tags=7%, list=4%, signal=7%
BIOCARTA_NFAT_PATHWAY	BIOCARTA_NFAT_PATHWAY		42	-0.227593	-0.84321	0.773639	0.838358	1	1585	tags=24%, list=12%, signal=27%
ZHOU_TNF_SIGNALING_30MIN	ZHOU_TNF_SIGNALING_30MIN		48	-0.222809	-0.841935	0.779104	0.840244	1	3336	tags=31%, list=26%, signal=42%
BIOCARTA_CALCINEURIN_PATHWAY	BIOCARTA_CALCINEURIN_PATHWAY		17	-0.29724	-0.841382	0.71504	0.840821	1	3614	tags=65%, list=28%, signal=90%
REACTOME_SIGNALING_BY_FGFR1_FUSION_MUTANTS	REACTOME_SIGNALING_BY_FGFR1_FUSION_MUTANTS		17	-0.283836	-0.83925	0.703518	0.844355	1	3824	tags=59%, list=30%, signal=84%
YAO_TEMPORAL_RESPONSE_TO_PROGESTERONE_CLUSTER_7	YAO_TEMPORAL_RESPONSE_TO_PROGESTERONE_CLUSTER_7		65	-0.206009	-0.83841	0.767516	0.845514	1	4412	tags=42%, list=34%, signal=63%
TIEN_INTESTINE_PROBIOTICS_6HR_UP	TIEN_INTESTINE_PROBIOTICS_6HR_UP		52	-0.21586	-0.838299	0.818182	0.845245	1	4006	tags=33%, list=31%, signal=47%
REACTOME_ASPARAGINE_N_LINKED_GLYCOSYLATION	REACTOME_ASPARAGINE_N_LINKED_GLYCOSYLATION		74	-0.201416	-0.838213	0.817276	0.844935	1	3650	tags=36%, list=28%, signal=51%
WIERENGA_PML_INTERACTOME	WIERENGA_PML_INTERACTOME		36	-0.237192	-0.837883	0.747222	0.845039	1	2906	tags=25%, list=23%, signal=32%
COLLIS_PRKDC_REGULATORS	COLLIS_PRKDC_REGULATORS		15	-0.294461	-0.837302	0.68408	0.845664	1	467	tags=13%, list=4%, signal=14%
RAGHAVACHARI_PLATELET_SPECIFIC_GENES	RAGHAVACHARI_PLATELET_SPECIFIC_GENES		56	-0.212815	-0.834513	0.788644	0.850295	1	3097	tags=32%, list=24%, signal=42%
REACTOME_CIRCADIAN_REPRESSION_OF_EXPRESSION_BY_REV_ERBA	REACTOME_CIRCADIAN_REPRESSION_OF_EXPRESSION_BY_REV_ERBA		19	-0.275305	-0.83425	0.68599	0.850316	1	365	tags=11%, list=3%, signal=11%
LI_DCP2_BOUND_MRNA	LI_DCP2_BOUND_MRNA		84	-0.19919	-0.833562	0.847403	0.851088	1	1773	tags=13%, list=14%, signal=15%
LUI_THYROID_CANCER_CLUSTER_1	LUI_THYROID_CANCER_CLUSTER_1		45	-0.226611	-0.832483	0.771186	0.85259	1	3055	tags=36%, list=24%, signal=46%
KEGG_AMINOACYL_TRNA_BIOSYNTHESIS	KEGG_AMINOACYL_TRNA_BIOSYNTHESIS		39	-0.229214	-0.832076	0.776435	0.852861	1	3114	tags=28%, list=24%, signal=37%
MILI_PSEUDOPODIA_HAPTOTAXIS_UP	MILI_PSEUDOPODIA_HAPTOTAXIS_UP		492	-0.157578	-0.830409	0.976744	0.85529	1	1457	tags=12%, list=11%, signal=13%
ICHIBA_GRAFT_VERSUS_HOST_DISEASE_35D_DN	ICHIBA_GRAFT_VERSUS_HOST_DISEASE_35D_DN		29	-0.24728	-0.830263	0.733681	0.855083	1	1717	tags=21%, list=13%, signal=24%
BIOCARTA_MET_PATHWAY	BIOCARTA_MET_PATHWAY		35	-0.234189	-0.828668	0.763441	0.857405	1	3154	tags=37%, list=25%, signal=49%
RUAN_RESPONSE_TO_TNF_TROGLITAZONE_DN	RUAN_RESPONSE_TO_TNF_TROGLITAZONE_DN		31	-0.243955	-0.827696	0.763926	0.858654	1	517	tags=10%, list=4%, signal=10%
ST_PHOSPHOINOSITIDE_3_KINASE_PATHWAY	ST_PHOSPHOINOSITIDE_3_KINASE_PATHWAY		32	-0.238906	-0.82555	0.758713	0.86195	1	3235	tags=38%, list=25%, signal=50%
WONG_MITOCHONDRIA_GENE_MODULE	WONG_MITOCHONDRIA_GENE_MODULE		204	-0.170564	-0.825337	0.972678	0.86184	1	1647	tags=12%, list=13%, signal=13%
REACTOME_APOPTOTIC_EXECUTION_PHASE	REACTOME_APOPTOTIC_EXECUTION_PHASE		42	-0.222874	-0.824552	0.792398	0.862738	1	2791	tags=29%, list=22%, signal=36%
ZHAN_EARLY_DIFFERENTIATION_GENES_DN	ZHAN_EARLY_DIFFERENTIATION_GENES_DN		34	-0.233495	-0.823566	0.77027	0.864023	1	1816	tags=24%, list=14%, signal=27%
HAHTOLA_MYCOSIS_FUNGOIDES_SKIN_DN	HAHTOLA_MYCOSIS_FUNGOIDES_SKIN_DN		21	-0.268934	-0.822758	0.720812	0.864928	1	4875	tags=57%, list=38%, signal=92%
KYNG_ENVIRONMENTAL_STRESS_RESPONSE_NOT_BY_4NQO_IN_WS	KYNG_ENVIRONMENTAL_STRESS_RESPONSE_NOT_BY_4NQO_IN_WS		34	-0.236737	-0.821762	0.77957	0.866116	1	1547	tags=18%, list=12%, signal=20%
MOOTHA_HUMAN_MITODB_6_2002	MOOTHA_HUMAN_MITODB_6_2002		386	-0.156461	-0.818551	1	0.871148	1	3375	tags=24%, list=26%, signal=32%
FAELT_B_CLL_WITH_VH3_21_DN	FAELT_B_CLL_WITH_VH3_21_DN		48	-0.217712	-0.817697	0.849398	0.872105	1	811	tags=13%, list=6%, signal=13%
LOPEZ_TRANSLATION_VIA_FN1_SIGNALING	LOPEZ_TRANSLATION_VIA_FN1_SIGNALING		33	-0.235889	-0.814459	0.777778	0.877083	1	1101	tags=18%, list=9%, signal=20%
LEE_RECENT_THYMIC_EMIGRANT	LEE_RECENT_THYMIC_EMIGRANT		182	-0.170357	-0.814108	0.944954	0.877242	1	2243	tags=19%, list=17%, signal=23%
MANALO_HYPOXIA_DN	MANALO_HYPOXIA_DN		278	-0.163549	-0.814026	0.980263	0.876902	1	2409	tags=19%, list=19%, signal=23%
WANG_TARGETS_OF_MLL_CBP_FUSION_DN	WANG_TARGETS_OF_MLL_CBP_FUSION_DN		41	-0.220703	-0.813168	0.817664	0.877794	1	4518	tags=46%, list=35%, signal=71%
JIANG_TIP30_TARGETS_DN	JIANG_TIP30_TARGETS_DN		18	-0.273043	-0.812107	0.768638	0.879025	1	1585	tags=22%, list=12%, signal=25%
GALLUZZI_PERMEABILIZE_MITOCHONDRIA	GALLUZZI_PERMEABILIZE_MITOCHONDRIA		37	-0.227407	-0.81118	0.80758	0.880036	1	2697	tags=32%, list=21%, signal=41%
STREICHER_LSM1_TARGETS_UP	STREICHER_LSM1_TARGETS_UP		34	-0.225577	-0.809492	0.78022	0.882207	1	3282	tags=35%, list=26%, signal=47%
LAIHO_COLORECTAL_CANCER_SERRATED_DN	LAIHO_COLORECTAL_CANCER_SERRATED_DN		78	-0.194042	-0.809059	0.880795	0.882419	1	2676	tags=23%, list=21%, signal=29%
PATTERSON_DOCETAXEL_RESISTANCE	PATTERSON_DOCETAXEL_RESISTANCE		19	-0.269838	-0.808821	0.757106	0.882292	1	2388	tags=32%, list=19%, signal=39%
LIU_BREAST_CANCER	LIU_BREAST_CANCER		21	-0.258219	-0.807934	0.748663	0.883216	1	2006	tags=24%, list=16%, signal=28%
BIOCARTA_EPO_PATHWAY	BIOCARTA_EPO_PATHWAY		16	-0.277777	-0.807833	0.757212	0.882903	1	1126	tags=19%, list=9%, signal=21%
DARWICHE_PAPILLOMA_RISK_HIGH_DN	DARWICHE_PAPILLOMA_RISK_HIGH_DN		129	-0.174	-0.807759	0.929167	0.882534	1	2933	tags=26%, list=23%, signal=33%
DUNNE_TARGETS_OF_AML1_MTG8_FUSION_UP	DUNNE_TARGETS_OF_AML1_MTG8_FUSION_UP		22	-0.264489	-0.807095	0.736181	0.883159	1	3886	tags=50%, list=30%, signal=72%
BIOCARTA_CDC42RAC_PATHWAY	BIOCARTA_CDC42RAC_PATHWAY		15	-0.277741	-0.806114	0.730942	0.884207	1	1845	tags=20%, list=14%, signal=23%
STARK_PREFRONTAL_CORTEX_22Q11_DELETION_DN	STARK_PREFRONTAL_CORTEX_22Q11_DELETION_DN		459	-0.153532	-0.805755	1	0.884302	1	3669	tags=28%, list=29%, signal=38%
BLALOCK_ALZHEIMERS_DISEASE_INCIPIENT_DN	BLALOCK_ALZHEIMERS_DISEASE_INCIPIENT_DN		141	-0.176144	-0.803992	0.896226	0.886526	1	3016	tags=26%, list=23%, signal=34%
BILANGES_SERUM_SENSITIVE_VIA_TSC1	BILANGES_SERUM_SENSITIVE_VIA_TSC1		15	-0.287522	-0.803781	0.749403	0.886376	1	1974	tags=40%, list=15%, signal=47%
CHIBA_RESPONSE_TO_TSA_DN	CHIBA_RESPONSE_TO_TSA_DN		21	-0.262683	-0.803584	0.734849	0.886168	1	1868	tags=29%, list=15%, signal=33%
LINDGREN_BLADDER_CANCER_WITH_LOH_IN_CHR9Q	LINDGREN_BLADDER_CANCER_WITH_LOH_IN_CHR9Q		107	-0.178559	-0.802266	0.936255	0.887727	1	3466	tags=34%, list=27%, signal=46%
GAJATE_RESPONSE_TO_TRABECTEDIN_DN	GAJATE_RESPONSE_TO_TRABECTEDIN_DN		17	-0.273773	-0.801005	0.751256	0.889171	1	1196	tags=18%, list=9%, signal=19%
OXFORD_RALA_OR_RALB_TARGETS_DN	OXFORD_RALA_OR_RALB_TARGETS_DN		19	-0.263614	-0.799775	0.75495	0.890566	1	2203	tags=37%, list=17%, signal=44%
FLECHNER_PBL_KIDNEY_TRANSPLANT_REJECTED_VS_OK_UP	FLECHNER_PBL_KIDNEY_TRANSPLANT_REJECTED_VS_OK_UP		62	-0.200662	-0.799689	0.877419	0.890229	1	2640	tags=24%, list=21%, signal=30%
MOOTHA_MITOCHONDRIA	MOOTHA_MITOCHONDRIA		399	-0.153336	-0.799406	1	0.890182	1	3375	tags=24%, list=26%, signal=32%
LUI_THYROID_CANCER_PAX8_PPARG_DN	LUI_THYROID_CANCER_PAX8_PPARG_DN		40	-0.218303	-0.796788	0.827778	0.893693	1	1167	tags=13%, list=9%, signal=14%
CAIRO_PML_TARGETS_BOUND_BY_MYC_UP	CAIRO_PML_TARGETS_BOUND_BY_MYC_UP		23	-0.249337	-0.795922	0.784	0.894451	1	200	tags=9%, list=2%, signal=9%
VALK_AML_CLUSTER_13	VALK_AML_CLUSTER_13		21	-0.252901	-0.795721	0.753117	0.894281	1	1971	tags=24%, list=15%, signal=28%
REACTOME_METABOLISM_OF_NUCLEOTIDES	REACTOME_METABOLISM_OF_NUCLEOTIDES		57	-0.199237	-0.795155	0.87172	0.894597	1	2427	tags=21%, list=19%, signal=26%
BOYAULT_LIVER_CANCER_SUBCLASS_G12_UP	BOYAULT_LIVER_CANCER_SUBCLASS_G12_UP		36	-0.218781	-0.794818	0.803419	0.894623	1	3839	tags=39%, list=30%, signal=55%
REACTOME_ASSOCIATION_OF_TRIC_CCT_WITH_TARGET_PROTEINS_DURING_BIOSYNTHESIS	REACTOME_ASSOCIATION_OF_TRIC_CCT_WITH_TARGET_PROTEINS_DURING_BIOSYNTHESIS		26	-0.236696	-0.794357	0.768831	0.89489	1	3525	tags=38%, list=27%, signal=53%
BOHN_PRIMARY_IMMUNODEFICIENCY_SYNDROM_DN	BOHN_PRIMARY_IMMUNODEFICIENCY_SYNDROM_DN		31	-0.229988	-0.79403	0.809783	0.894897	1	3428	tags=32%, list=27%, signal=44%
REACTOME_CA_DEPENDENT_EVENTS	REACTOME_CA_DEPENDENT_EVENTS		24	-0.246881	-0.792659	0.807487	0.896455	1	1931	tags=29%, list=15%, signal=34%
FAELT_B_CLL_WITH_VH_REARRANGEMENTS_DN	FAELT_B_CLL_WITH_VH_REARRANGEMENTS_DN		44	-0.213153	-0.789667	0.856338	0.9003	1	1513	tags=16%, list=12%, signal=18%
ABRAMSON_INTERACT_WITH_AIRE	ABRAMSON_INTERACT_WITH_AIRE		43	-0.21235	-0.789638	0.846591	0.899871	1	332	tags=5%, list=3%, signal=5%
REACTOME_METABOLISM_OF_VITAMINS_AND_COFACTORS	REACTOME_METABOLISM_OF_VITAMINS_AND_COFACTORS		45	-0.210764	-0.789411	0.835616	0.899737	1	377	tags=7%, list=3%, signal=7%
BIOCARTA_PTEN_PATHWAY	BIOCARTA_PTEN_PATHWAY		16	-0.268644	-0.789177	0.774347	0.89958	1	1397	tags=25%, list=11%, signal=28%
JAZAG_TGFB1_SIGNALING_DN	JAZAG_TGFB1_SIGNALING_DN		21	-0.253093	-0.788768	0.767263	0.899698	1	807	tags=10%, list=6%, signal=10%
REACTOME_THROMBOXANE_SIGNALLING_THROUGH_TP_RECEPTOR	REACTOME_THROMBOXANE_SIGNALLING_THROUGH_TP_RECEPTOR		18	-0.263298	-0.787211	0.744361	0.901409	1	4484	tags=56%, list=35%, signal=85%
ST_T_CELL_SIGNAL_TRANSDUCTION	ST_T_CELL_SIGNAL_TRANSDUCTION		31	-0.234383	-0.786676	0.837838	0.901716	1	749	tags=13%, list=6%, signal=14%
BIOCARTA_GCR_PATHWAY	BIOCARTA_GCR_PATHWAY		15	-0.275097	-0.78578	0.76399	0.902471	1	3088	tags=47%, list=24%, signal=61%
GAVIN_FOXP3_TARGETS_CLUSTER_T7	GAVIN_FOXP3_TARGETS_CLUSTER_T7		89	-0.183365	-0.784094	0.915441	0.904389	1	1526	tags=13%, list=12%, signal=15%
ROYLANCE_BREAST_CANCER_16Q_COPY_NUMBER_UP	ROYLANCE_BREAST_CANCER_16Q_COPY_NUMBER_UP		42	-0.212733	-0.783526	0.873595	0.904725	1	2263	tags=19%, list=18%, signal=23%
BIOCARTA_RHO_PATHWAY	BIOCARTA_RHO_PATHWAY		29	-0.236572	-0.782737	0.827586	0.905365	1	3253	tags=34%, list=25%, signal=46%
KEGG_HUNTINGTONS_DISEASE	KEGG_HUNTINGTONS_DISEASE		147	-0.169673	-0.782672	0.956522	0.904974	1	3486	tags=29%, list=27%, signal=40%
BIOCARTA_NDKDYNAMIN_PATHWAY	BIOCARTA_NDKDYNAMIN_PATHWAY		16	-0.267352	-0.7825	0.754054	0.90473	1	3972	tags=63%, list=31%, signal=90%
MEDINA_SMARCA4_TARGETS	MEDINA_SMARCA4_TARGETS		35	-0.222149	-0.780807	0.822823	0.906644	1	2348	tags=20%, list=18%, signal=24%
PID_PI3KCI_AKT_PATHWAY	PID_PI3KCI_AKT_PATHWAY		33	-0.222799	-0.780627	0.860795	0.906424	1	3286	tags=36%, list=26%, signal=49%
MORI_SMALL_PRE_BII_LYMPHOCYTE_UP	MORI_SMALL_PRE_BII_LYMPHOCYTE_UP		63	-0.197161	-0.780586	0.888889	0.905987	1	1323	tags=14%, list=10%, signal=16%
BIOCARTA_PDGF_PATHWAY	BIOCARTA_PDGF_PATHWAY		28	-0.234615	-0.778489	0.822581	0.908382	1	3088	tags=43%, list=24%, signal=56%
ZIRN_TRETINOIN_RESPONSE_UP	ZIRN_TRETINOIN_RESPONSE_UP		15	-0.270255	-0.778434	0.787234	0.907964	1	3418	tags=47%, list=27%, signal=63%
BIOCARTA_FAS_PATHWAY	BIOCARTA_FAS_PATHWAY		29	-0.227566	-0.77473	0.85641	0.912434	1	2760	tags=31%, list=21%, signal=39%
SCHLINGEMANN_SKIN_CARCINOGENESIS_TPA_DN	SCHLINGEMANN_SKIN_CARCINOGENESIS_TPA_DN		19	-0.254664	-0.773647	0.825641	0.913335	1	1754	tags=21%, list=14%, signal=24%
DANG_MYC_TARGETS_DN	DANG_MYC_TARGETS_DN		25	-0.239395	-0.773638	0.817708	0.912871	1	1768	tags=20%, list=14%, signal=23%
CREIGHTON_AKT1_SIGNALING_VIA_MTOR_UP	CREIGHTON_AKT1_SIGNALING_VIA_MTOR_UP		30	-0.226287	-0.773151	0.821522	0.913015	1	4345	tags=47%, list=34%, signal=70%
KEGG_N_GLYCAN_BIOSYNTHESIS	KEGG_N_GLYCAN_BIOSYNTHESIS		42	-0.213096	-0.772727	0.873926	0.91306	1	2599	tags=21%, list=20%, signal=27%
KEGG_ENDOMETRIAL_CANCER	KEGG_ENDOMETRIAL_CANCER		44	-0.205166	-0.770748	0.878962	0.915103	1	3144	tags=32%, list=24%, signal=42%
REACTOME_MYD88_MAL_CASCADE_INITIATED_ON_PLASMA_MEMBRANE	REACTOME_MYD88_MAL_CASCADE_INITIATED_ON_PLASMA_MEMBRANE		75	-0.188425	-0.770146	0.911263	0.91537	1	3066	tags=28%, list=24%, signal=37%
REACTOME_METABOLISM_OF_PROTEINS	REACTOME_METABOLISM_OF_PROTEINS		368	-0.14946	-0.769193	1	0.916084	1	3280	tags=23%, list=26%, signal=30%
PID_ARF_3PATHWAY	PID_ARF_3PATHWAY		18	-0.266948	-0.769163	0.759214	0.915634	1	3705	tags=33%, list=29%, signal=47%
REACTOME_TRIF_MEDIATED_TLR3_SIGNALING	REACTOME_TRIF_MEDIATED_TLR3_SIGNALING		67	-0.189608	-0.768243	0.888158	0.916334	1	2213	tags=19%, list=17%, signal=23%
BIOCARTA_MITOCHONDRIA_PATHWAY	BIOCARTA_MITOCHONDRIA_PATHWAY		20	-0.246554	-0.76611	0.80315	0.918447	1	4048	tags=60%, list=31%, signal=87%
CHANG_CORE_SERUM_RESPONSE_UP	CHANG_CORE_SERUM_RESPONSE_UP		197	-0.159747	-0.765702	0.989071	0.918454	1	3007	tags=22%, list=23%, signal=28%
KEGG_PURINE_METABOLISM	KEGG_PURINE_METABOLISM		120	-0.168195	-0.763394	0.963265	0.920757	1	2104	tags=18%, list=16%, signal=21%
REACTOME_INHIBITION_OF_INSULIN_SECRETION_BY_ADRENALINE_NORADRENALINE	REACTOME_INHIBITION_OF_INSULIN_SECRETION_BY_ADRENALINE_NORADRENALINE		19	-0.255785	-0.760435	0.807895	0.923823	1	3054	tags=42%, list=24%, signal=55%
BIOCARTA_EIF4_PATHWAY	BIOCARTA_EIF4_PATHWAY		22	-0.239525	-0.759901	0.857868	0.92399	1	3088	tags=32%, list=24%, signal=42%
PID_MAPK_TRK_PATHWAY	PID_MAPK_TRK_PATHWAY		31	-0.220947	-0.757248	0.84375	0.926594	1	2474	tags=26%, list=19%, signal=32%
APPIERTO_RESPONSE_TO_FENRETINIDE_UP	APPIERTO_RESPONSE_TO_FENRETINIDE_UP		32	-0.214949	-0.752406	0.836898	0.931771	1	2251	tags=22%, list=18%, signal=26%
PID_GMCSF_PATHWAY	PID_GMCSF_PATHWAY		29	-0.229171	-0.752336	0.858289	0.931366	1	1185	tags=17%, list=9%, signal=19%
GRAESSMANN_RESPONSE_TO_MC_AND_SERUM_DEPRIVATION_DN	GRAESSMANN_RESPONSE_TO_MC_AND_SERUM_DEPRIVATION_DN		63	-0.183709	-0.746345	0.95	0.937554	1	4061	tags=43%, list=32%, signal=62%
PID_ERBB1_RECEPTOR_PROXIMAL_PATHWAY	PID_ERBB1_RECEPTOR_PROXIMAL_PATHWAY		32	-0.217132	-0.743211	0.873016	0.940405	1	3088	tags=31%, list=24%, signal=41%
PID_LKB1_PATHWAY	PID_LKB1_PATHWAY		43	-0.199225	-0.741689	0.924012	0.941533	1	3153	tags=35%, list=25%, signal=46%
REACTOME_PHOSPHOLIPASE_C_MEDIATED_CASCADE	REACTOME_PHOSPHOLIPASE_C_MEDIATED_CASCADE		31	-0.21722	-0.741582	0.907609	0.941146	1	3145	tags=39%, list=24%, signal=51%
REACTOME_SIGNALING_BY_FGFR_MUTANTS	REACTOME_SIGNALING_BY_FGFR_MUTANTS		28	-0.2199	-0.738254	0.882979	0.944105	1	3847	tags=50%, list=30%, signal=71%
DARWICHE_SKIN_TUMOR_PROMOTER_DN	DARWICHE_SKIN_TUMOR_PROMOTER_DN		129	-0.161957	-0.737574	0.977778	0.944322	1	2984	tags=25%, list=23%, signal=32%
CHANDRAN_METASTASIS_UP	CHANDRAN_METASTASIS_UP		179	-0.155855	-0.737457	0.995413	0.943941	1	3561	tags=31%, list=28%, signal=42%
NIKOLSKY_OVERCONNECTED_IN_BREAST_CANCER	NIKOLSKY_OVERCONNECTED_IN_BREAST_CANCER		16	-0.252472	-0.737208	0.822785	0.943711	1	1225	tags=19%, list=10%, signal=21%
SHIN_B_CELL_LYMPHOMA_CLUSTER_7	SHIN_B_CELL_LYMPHOMA_CLUSTER_7		24	-0.226491	-0.736538	0.865566	0.943891	1	2579	tags=25%, list=20%, signal=31%
LOPES_METHYLATED_IN_COLON_CANCER_DN	LOPES_METHYLATED_IN_COLON_CANCER_DN		23	-0.231588	-0.73648	0.834711	0.943469	1	774	tags=13%, list=6%, signal=14%
BIOCARTA_ARAP_PATHWAY	BIOCARTA_ARAP_PATHWAY		16	-0.266186	-0.735757	0.849282	0.943683	1	3036	tags=31%, list=24%, signal=41%
WONG_IFNA2_RESISTANCE_DN	WONG_IFNA2_RESISTANCE_DN		24	-0.227436	-0.732042	0.858268	0.946846	1	2673	tags=25%, list=21%, signal=32%
REACTOME_CLASS_I_MHC_MEDIATED_ANTIGEN_PROCESSING_PRESENTATION	REACTOME_CLASS_I_MHC_MEDIATED_ANTIGEN_PROCESSING_PRESENTATION		211	-0.150665	-0.731563	1	0.946782	1	1585	tags=12%, list=12%, signal=13%
BIOCARTA_MAPK_PATHWAY	BIOCARTA_MAPK_PATHWAY		85	-0.171567	-0.731015	0.958647	0.946823	1	3244	tags=29%, list=25%, signal=39%
REACTOME_REGULATORY_RNA_PATHWAYS	REACTOME_REGULATORY_RNA_PATHWAYS		25	-0.22577	-0.726756	0.877604	0.950519	1	3668	tags=36%, list=29%, signal=50%
REACTOME_PYRUVATE_METABOLISM	REACTOME_PYRUVATE_METABOLISM		16	-0.255344	-0.724641	0.846715	0.951975	1	4138	tags=50%, list=32%, signal=74%
YAO_TEMPORAL_RESPONSE_TO_PROGESTERONE_CLUSTER_2	YAO_TEMPORAL_RESPONSE_TO_PROGESTERONE_CLUSTER_2		56	-0.180032	-0.722925	0.946032	0.953019	1	3597	tags=29%, list=28%, signal=39%
REACTOME_APOPTOTIC_CLEAVAGE_OF_CELLULAR_PROTEINS	REACTOME_APOPTOTIC_CLEAVAGE_OF_CELLULAR_PROTEINS		32	-0.210786	-0.720183	0.873656	0.954999	1	2791	tags=28%, list=22%, signal=36%
PENG_GLUCOSE_DEPRIVATION_UP	PENG_GLUCOSE_DEPRIVATION_UP		36	-0.200283	-0.720142	0.893372	0.95453	1	3509	tags=36%, list=27%, signal=50%
PID_HIF1A_PATHWAY	PID_HIF1A_PATHWAY		19	-0.233171	-0.719204	0.874016	0.954914	1	3258	tags=37%, list=25%, signal=49%
BIOCARTA_CREB_PATHWAY	BIOCARTA_CREB_PATHWAY		24	-0.223424	-0.718604	0.875661	0.954957	1	1931	tags=25%, list=15%, signal=29%
MCCABE_HOXC6_TARGETS_CANCER_UP	MCCABE_HOXC6_TARGETS_CANCER_UP		15	-0.257728	-0.717886	0.856021	0.955069	1	499	tags=13%, list=4%, signal=14%
TAKADA_GASTRIC_CANCER_COPY_NUMBER_DN	TAKADA_GASTRIC_CANCER_COPY_NUMBER_DN		16	-0.244064	-0.716117	0.845794	0.956143	1	705	tags=13%, list=5%, signal=13%
XU_CREBBP_TARGETS_DN	XU_CREBBP_TARGETS_DN		33	-0.206678	-0.711818	0.921788	0.959308	1	3626	tags=33%, list=28%, signal=46%
PENG_RAPAMYCIN_RESPONSE_DN	PENG_RAPAMYCIN_RESPONSE_DN		231	-0.143275	-0.711668	1	0.958933	1	2169	tags=13%, list=17%, signal=15%
LEE_METASTASIS_AND_RNA_PROCESSING_UP	LEE_METASTASIS_AND_RNA_PROCESSING_UP		17	-0.241181	-0.706947	0.853598	0.96236	1	9762	tags=100%, list=76%, signal=415%
REACTOME_MRNA_SPLICING	REACTOME_MRNA_SPLICING		106	-0.158706	-0.706502	0.996441	0.962216	1	3682	tags=25%, list=29%, signal=35%
NIKOLSKY_BREAST_CANCER_16Q24_AMPLICON	NIKOLSKY_BREAST_CANCER_16Q24_AMPLICON		38	-0.193669	-0.703944	0.942857	0.963691	1	2386	tags=21%, list=19%, signal=26%
REACTOME_RNA_POL_I_TRANSCRIPTION_INITIATION	REACTOME_RNA_POL_I_TRANSCRIPTION_INITIATION		23	-0.219027	-0.703461	0.895939	0.96353	1	1680	tags=17%, list=13%, signal=20%
PID_MYC_PATHWAY	PID_MYC_PATHWAY		25	-0.215081	-0.702053	0.910714	0.964135	1	3927	tags=44%, list=31%, signal=63%
GROSS_HYPOXIA_VIA_HIF1A_UP	GROSS_HYPOXIA_VIA_HIF1A_UP		71	-0.169861	-0.702022	0.982014	0.963657	1	2392	tags=18%, list=19%, signal=22%
LUCAS_HNF4A_TARGETS_UP	LUCAS_HNF4A_TARGETS_UP		42	-0.184338	-0.701998	0.937143	0.963176	1	1265	tags=12%, list=10%, signal=13%
REACTOME_PEROXISOMAL_LIPID_METABOLISM	REACTOME_PEROXISOMAL_LIPID_METABOLISM		17	-0.244735	-0.701105	0.859951	0.963331	1	4775	tags=53%, list=37%, signal=84%
REACTOME_TAK1_ACTIVATES_NFKB_BY_PHOSPHORYLATION_AND_ACTIVATION_OF_IKKS_COMPLEX	REACTOME_TAK1_ACTIVATES_NFKB_BY_PHOSPHORYLATION_AND_ACTIVATION_OF_IKKS_COMPLEX		20	-0.227968	-0.700891	0.868895	0.962997	1	2092	tags=20%, list=16%, signal=24%
JUBAN_TARGETS_OF_SPI1_AND_FLI1_UP	JUBAN_TARGETS_OF_SPI1_AND_FLI1_UP		95	-0.159972	-0.696928	0.985019	0.965529	1	3363	tags=28%, list=26%, signal=38%
BARRIER_COLON_CANCER_RECURRENCE_UP	BARRIER_COLON_CANCER_RECURRENCE_UP		36	-0.197015	-0.69512	0.911051	0.966355	1	2770	tags=22%, list=22%, signal=28%
WATANABE_COLON_CANCER_MSI_VS_MSS_UP	WATANABE_COLON_CANCER_MSI_VS_MSS_UP		18	-0.23825	-0.694934	0.857843	0.965998	1	2152	tags=28%, list=17%, signal=33%
REACTOME_ACTIVATED_TAK1_MEDIATES_P38_MAPK_ACTIVATION	REACTOME_ACTIVATED_TAK1_MEDIATES_P38_MAPK_ACTIVATION		16	-0.243697	-0.693482	0.881119	0.966587	1	2092	tags=25%, list=16%, signal=30%
REACTOME_DAG_AND_IP3_SIGNALING	REACTOME_DAG_AND_IP3_SIGNALING		25	-0.212909	-0.69206	0.920765	0.967095	1	3121	tags=40%, list=24%, signal=53%
MCCLUNG_COCAIN_REWARD_4WK	MCCLUNG_COCAIN_REWARD_4WK		51	-0.179191	-0.691801	0.964602	0.96676	1	2453	tags=22%, list=19%, signal=27%
REACTOME_FORMATION_OF_THE_HIV1_EARLY_ELONGATION_COMPLEX	REACTOME_FORMATION_OF_THE_HIV1_EARLY_ELONGATION_COMPLEX		32	-0.200331	-0.691748	0.940874	0.966295	1	3496	tags=34%, list=27%, signal=47%
REACTOME_PROCESSING_OF_CAPPED_INTRONLESS_PRE_MRNA	REACTOME_PROCESSING_OF_CAPPED_INTRONLESS_PRE_MRNA		23	-0.211399	-0.69028	0.90099	0.966801	1	1570	tags=13%, list=12%, signal=15%
KEGG_GLYCEROLIPID_METABOLISM	KEGG_GLYCEROLIPID_METABOLISM		36	-0.19534	-0.688636	0.945087	0.967388	1	1644	tags=17%, list=13%, signal=19%
STONER_ESOPHAGEAL_CARCINOGENESIS_UP	STONER_ESOPHAGEAL_CARCINOGENESIS_UP		31	-0.198113	-0.68531	0.945205	0.969156	1	2274	tags=19%, list=18%, signal=23%
PID_INSULIN_PATHWAY	PID_INSULIN_PATHWAY		42	-0.181928	-0.68117	0.956268	0.971266	1	3088	tags=33%, list=24%, signal=44%
ASTON_MAJOR_DEPRESSIVE_DISORDER_UP	ASTON_MAJOR_DEPRESSIVE_DISORDER_UP		38	-0.187493	-0.677946	0.947531	0.972823	1	889	tags=13%, list=7%, signal=14%
BYSTRYKH_HEMATOPOIESIS_STEM_CELL_SCP2_QTL_TRANS	BYSTRYKH_HEMATOPOIESIS_STEM_CELL_SCP2_QTL_TRANS		15	-0.235725	-0.677881	0.895631	0.972357	1	2773	tags=33%, list=22%, signal=42%
ZAMORA_NOS2_TARGETS_UP	ZAMORA_NOS2_TARGETS_UP		62	-0.165511	-0.677461	0.984026	0.972108	1	1882	tags=15%, list=15%, signal=17%
REACTOME_TCA_CYCLE_AND_RESPIRATORY_ELECTRON_TRANSPORT	REACTOME_TCA_CYCLE_AND_RESPIRATORY_ELECTRON_TRANSPORT		107	-0.151446	-0.67507	1	0.973108	1	3664	tags=26%, list=28%, signal=36%
REACTOME_RNA_POL_II_TRANSCRIPTION_PRE_INITIATION_AND_PROMOTER_OPENING	REACTOME_RNA_POL_II_TRANSCRIPTION_PRE_INITIATION_AND_PROMOTER_OPENING		39	-0.181976	-0.674652	0.956268	0.972854	1	2097	tags=21%, list=16%, signal=24%
BIOCARTA_HDAC_PATHWAY	BIOCARTA_HDAC_PATHWAY		25	-0.210284	-0.672209	0.921622	0.973781	1	3614	tags=48%, list=28%, signal=67%
REACTOME_MAPK_TARGETS_NUCLEAR_EVENTS_MEDIATED_BY_MAP_KINASES	REACTOME_MAPK_TARGETS_NUCLEAR_EVENTS_MEDIATED_BY_MAP_KINASES		30	-0.193352	-0.666056	0.942466	0.976765	1	3336	tags=30%, list=26%, signal=40%
REACTOME_NEF_MEDIATES_DOWN_MODULATION_OF_CELL_SURFACE_RECEPTORS_BY_RECRUITING_THEM_TO_CLATHRIN_ADAPTERS	REACTOME_NEF_MEDIATES_DOWN_MODULATION_OF_CELL_SURFACE_RECEPTORS_BY_RECRUITING_THEM_TO_CLATHRIN_ADAPTERS		16	-0.228682	-0.664601	0.912833	0.977063	1	4554	tags=63%, list=35%, signal=97%
DAIRKEE_CANCER_PRONE_RESPONSE_E2	DAIRKEE_CANCER_PRONE_RESPONSE_E2		19	-0.215133	-0.663851	0.918575	0.976977	1	3371	tags=37%, list=26%, signal=50%
ABRAHAM_ALPC_VS_MULTIPLE_MYELOMA_DN	ABRAHAM_ALPC_VS_MULTIPLE_MYELOMA_DN		19	-0.221752	-0.657256	0.915068	0.979916	1	1768	tags=21%, list=14%, signal=24%
BIOCARTA_NO1_PATHWAY	BIOCARTA_NO1_PATHWAY		18	-0.222099	-0.655611	0.92268	0.980251	1	2953	tags=33%, list=23%, signal=43%
REACTOME_MICRORNA_MIRNA_BIOGENESIS	REACTOME_MICRORNA_MIRNA_BIOGENESIS		22	-0.210378	-0.654712	0.928962	0.980208	1	3668	tags=36%, list=29%, signal=51%
REACTOME_TRNA_AMINOACYLATION	REACTOME_TRNA_AMINOACYLATION		40	-0.178425	-0.646794	0.961956	0.983556	1	3114	tags=25%, list=24%, signal=33%
ALONSO_METASTASIS_DN	ALONSO_METASTASIS_DN		16	-0.227483	-0.646647	0.925187	0.983122	1	1203	tags=19%, list=9%, signal=21%
BIOCARTA_PPARA_PATHWAY	BIOCARTA_PPARA_PATHWAY		44	-0.169584	-0.63741	0.976471	0.986656	1	3093	tags=27%, list=24%, signal=36%
GUILLAUMOND_KLF10_TARGETS_DN	GUILLAUMOND_KLF10_TARGETS_DN		22	-0.199568	-0.636077	0.961039	0.986707	1	895	tags=9%, list=7%, signal=10%
BUCKANOVICH_T_LYMPHOCYTE_HOMING_ON_TUMOR_DN	BUCKANOVICH_T_LYMPHOCYTE_HOMING_ON_TUMOR_DN		18	-0.209295	-0.62771	0.945274	0.989477	1	3343	tags=39%, list=26%, signal=52%
GINESTIER_BREAST_CANCER_20Q13_AMPLIFICATION_DN	GINESTIER_BREAST_CANCER_20Q13_AMPLIFICATION_DN		156	-0.133171	-0.624591	1	0.990115	1	133	tags=3%, list=1%, signal=3%
REACTOME_ANTIGEN_PROCESSING_UBIQUITINATION_PROTEASOME_DEGRADATION	REACTOME_ANTIGEN_PROCESSING_UBIQUITINATION_PROTEASOME_DEGRADATION		183	-0.12953	-0.622578	1	0.990366	1	1422	tags=10%, list=11%, signal=11%
LUI_TARGETS_OF_PAX8_PPARG_FUSION	LUI_TARGETS_OF_PAX8_PPARG_FUSION		31	-0.181879	-0.622577	0.95946	0.989864	1	1265	tags=10%, list=10%, signal=11%
REACTOME_JNK_C_JUN_KINASES_PHOSPHORYLATION_AND_ACTIVATION_MEDIATED_BY_ACTIVATED_HUMAN_TAK1	REACTOME_JNK_C_JUN_KINASES_PHOSPHORYLATION_AND_ACTIVATION_MEDIATED_BY_ACTIVATED_HUMAN_TAK1		15	-0.209868	-0.619208	0.942584	0.990596	1	2697	tags=27%, list=21%, signal=34%
HEIDENBLAD_AMPLICON_8Q24_DN	HEIDENBLAD_AMPLICON_8Q24_DN		36	-0.171912	-0.614617	0.977077	0.991558	1	2250	tags=19%, list=17%, signal=24%
REACTOME_MRNA_SPLICING_MINOR_PATHWAY	REACTOME_MRNA_SPLICING_MINOR_PATHWAY		42	-0.162072	-0.609338	0.990826	0.992731	1	3490	tags=26%, list=27%, signal=36%
TCGA_GLIOBLASTOMA_COPY_NUMBER_DN	TCGA_GLIOBLASTOMA_COPY_NUMBER_DN		24	-0.185182	-0.604429	0.967419	0.993726	1	2840	tags=29%, list=22%, signal=37%
REACTOME_CLEAVAGE_OF_GROWING_TRANSCRIPT_IN_THE_TERMINATION_REGION_	REACTOME_CLEAVAGE_OF_GROWING_TRANSCRIPT_IN_THE_TERMINATION_REGION_		42	-0.16015	-0.602364	0.991124	0.993825	1	1570	tags=10%, list=12%, signal=11%
MARIADASON_REGULATED_BY_HISTONE_ACETYLATION_DN	MARIADASON_REGULATED_BY_HISTONE_ACETYLATION_DN		44	-0.161202	-0.595987	0.988539	0.995015	1	2227	tags=16%, list=17%, signal=19%
KAAB_FAILED_HEART_ATRIUM_UP	KAAB_FAILED_HEART_ATRIUM_UP		27	-0.176937	-0.584092	0.981579	0.997329	1	1522	tags=15%, list=12%, signal=17%
REACTOME_AMINO_ACID_SYNTHESIS_AND_INTERCONVERSION_TRANSAMINATION	REACTOME_AMINO_ACID_SYNTHESIS_AND_INTERCONVERSION_TRANSAMINATION		15	-0.210897	-0.580031	0.957816	0.997755	1	2434	tags=27%, list=19%, signal=33%
IIZUKA_LIVER_CANCER_PROGRESSION_L0_L1_DN	IIZUKA_LIVER_CANCER_PROGRESSION_L0_L1_DN		19	-0.191843	-0.578407	0.978667	0.99762	1	1845	tags=16%, list=14%, signal=18%
REACTOME_MRNA_PROCESSING	REACTOME_MRNA_PROCESSING		152	-0.123891	-0.577388	1	0.997339	1	2018	tags=12%, list=16%, signal=14%
KEGG_ALZHEIMERS_DISEASE	KEGG_ALZHEIMERS_DISEASE		132	-0.124936	-0.576075	1	0.997091	1	1676	tags=11%, list=13%, signal=12%
REACTOME_FORMATION_OF_TRANSCRIPTION_COUPLED_NER_TC_NER_REPAIR_COMPLEX	REACTOME_FORMATION_OF_TRANSCRIPTION_COUPLED_NER_TC_NER_REPAIR_COMPLEX		28	-0.175278	-0.573325	0.979003	0.997147	1	3486	tags=32%, list=27%, signal=44%
MA_PITUITARY_FETAL_VS_ADULT_DN	MA_PITUITARY_FETAL_VS_ADULT_DN		15	-0.201073	-0.572172	0.97669	0.996934	1	3877	tags=40%, list=30%, signal=57%
BIOCARTA_EIF_PATHWAY	BIOCARTA_EIF_PATHWAY		15	-0.196437	-0.566046	0.974537	0.997574	1	4710	tags=40%, list=37%, signal=63%
REACTOME_DEADENYLATION_OF_MRNA	REACTOME_DEADENYLATION_OF_MRNA		18	-0.188707	-0.563033	0.97852	0.99762	1	10436	tags=100%, list=81%, signal=530%
REACTOME_SYNTHESIS_AND_INTERCONVERSION_OF_NUCLEOTIDE_DI_AND_TRIPHOSPHATES	REACTOME_SYNTHESIS_AND_INTERCONVERSION_OF_NUCLEOTIDE_DI_AND_TRIPHOSPHATES		15	-0.198863	-0.558195	0.955335	0.997969	1	10305	tags=100%, list=80%, signal=503%
HOLLEMAN_ASPARAGINASE_RESISTANCE_B_ALL_UP	HOLLEMAN_ASPARAGINASE_RESISTANCE_B_ALL_UP		23	-0.170051	-0.557486	0.982673	0.997581	1	3567	tags=26%, list=28%, signal=36%
REACTOME_ABORTIVE_ELONGATION_OF_HIV1_TRANSCRIPT_IN_THE_ABSENCE_OF_TAT	REACTOME_ABORTIVE_ELONGATION_OF_HIV1_TRANSCRIPT_IN_THE_ABSENCE_OF_TAT		23	-0.173935	-0.556516	0.987562	0.997236	1	3496	tags=35%, list=27%, signal=48%
BILANGES_SERUM_AND_RAPAMYCIN_SENSITIVE_GENES	BILANGES_SERUM_AND_RAPAMYCIN_SENSITIVE_GENES		65	-0.135184	-0.55473	1	0.997052	1	465	tags=3%, list=4%, signal=3%
REACTOME_INTERACTIONS_OF_VPR_WITH_HOST_CELLULAR_PROTEINS	REACTOME_INTERACTIONS_OF_VPR_WITH_HOST_CELLULAR_PROTEINS		32	-0.160995	-0.552451	0.989218	0.996906	1	2767	tags=22%, list=22%, signal=28%
REACTOME_MRNA_CAPPING	REACTOME_MRNA_CAPPING		28	-0.159039	-0.524331	0.994565	1	1	3486	tags=29%, list=27%, signal=39%
REACTOME_PROCESSING_OF_CAPPED_INTRON_CONTAINING_PRE_MRNA	REACTOME_PROCESSING_OF_CAPPED_INTRON_CONTAINING_PRE_MRNA		135	-0.113418	-0.522271	1	0.999761	1	3682	tags=23%, list=29%, signal=32%
PID_WNT_CANONICAL_PATHWAY	PID_WNT_CANONICAL_PATHWAY		18	-0.170794	-0.505259	0.982143	1	1	10666	tags=100%, list=83%, signal=586%
NICK_RESPONSE_TO_PROC_TREATMENT_DN	NICK_RESPONSE_TO_PROC_TREATMENT_DN		26	-0.151379	-0.4935	0.997348	1	1	4416	tags=42%, list=34%, signal=64%
REACTOME_POST_TRANSLATIONAL_MODIFICATION_SYNTHESIS_OF_GPI_ANCHORED_PROTEINS	REACTOME_POST_TRANSLATIONAL_MODIFICATION_SYNTHESIS_OF_GPI_ANCHORED_PROTEINS		26	-0.145581	-0.481587	0.997549	1	1	3418	tags=31%, list=27%, signal=42%
[truncated: 1,321 more rows]
