# Supplementary material for: Cooperation of cancer drivers with regulatory germline variants shapes clinical outcomes
Source: Nat Commun. 2019 Sep 11;10:4128. doi: 10.1038/s41467-019-12071-2 (PMC6739408; doi:10.1038/s41467-019-12071-2)
Supplement: Supplementary file 9 — Supplementary Data 7 [file 41467_2019_12071_MOESM9_ESM.xlsx]

## Sheet: Supplementary_Data_7
Supplementary Data 7: Most significantly differentially expressed genes comparing siRNA-mediated knockdown of MYBL2 to treatment with a non-targeting siControl in three Ewing sarcoma cell lines.
Entrez ID	Gene Symbol	Fold change (log2)	P-Value	Bonferroni
55771	PRR11	-1.71491	2.45345e-07	0.000104517
80119	PIF1	-2.41459	6.59069e-07	0.000280763
#N/A	CTD-2510F5.4	-1.82132	8.23139e-07	0.000350657
10787	NCKAP1	-1.61262	8.73426e-07	0.00037208
100129482	ZNF37BP	1.51374	1.20192e-06	0.000512016
400954	EML6	2.06391	2.04998e-06	0.00087329
729533	FAM72A	-1.58935	2.4645e-06	0.00104988
1789	DNMT3B	-1.69082	3.63855e-06	0.00155002
84722	PSRC1	-1.6276	4.25317e-06	0.00181185
216	ALDH1A1	1.9826	4.93603e-06	0.00210275
332	BIRC5	-2.06772	5.26428e-06	0.00224258
25915	NDUFAF3	-1.77997	5.29915e-06	0.00225744
607	BCL9	-1.61027	5.37815e-06	0.00229109
55815	TSNAXIP1	1.74283	5.59812e-06	0.0023848
127933	UHMK1	1.84006	5.76669e-06	0.00245661
6907	TBL1X	-1.63835	6.3412e-06	0.00270135
150468	CKAP2L	-1.84576	6.93282e-06	0.00295338
7804	LRP8	-1.91902	7.1462e-06	0.00304428
5501	PPP1CC	-1.82063	7.45149e-06	0.00317434
55765	C1orf106	1.66537	8.15967e-06	0.00347602
1033	CDKN3	-1.94159	8.29597e-06	0.00353408
148534	TMEM56	1.59762	9.01901e-06	0.0038421
144193	AMDHD1	1.77937	9.0711e-06	0.00386429
653820	FAM72B	-1.6602	1.2606e-05	0.00537014
8804	CREG1	1.69163	1.27978e-05	0.00545186
192683	SCAMP5	2.6474	1.30718e-05	0.00556857
79745	CLIP4	1.69501	1.3831e-05	0.00589199
10097	ACTR2	-1.61844	1.68382e-05	0.00717305
94030	LRRC4B	-1.83429	1.71202e-05	0.0072932
220002	CYBASC3	1.90823	1.90608e-05	0.00811991
5873	RAB27A	1.56551	2.18954e-05	0.00932745
154743	C7orf60	1.52505	2.63947e-05	0.0112442
388963	C2orf81	1.54782	2.71106e-05	0.0115491
10112	KIF20A	-1.77577	2.85507e-05	0.0121626
80321	CEP70	-1.76224	3.13818e-05	0.0133686
1191	CLU	1.92309	3.22157e-05	0.0137239
899	CCNF	-1.60105	3.23207e-05	0.0137686
90139	TSPAN18	-1.5076	3.32534e-05	0.014166
100131193	KIAA1984-AS1	2.02932	3.42126e-05	0.0145746
140609	NEK7	1.78851	3.44275e-05	0.0146661
64753	CCDC136	2.44521	3.70858e-05	0.0157985
6674	SPAG1	2.13192	4.09155e-05	0.01743
54956	PARP16	-1.62565	4.21573e-05	0.017959
10023	FRAT1	2.10676	4.48295e-05	0.0190974
3113	HLA-DPA1	2.02804	4.70494e-05	0.020043
127253	TYW3	1.92985	4.76356e-05	0.0202928
728568	C12orf73	1.8509	4.83407e-05	0.0205931
54813	KLHL28	1.74472	4.93165e-05	0.0210088
9586	CREB5	2.5825	4.96486e-05	0.0211503
55819	RNF130	-1.704	4.98939e-05	0.0212548
92340	C17orf72	1.75029	5.30797e-05	0.0226119
283987	HID1	2.55892	5.65071e-05	0.024072
#N/A	RP5-1180C10.2	1.62777	5.65238e-05	0.0240791
340533	KIAA2022	-1.78754	5.7575e-05	0.024527
4605	MYBL2	-2.62912	5.89115e-05	0.0250963
9212	AURKB	-1.72079	5.94121e-05	0.0253096
253558	LCLAT1	1.701	6.05235e-05	0.025783
414918	DENND6B	2.16868	6.06087e-05	0.0258193
4288	MKI67	-1.79151	6.12614e-05	0.0260973
728833	FAM72D	-1.54833	6.50625e-05	0.0277166
283431	GAS2L3	-2.05748	6.50734e-05	0.0277213
255101	CCDC108	5.35876	6.72633e-05	0.0286542
26258	BLOC1S6	1.53373	7.23835e-05	0.0308354
124976	SPNS2	2.38049	7.33418e-05	0.0312436
27250	PDCD4	2.02229	7.45728e-05	0.031768
3679	ITGA7	1.87683	7.58104e-05	0.0322952
56204	FAM214A	1.59489	7.73973e-05	0.0329712
373	TRIM23	1.73812	8.43267e-05	0.0359232
55800	SCN3B	1.69545	8.93818e-05	0.0380766
10644	IGF2BP2	-1.64828	9.49506e-05	0.040449
130612	TMEM198	3.29398	9.50011e-05	0.0404705
374986	FAM73A	2.16621	9.66553e-05	0.0411752
196500	PIANP	1.66039	9.88031e-05	0.0420901
114821	SCAND3	1.51556	0.000106376	0.0453162
#N/A	CTD-3116E22.4	1.65424	0.000112811	0.0480577
387856	C12orf68	1.86507	0.000116642	0.0496895
