# Supplementary material for: Cooperation of cancer drivers with regulatory germline variants shapes clinical outcomes
Source: Nat Commun. 2019 Sep 11;10:4128. doi: 10.1038/s41467-019-12071-2 (PMC6739408; doi:10.1038/s41467-019-12071-2)
Supplement: Supplementary file 10 — Supplementary Data 8 [file 41467_2019_12071_MOESM10_ESM.xlsx]

## Sheet: Supplementary_Data_8
Supplementary Data 8: Called peaks of MYBL2 ChIP-seq in A673 Ewing sarcoma cells.
Category	Chromosome	Loci Start	Loci End	Gene ID	Gene Symbol	Strand	Distance to TSS	Description	Conservation Score	Fractional Overlaping
Intron	chr13	19840580	19840906	NR_027248	ANKRD26P3	-	78370	NA	NA	NA
Intron	chr13	19841055	19841252	NR_027248	ANKRD26P3	-	77960	NA	NA	NA
Upstream	chr13	20207479	20207845	NM_017520	MPHOSPH8	+	-125	NA	NA	NA
Intron	chr13	20242950	20243114	NM_017520	MPHOSPH8	+	35245	NA	NA	NA
Intron	chr13	20270114	20270450	NR_003272	PSPC1	-	86877	NA	NA	NA
Intron	chr13	20289133	20289384	NR_003272	PSPC1	-	67901	NA	NA	NA
Intron	chr13	20294266	20294482	NR_003272	PSPC1	-	62785	NA	NA	NA
Intron	chr13	20297433	20297622	NR_003272	PSPC1	-	59632	NA	NA	NA
Intron	chr13	20307103	20307385	NR_003272	PSPC1	-	49915	NA	NA	NA
Intron	chr13	20309755	20309948	NR_003272	PSPC1	-	47308	NA	NA	NA
Intron	chr13	20312097	20312343	NR_003272	PSPC1	-	44939	NA	NA	NA
Intron	chr13	20333278	20333462	NR_003272	PSPC1	-	23789	NA	NA	NA
Intron	chr13	20336751	20336958	NR_003272	PSPC1	-	20305	NA	NA	NA
Intron	chr13	20339438	20339602	NR_003272	PSPC1	-	17639	NA	NA	NA
Intron	chr13	20345260	20345649	NR_003272	PSPC1	-	11705	NA	NA	NA
3'UTR	chr13	20346588	20346752	NR_003272	PSPC1	-	10489	NA	NA	NA
Intron	chr13	20356111	20356275	NR_003272	PSPC1	-	966	NA	NA	NA
3'UTR	chr13	20356671	20357439	NR_003272	PSPC1	-	104	NA	NA	NA
Upstream	chr13	20437727	20438170	NM_001142684	ZMYM5	-	-172	NA	NA	NA
Upstream	chr13	20438287	20438646	NM_001142684	ZMYM5	-	-690	NA	NA	NA
Upstream	chr13	20438825	20438993	NM_001142684	ZMYM5	-	-1133	NA	NA	NA
Upstream	chr13	20532633	20532959	NM_197968	ZMYM2	+	-13	NA	NA	NA
Intron	chr13	20533346	20533663	NM_197968	ZMYM2	+	695	NA	NA	NA
Intron	chr13	20534219	20534419	NM_197968	ZMYM2	+	1510	NA	NA	NA
Intron	chr13	20544995	20545159	NM_197968	ZMYM2	+	12268	NA	NA	NA
Intron	chr13	20578990	20579161	NM_197968	ZMYM2	+	46266	NA	NA	NA
Intron	chr13	20594096	20594277	NM_197968	ZMYM2	+	61377	NA	NA	NA
Intron	chr13	20653598	20653829	NM_197968	ZMYM2	+	120904	NA	NA	NA
Intron	chr13	20730943	20731164	NM_021954	GJA3	-	4130	NA	NA	NA
Intron	chr13	20733054	20734712	NM_021954	GJA3	-	1300	NA	NA	NA
Upstream	chr13	21140620	21140784	NM_175605	IFT88	+	-505	NA	NA	NA
Intron	chr13	21141043	21142063	NM_175605	IFT88	+	346	NA	NA	NA
Intron	chr13	21346243	21346602	NM_174928	N6AMT2	-	1635	NA	NA	NA
Intron	chr13	21347043	21348229	NM_174928	N6AMT2	-	421	NA	NA	NA
Exon/CD	chr13	21370831	21371210	NM_022459	XPO4	-	105893	NA	NA	NA
Upstream	chr13	21476496	21477365	NM_022459	XPO4	-	-17	NA	NA	NA
Intron	chr13	21613431	21613692	NM_014572	LATS2	-	22161	NA	NA	NA
Intron	chr13	21618249	21618413	NM_014572	LATS2	-	17391	NA	NA	NA
Intron	chr13	21632979	21633143	NM_014572	LATS2	-	2661	NA	NA	NA
Intron	chr13	21634605	21634784	NM_014572	LATS2	-	1028	NA	NA	NA
Upstream	chr13	21635568	21636028	NM_014572	LATS2	-	-76	NA	NA	NA
Upstream	chr13	21713776	21714042	NM_005870	SAP18	+	-743	NA	NA	NA
Upstream	chr13	21714210	21714939	NM_005870	SAP18	+	-78	NA	NA	NA
3'UTR	chr13	21722065	21722391	NM_005870	SAP18	+	7576	NA	NA	NA
Intron	chr13	21740963	21741210	NM_001166017	SKA3	-	9655	NA	NA	NA
Intron	chr13	21748969	21749151	NM_001166017	SKA3	-	1681	NA	NA	NA
Intron	chr13	21749698	21752132	NM_024026	MRP63	+	544	NA	NA	NA
3'UTR	chr13	21752926	21753408	NM_024026	MRP63	+	2796	NA	NA	NA
Upstream	chr13	21872052	21872472	NR_046461	MIPEPP3	+	-1	NA	NA	NA
Intron	chr13	21973896	21974205	NM_153251	ZDHHC20	-	59458	NA	NA	NA
Intron	chr13	22032454	22032891	NM_153251	ZDHHC20	-	836	NA	NA	NA
Exon/CD	chr13	22033079	22033455	NM_153251	ZDHHC20	-	241	NA	NA	NA
Exon/CD	chr13	22177635	22178668	NM_152726	MICU2	-	204	NA	NA	NA
Upstream	chr13	22245034	22245216	NM_002010	FGF9	+	-89	NA	NA	NA
5'UTR	chr13	24463394	24463723	NM_005932	MIPEP	-	29	NA	NA	NA
Intron	chr13	25086214	25087107	NM_006437	PARP4	-	288	NA	NA	NA
Upstream	chr13	25496658	25497513	NM_018451	CENPJ	-	-58	NA	NA	NA
5'UTR	chr13	25861399	25861791	NM_004685	MTMR6	-	109	NA	NA	NA
Exon/CD	chr13	25875537	25876297	NM_014089	NUPL1	+	252	NA	NA	NA
Intron	chr13	25908682	25908906	NM_014089	NUPL1	+	33129	NA	NA	NA
Intron	chr13	26456091	26456537	NM_016529	ATP8A2	+	510106	NA	NA	NA
5'UTR	chr13	26795607	26796683	NM_005977	RNF6	-	363	NA	NA	NA
Upstream	chr13	26827812	26828547	NM_001260	CDK8	+	-576	NA	NA	NA
Upstream	chr13	27746014	27746331	NM_182488	USP12	-	-139	NA	NA	NA
Upstream	chr13	27824963	27826115	NM_000982	RPL21	+	-152	NA	NA	NA
Intron	chr13	27826245	27827213	NR_026911	RPL21P28	+	1037	NA	NA	NA
Intron	chr13	27827325	27827928	NR_026911	RPL21P28	+	1934	NA	NA	NA
Intron	chr13	27828038	27828541	NR_026911	RPL21P28	+	2597	NA	NA	NA
5'UTR	chr13	27828744	27829689	NR_002574	SNORD102	+	16	NA	NA	NA
Downstream	chr13	27830051	27830347	NR_002575	SNORA27	+	662	NA	NA	NA
Upstream	chr13	27998437	27998908	NM_002097	GTF3A	+	-8	NA	NA	NA
Intron	chr13	28023685	28025011	NM_001166263	MTIF3	-	391	NA	NA	NA
5'UTR	chr13	28194910	28195227	NM_001206559	POLR1D	+	189	NA	NA	NA
Intron	chr13	28195984	28196246	NM_001206559	POLR1D	+	1236	NA	NA	NA
Upstream	chr13	28491238	28491577	NM_000209	PDX1	+	-2760	NA	NA	NA
3'UTR	chr13	28711680	28712534	NR_029383	PAN3-AS1	-	1204	NA	NA	NA
3'UTR	chr13	28712729	28713426	NR_029383	PAN3-AS1	-	234	NA	NA	NA
Upstream	chr13	29232864	29233406	NM_015932	POMP	+	-5	NA	NA	NA
Upstream	chr13	29293131	29293368	NM_181785	SLC46A3	-	-99	NA	NA	NA
Intron	chr13	30110428	30110616	NM_003045	SLC7A1	-	59303	NA	NA	NA
Intron	chr13	30169116	30169393	NM_003045	SLC7A1	-	571	NA	NA	NA
5'UTR	chr13	30424039	30424219	NM_007106	UBL3	-	691	NA	NA	NA
5'UTR	chr13	30424466	30424850	NM_007106	UBL3	-	162	NA	NA	NA
Intron	chr13	30790169	30790634	NM_032116	KATNAL1	-	91223	NA	NA	NA
Intron	chr13	30877139	30877337	NM_032116	KATNAL1	-	4386	NA	NA	NA
Intron	chr13	30880698	30882139	NM_032116	KATNAL1	-	206	NA	NA	NA
Intron	chr13	30938945	30939323	NR_024464	LINC00426	-	8902	NA	NA	NA
Intron	chr13	30939602	30939817	NR_024464	LINC00426	-	8327	NA	NA	NA
3'UTR	chr13	31032723	31033375	NM_002128	HMGB1	-	7032	NA	NA	NA
3'UTR	chr13	31033486	31034025	NM_002128	HMGB1	-	6326	NA	NA	NA
Intron	chr13	31035619	31037298	NM_002128	HMGB1	-	3623	NA	NA	NA
Intron	chr13	31037411	31039025	NM_002128	HMGB1	-	1863	NA	NA	NA
Upstream	chr13	31039534	31040999	NM_002128	HMGB1	-	-185	NA	NA	NA
Upstream	chr13	31190141	31190570	NM_005800	USPL1	+	-1474	NA	NA	NA
Upstream	chr13	31190778	31192253	NM_005800	USPL1	+	-314	NA	NA	NA
Intron	chr13	31735298	31735496	NM_006644	HSPH1	-	720	NA	NA	NA
5'UTR	chr13	31735801	31736228	NM_006644	HSPH1	-	103	NA	NA	NA
Upstream	chr13	31736350	31736851	NM_006644	HSPH1	-	-483	NA	NA	NA
Intron	chr13	31774377	31774943	NM_194318	B3GALTL	+	549	NA	NA	NA
Intron	chr13	31783491	31783795	NM_194318	B3GALTL	+	9532	NA	NA	NA
Intron	chr13	32889267	32890459	NM_000059	BRCA2	+	247	NA	NA	NA
Upstream	chr13	33160200	33160920	NM_015032	PDS5B	+	-3	NA	NA	NA
Intron	chr13	33161384	33161801	NM_015032	PDS5B	+	1029	NA	NA	NA
Intron	chr13	33163499	33163837	NM_015032	PDS5B	+	3105	NA	NA	NA
Intron	chr13	33185886	33186212	NM_015032	PDS5B	+	25486	NA	NA	NA
Intron	chr13	33197675	33197850	NM_015032	PDS5B	+	37199	NA	NA	NA
Intron	chr13	33198669	33198864	NM_015032	PDS5B	+	38203	NA	NA	NA
Intron	chr13	33278102	33278273	NM_015032	PDS5B	+	117624	NA	NA	NA
Intron	chr13	33633171	33633369	NM_004795	KL	+	42700	NA	NA	NA
Intron	chr13	33697214	33697498	NM_001243476	STARD13	-	553576	NA	NA	NA
Intron	chr13	33697747	33697923	NM_001243476	STARD13	-	553097	NA	NA	NA
Intron	chr13	33751616	33751808	NM_001243476	STARD13	-	499220	NA	NA	NA
Intron	chr13	33760214	33760493	NM_001243476	STARD13	-	490579	NA	NA	NA
Intron	chr13	33761117	33761434	NM_001243476	STARD13	-	489657	NA	NA	NA
Intron	chr13	33762702	33763238	NM_001243476	STARD13	-	487962	NA	NA	NA
Intron	chr13	33764271	33764435	NM_001243476	STARD13	-	486579	NA	NA	NA
Intron	chr13	33768187	33768753	NM_001243476	STARD13	-	482462	NA	NA	NA
Intron	chr13	33769370	33769779	NM_001243476	STARD13	-	481358	NA	NA	NA
Intron	chr13	33769937	33770120	NM_001243476	STARD13	-	480904	NA	NA	NA
Intron	chr13	33771772	33772052	NM_001243476	STARD13	-	479020	NA	NA	NA
Intron	chr13	33778294	33778624	NM_001243476	STARD13	-	472473	NA	NA	NA
Intron	chr13	33779937	33780242	NM_001243476	STARD13	-	470843	NA	NA	NA
Intron	chr13	33850750	33850991	NM_001243476	STARD13	-	400062	NA	NA	NA
Intron	chr13	33858348	33858645	NM_001243476	STARD13	-	392436	NA	NA	NA
Intron	chr13	33858988	33859252	NM_001243476	STARD13	-	391812	NA	NA	NA
Intron	chr13	33859666	33860152	NM_001243476	STARD13	-	391023	NA	NA	NA
Intron	chr13	34008675	34009050	NM_001243476	STARD13	-	242070	NA	NA	NA
Intron	chr13	34009596	34009774	NM_001243476	STARD13	-	241247	NA	NA	NA
Intron	chr13	34009920	34010311	NM_001243476	STARD13	-	240817	NA	NA	NA
Intron	chr13	34068412	34068649	NM_001243476	STARD13	-	182402	NA	NA	NA
Intron	chr13	34068920	34069533	NM_001243476	STARD13	-	181706	NA	NA	NA
Intron	chr13	34115248	34115544	NM_001243476	STARD13	-	135536	NA	NA	NA
Intron	chr13	34115952	34117707	NM_001243476	STARD13	-	134103	NA	NA	NA
Intron	chr13	34184834	34185540	NM_001243476	STARD13	-	65745	NA	NA	NA
5'UTR	chr13	34391916	34392566	NM_181558	RFC3	+	36	NA	NA	NA
Intron	chr13	36497576	36497888	NR_031646	MIR548F5	-	17650	NA	NA	NA
Intron	chr13	36538304	36538622	NM_004734	DCLK1	-	167051	NA	NA	NA
Intron	chr13	36641876	36642040	NM_004734	DCLK1	-	63556	NA	NA	NA
5'UTR	chr13	36871520	36872346	NM_001198910	CCDC169-SOHLH2	-	59	NA	NA	NA
Intron	chr13	36903766	36903963	NM_001142294	SPG20	-	40453	NA	NA	NA
Intron	chr13	36918662	36919016	NM_001142294	SPG20	-	25478	NA	NA	NA
Intron	chr13	36919164	36919502	NM_001142294	SPG20	-	24984	NA	NA	NA
Intron	chr13	36919692	36920251	NM_001142294	SPG20	-	24346	NA	NA	NA
Intron	chr13	36920378	36921273	NM_001142294	SPG20	-	23492	NA	NA	NA
Exon/CD	chr13	37393194	37393805	NM_000538	RFXAP	+	161	NA	NA	NA
Upstream	chr13	37573188	37574252	NM_013338	ALG5	-	-216	NA	NA	NA
5'UTR	chr13	37574489	37575382	NM_181503	EXOSC8	+	258	NA	NA	NA
Intron	chr13	37575536	37575904	NM_181503	EXOSC8	+	1043	NA	NA	NA
Intron	chr13	37576046	37576487	NM_181503	EXOSC8	+	1589	NA	NA	NA
Intron	chr13	37578830	37579017	NM_181503	EXOSC8	+	4246	NA	NA	NA
Intron	chr13	37579342	37579631	NM_181503	EXOSC8	+	4809	NA	NA	NA
Intron	chr13	37580974	37581138	NM_181503	EXOSC8	+	6379	NA	NA	NA
Intron	chr13	37581761	37581959	NM_181503	EXOSC8	+	7183	NA	NA	NA
Intron	chr13	37584221	37584485	NM_001014286	SUPT20H	-	49497	NA	NA	NA
Intron	chr13	37584710	37584921	NM_001014286	SUPT20H	-	49035	NA	NA	NA
Intron	chr13	37585589	37586295	NM_001014286	SUPT20H	-	47908	NA	NA	NA
Intron	chr13	37632681	37632862	NM_001014286	SUPT20H	-	1079	NA	NA	NA
5'UTR	chr13	37633342	37634176	NM_001014286	SUPT20H	-	91	NA	NA	NA
Intron	chr13	38407170	38407406	NM_001135958	TRPC4	-	36651	NA	NA	NA
Intron	chr13	38415814	38416086	NM_001135958	TRPC4	-	27989	NA	NA	NA
5'UTR	chr13	38443524	38444175	NM_001135958	TRPC4	-	90	NA	NA	NA
Upstream	chr13	38444285	38444557	NM_001135958	TRPC4	-	-482	NA	NA	NA
Upstream	chr13	38923328	38924306	NM_016617	UFM1	+	-124	NA	NA	NA
5'UTR	chr13	39261000	39261351	NM_207361	FREM2	+	3	NA	NA	NA
Intron	chr13	39377685	39377974	NM_207361	FREM2	+	116657	NA	NA	NA
Intron	chr13	39609418	39609588	NM_025138	PROSER1	-	2710	NA	NA	NA
5'UTR	chr13	39611357	39612961	NM_025138	PROSER1	-	54	NA	NA	NA
Intron	chr13	39924544	39925039	NM_005780	LHFP	-	252565	NA	NA	NA
Intron	chr13	39937186	39937486	NM_005780	LHFP	-	240020	NA	NA	NA
Intron	chr13	39938456	39938667	NM_005780	LHFP	-	238795	NA	NA	NA
Intron	chr13	39943162	39945616	NM_005780	LHFP	-	232967	NA	NA	NA
Intron	chr13	39945872	39946149	NM_005780	LHFP	-	231346	NA	NA	NA
Intron	chr13	39979901	39980083	NM_005780	LHFP	-	197364	NA	NA	NA
Intron	chr13	39984180	39984440	NM_005780	LHFP	-	193046	NA	NA	NA
Intron	chr13	39984728	39985069	NM_005780	LHFP	-	192458	NA	NA	NA
Intron	chr13	39992336	39992508	NM_005780	LHFP	-	184934	NA	NA	NA
Intron	chr13	39994134	39994344	NM_005780	LHFP	-	183117	NA	NA	NA
Intron	chr13	40018403	40018593	NM_005780	LHFP	-	158858	NA	NA	NA
Intron	chr13	40022685	40023059	NM_005780	LHFP	-	154484	NA	NA	NA
Intron	chr13	40025851	40026905	NM_005780	LHFP	-	150978	NA	NA	NA
Intron	chr13	40033730	40033961	NM_005780	LHFP	-	143511	NA	NA	NA
Intron	chr13	40057312	40057843	NM_005780	LHFP	-	119779	NA	NA	NA
Intron	chr13	40058310	40058916	NM_005780	LHFP	-	118743	NA	NA	NA
Intron	chr13	40068318	40068531	NM_005780	LHFP	-	108932	NA	NA	NA
Intron	chr13	40069432	40069694	NM_005780	LHFP	-	107793	NA	NA	NA
Intron	chr13	40069809	40070019	NM_005780	LHFP	-	107442	NA	NA	NA
Intron	chr13	40070285	40070449	NM_005780	LHFP	-	106989	NA	NA	NA
Intron	chr13	40070659	40071436	NM_005780	LHFP	-	106309	NA	NA	NA
Intron	chr13	40072506	40072790	NM_005780	LHFP	-	104708	NA	NA	NA
Intron	chr13	40089250	40089793	NM_005780	LHFP	-	87835	NA	NA	NA
Intron	chr13	40093831	40094088	NM_005780	LHFP	-	83397	NA	NA	NA
Intron	chr13	40111122	40111544	NM_005780	LHFP	-	66023	NA	NA	NA
Intron	chr13	40160779	40161000	NM_005780	LHFP	-	16467	NA	NA	NA
Intron	chr13	40161259	40161539	NM_005780	LHFP	-	15957	NA	NA	NA
Intron	chr13	40171453	40171617	NM_005780	LHFP	-	5821	NA	NA	NA
Intron	chr13	40173131	40173445	NM_005780	LHFP	-	4068	NA	NA	NA
Intron	chr13	40173934	40174430	NM_005780	LHFP	-	3174	NA	NA	NA
Intron	chr13	40175836	40176175	NM_005780	LHFP	-	1351	NA	NA	NA
5'UTR	chr13	40176465	40177775	NM_005780	LHFP	-	236	NA	NA	NA
5'UTR	chr13	40229612	40230056	NM_001145079	COG6	+	71	NA	NA	NA
Intron	chr13	41238910	41239409	NM_002015	FOXO1	-	1575	NA	NA	NA
Exon/CD	chr13	41240079	41240243	NM_002015	FOXO1	-	573	NA	NA	NA
5'UTR	chr13	41240360	41241020	NM_002015	FOXO1	-	44	NA	NA	NA
Upstream	chr13	41345030	41345762	NM_005830	MRPS31	-	-49	NA	NA	NA
5'UTR	chr13	41363292	41364160	NM_014252	SLC25A15	+	180	NA	NA	NA
Intron	chr13	41555282	41556022	NM_172373	ELF1	-	37856	NA	NA	NA
Intron	chr13	41556480	41557306	NM_172373	ELF1	-	36615	NA	NA	NA
Upstream	chr13	41633923	41636178	NM_007187	WBP4	+	-646	NA	NA	NA
Intron	chr13	41646693	41646930	NM_007187	WBP4	+	11115	NA	NA	NA
Upstream	chr13	41706691	41707663	NM_152903	KBTBD6	-	-241	NA	NA	NA
Upstream	chr13	41768436	41769011	NM_032138	KBTBD7	-	-21	NA	NA	NA
Upstream	chr13	41837467	41838137	NM_004294	MTRF1	-	-89	NA	NA	NA
Upstream	chr13	41880878	41881286	NM_024561	NAA16	+	-4258	NA	NA	NA
5'UTR	chr13	41885142	41886088	NM_024561	NAA16	+	275	NA	NA	NA
Intron	chr13	41886526	41886931	NM_024561	NAA16	+	1388	NA	NA	NA
Intron	chr13	41916782	41917091	NM_024561	NAA16	+	31596	NA	NA	NA
Upstream	chr13	42534954	42535518	NR_039974	VWA8-AS1	+	-68	NA	NA	NA
Intron	chr13	42614227	42614615	NM_001204504	DGKH	+	250	NA	NA	NA
Intron	chr13	42615380	42615726	NM_001204504	DGKH	+	1382	NA	NA	NA
Intron	chr13	42622007	42622341	NM_001204504	DGKH	+	8003	NA	NA	NA
Intron	chr13	42622464	42623228	NM_001204504	DGKH	+	8675	NA	NA	NA
Intron	chr13	42623427	42623690	NM_001204504	DGKH	+	9387	NA	NA	NA
Intron	chr13	42623830	42624156	NM_001204504	DGKH	+	9822	NA	NA	NA
Intron	chr13	42681472	42681845	NM_001204504	DGKH	+	67487	NA	NA	NA
Upstream	chr13	42845219	42846462	NM_016248	AKAP11	+	-448	NA	NA	NA
Intron	chr13	43151079	43151268	NM_033012	TNFSF11	+	14302	NA	NA	NA
Intron	chr13	43628966	43629198	NM_013238	DNAJC15	+	31721	NA	NA	NA
Intron	chr13	43629353	43629710	NM_013238	DNAJC15	+	32170	NA	NA	NA
Intron	chr13	43859926	43860233	NM_001242863	ENOX1	-	501037	NA	NA	NA
Intron	chr13	43872845	43873185	NM_001242863	ENOX1	-	488101	NA	NA	NA
Intron	chr13	43875128	43875392	NM_001242863	ENOX1	-	485856	NA	NA	NA
Intron	chr13	43881896	43882176	NM_001242863	ENOX1	-	479080	NA	NA	NA
Intron	chr13	43891122	43891840	NM_001242863	ENOX1	-	469635	NA	NA	NA
Intron	chr13	43937788	43938144	NM_001242863	ENOX1	-	423150	NA	NA	NA
Intron	chr13	43938290	43939072	NM_001242863	ENOX1	-	422435	NA	NA	NA
Intron	chr13	44146795	44147311	NM_001242863	ENOX1	-	214063	NA	NA	NA
Upstream	chr13	44361159	44361420	NM_001242863	ENOX1	-	-173	NA	NA	NA
Intron	chr13	44453519	44453906	NM_144974	CCDC122	-	114	NA	NA	NA
Intron	chr13	45008991	45009271	NM_001243799	TSC22D1	-	141570	NA	NA	NA
Intron	chr13	45009431	45010092	NM_001243799	TSC22D1	-	140940	NA	NA	NA
Intron	chr13	45010321	45011469	NM_001243799	TSC22D1	-	139806	NA	NA	NA
Exon/CD	chr13	45149922	45150162	NM_001243799	TSC22D1	-	659	NA	NA	NA
Intron	chr13	45150932	45152793	NR_038381	TSC22D1-AS1	+	1831	NA	NA	NA
Exon/CD	chr13	45563532	45564124	NM_018559	KIAA1704	+	142	NA	NA	NA
5'UTR	chr13	45694430	45695027	NM_004128	GTF2F2	+	98	NA	NA	NA
Intron	chr13	45713560	45713760	NM_004128	GTF2F2	+	19030	NA	NA	NA
Intron	chr13	45723659	45723906	NM_004128	GTF2F2	+	29152	NA	NA	NA
Intron	chr13	45730828	45731102	NM_004128	GTF2F2	+	36335	NA	NA	NA
Intron	chr13	45755789	45755963	NM_004128	GTF2F2	+	61246	NA	NA	NA
Intron	chr13	45911476	45913570	NM_003295	TPT1	-	2774	NA	NA	NA
Intron	chr13	45913814	45915487	NM_003295	TPT1	-	647	NA	NA	NA
Intron	chr13	45915620	45916025	NR_024458	TPT1-AS1	+	343	NA	NA	NA
Intron	chr13	45988873	45989041	NM_001010875	SLC25A30	-	3559	NA	NA	NA
Intron	chr13	45991412	45991771	NM_001010875	SLC25A30	-	925	NA	NA	NA
Intron	chr13	45991922	45992871	NM_001010875	SLC25A30	-	120	NA	NA	NA
5'UTR	chr13	46038725	46039486	NM_031431	COG3	+	76	NA	NA	NA
Intron	chr13	46185383	46185600	NM_182542	FAM194B	-	4383	NA	NA	NA
3'UTR	chr13	46536673	46536894	NM_015070	ZC3H13	-	90111	NA	NA	NA
3'UTR	chr13	46537137	46537530	NM_015070	ZC3H13	-	89561	NA	NA	NA
Intron	chr13	46538295	46538482	NM_015070	ZC3H13	-	88506	NA	NA	NA
Intron	chr13	46540164	46540717	NM_015070	ZC3H13	-	86454	NA	NA	NA
Intron	chr13	46540925	46541140	NM_015070	ZC3H13	-	85862	NA	NA	NA
Intron	chr13	46541405	46541644	NM_015070	ZC3H13	-	85370	NA	NA	NA
Exon/CD	chr13	46543616	46543979	NM_015070	ZC3H13	-	83097	NA	NA	NA
Intron	chr13	46544571	46544905	NM_015070	ZC3H13	-	82156	NA	NA	NA
Intron	chr13	46545677	46545913	NM_015070	ZC3H13	-	81099	NA	NA	NA
Intron	chr13	46546321	46547414	NM_015070	ZC3H13	-	80027	NA	NA	NA
Intron	chr13	46548245	46548540	NM_015070	ZC3H13	-	78502	NA	NA	NA
Intron	chr13	46548805	46548987	NM_015070	ZC3H13	-	77998	NA	NA	NA
Exon/CD	chr13	46549870	46550036	NM_015070	ZC3H13	-	76941	NA	NA	NA
Intron	chr13	46551665	46551903	NM_015070	ZC3H13	-	75110	NA	NA	NA
Intron	chr13	46552893	46553361	NM_015070	ZC3H13	-	73767	NA	NA	NA
Intron	chr13	46554172	46554541	NM_015070	ZC3H13	-	72538	NA	NA	NA
Intron	chr13	46556468	46556834	NM_015070	ZC3H13	-	70243	NA	NA	NA
Intron	chr13	46559140	46559304	NM_015070	ZC3H13	-	67672	NA	NA	NA
Exon/CD	chr13	46559490	46559979	NM_015070	ZC3H13	-	67160	NA	NA	NA
Intron	chr13	46561176	46562019	NM_015070	ZC3H13	-	65297	NA	NA	NA
Exon/CD	chr13	46562766	46563197	NM_015070	ZC3H13	-	63913	NA	NA	NA
Intron	chr13	46563310	46563748	NM_015070	ZC3H13	-	63365	NA	NA	NA
Intron	chr13	46563986	46564582	NM_015070	ZC3H13	-	62610	NA	NA	NA
Intron	chr13	46564772	46565373	NM_015070	ZC3H13	-	61822	NA	NA	NA
Intron	chr13	46566501	46566871	NM_015070	ZC3H13	-	60208	NA	NA	NA
Intron	chr13	46567296	46567503	NM_015070	ZC3H13	-	59495	NA	NA	NA
Intron	chr13	46568419	46568823	NM_015070	ZC3H13	-	58273	NA	NA	NA
Intron	chr13	46569424	46569929	NM_015070	ZC3H13	-	57218	NA	NA	NA
Intron	chr13	46570093	46570324	NM_015070	ZC3H13	-	56686	NA	NA	NA
Intron	chr13	46570487	46570651	NM_015070	ZC3H13	-	56325	NA	NA	NA
Intron	chr13	46570756	46570957	NM_015070	ZC3H13	-	56038	NA	NA	NA
Intron	chr13	46571287	46571498	NM_015070	ZC3H13	-	55502	NA	NA	NA
Intron	chr13	46572080	46572409	NM_015070	ZC3H13	-	54650	NA	NA	NA
Intron	chr13	46573479	46573794	NM_015070	ZC3H13	-	53258	NA	NA	NA
Intron	chr13	46574153	46574317	NM_015070	ZC3H13	-	52659	NA	NA	NA
Intron	chr13	46574488	46575496	NM_015070	ZC3H13	-	51902	NA	NA	NA
Intron	chr13	46576024	46576529	NM_015070	ZC3H13	-	50618	NA	NA	NA
Intron	chr13	46576767	46577012	NM_015070	ZC3H13	-	50005	NA	NA	NA
Intron	chr13	46577973	46578214	NM_015070	ZC3H13	-	48801	NA	NA	NA
Intron	chr13	46578892	46579305	NM_015070	ZC3H13	-	47796	NA	NA	NA
Intron	chr13	46579427	46580010	NM_015070	ZC3H13	-	47176	NA	NA	NA
Intron	chr13	46580152	46580904	NM_015070	ZC3H13	-	46366	NA	NA	NA
Intron	chr13	46581152	46581763	NM_015070	ZC3H13	-	45437	NA	NA	NA
Intron	chr13	46582487	46583058	NM_015070	ZC3H13	-	44122	NA	NA	NA
Intron	chr13	46583289	46583760	NM_015070	ZC3H13	-	43370	NA	NA	NA
Exon/CD	chr13	46584471	46584650	NM_015070	ZC3H13	-	42334	NA	NA	NA
Intron	chr13	46585075	46586631	NM_015070	ZC3H13	-	41041	NA	NA	NA
Intron	chr13	46587704	46588305	NM_015070	ZC3H13	-	38890	NA	NA	NA
Intron	chr13	46589345	46589736	NM_015070	ZC3H13	-	37354	NA	NA	NA
Intron	chr13	46590064	46590355	NM_015070	ZC3H13	-	36685	NA	NA	NA
Intron	chr13	46590663	46590949	NM_015070	ZC3H13	-	36088	NA	NA	NA
Intron	chr13	46591693	46592077	NM_015070	ZC3H13	-	35009	NA	NA	NA
Intron	chr13	46592634	46592863	NM_015070	ZC3H13	-	34146	NA	NA	NA
Intron	chr13	46593032	46593199	NM_015070	ZC3H13	-	33779	NA	NA	NA
Intron	chr13	46593341	46593548	NM_015070	ZC3H13	-	33450	NA	NA	NA
Intron	chr13	46594249	46595304	NM_015070	ZC3H13	-	32118	NA	NA	NA
Intron	chr13	46595461	46595826	NM_015070	ZC3H13	-	31251	NA	NA	NA
Intron	chr13	46596002	46596862	NM_015070	ZC3H13	-	30462	NA	NA	NA
Intron	chr13	46597213	46597770	NM_015070	ZC3H13	-	29403	NA	NA	NA
Intron	chr13	46597939	46599739	NM_015070	ZC3H13	-	28055	NA	NA	NA
Intron	chr13	46599854	46600157	NM_015070	ZC3H13	-	26889	NA	NA	NA
Intron	chr13	46600663	46600892	NM_015070	ZC3H13	-	26117	NA	NA	NA
Intron	chr13	46601836	46602238	NM_015070	ZC3H13	-	24857	NA	NA	NA
Intron	chr13	46602619	46602987	NM_015070	ZC3H13	-	24091	NA	NA	NA
Intron	chr13	46603130	46603504	NM_015070	ZC3H13	-	23577	NA	NA	NA
Intron	chr13	46603856	46604054	NM_015070	ZC3H13	-	22939	NA	NA	NA
Intron	chr13	46604205	46604832	NM_015070	ZC3H13	-	22376	NA	NA	NA
Intron	chr13	46605020	46605618	NM_015070	ZC3H13	-	21575	NA	NA	NA
Intron	chr13	46605800	46608345	NM_015070	ZC3H13	-	19822	NA	NA	NA
Intron	chr13	46608529	46609247	NM_015070	ZC3H13	-	18006	NA	NA	NA
Intron	chr13	46609632	46612918	NM_015070	ZC3H13	-	15619	NA	NA	NA
Intron	chr13	46613059	46613449	NM_015070	ZC3H13	-	13640	NA	NA	NA
Intron	chr13	46613618	46614931	NM_015070	ZC3H13	-	12620	NA	NA	NA
Intron	chr13	46615225	46616088	NM_015070	ZC3H13	-	11238	NA	NA	NA
Intron	chr13	46616228	46619829	NM_015070	ZC3H13	-	8866	NA	NA	NA
Intron	chr13	46619955	46620546	NM_015070	ZC3H13	-	6644	NA	NA	NA
Intron	chr13	46620821	46622471	NM_015070	ZC3H13	-	5248	NA	NA	NA
Intron	chr13	46622696	46623069	NM_015070	ZC3H13	-	4012	NA	NA	NA
Intron	chr13	46623237	46628257	NM_015070	ZC3H13	-	1147	NA	NA	NA
Intron	chr13	46628409	46628991	NR_046227	CPB2-AS1	+	1718	NA	NA	NA
Intron	chr13	46630934	46631139	NR_046227	CPB2-AS1	+	4054	NA	NA	NA
Intron	chr13	46631711	46632142	NR_046227	CPB2-AS1	+	4944	NA	NA	NA
Intron	chr13	46663605	46663769	NR_046227	CPB2-AS1	+	36705	NA	NA	NA
Intron	chr13	46675755	46676428	NM_001278541	CPB2	-	3120	NA	NA	NA
Upstream	chr13	46681534	46681876	NM_001278541	CPB2	-	-2494	NA	NA	NA
Upstream	chr13	46682832	46683025	NM_001278541	CPB2	-	-3717	NA	NA	NA
Downstream	chr13	46697913	46700720	NM_002298	LCP1	-	57143	NA	NA	NA
Intron	chr13	46723853	46724076	NM_002298	LCP1	-	32495	NA	NA	NA
Downstream	chr13	46870129	46870562	NR_047493	LINC00563	-	1634	NA	NA	NA
3'UTR	chr13	46870877	46871148	NR_047493	LINC00563	-	967	NA	NA	NA
Downstream	chr13	46915003	46916190	NM_025113	KIAA0226L	-	46039	NA	NA	NA
3'UTR	chr13	46916292	46917230	NM_025113	KIAA0226L	-	44874	NA	NA	NA
Exon/CD	chr13	46917356	46917904	NM_025113	KIAA0226L	-	44005	NA	NA	NA
Intron	chr13	46918148	46918358	NM_025113	KIAA0226L	-	43382	NA	NA	NA
Intron	chr13	46919114	46919960	NM_025113	KIAA0226L	-	42098	NA	NA	NA
Intron	chr13	46920110	46921242	NM_025113	KIAA0226L	-	40959	NA	NA	NA
Intron	chr13	46921604	46921813	NM_025113	KIAA0226L	-	39927	NA	NA	NA
Intron	chr13	46922146	46922832	NM_025113	KIAA0226L	-	39146	NA	NA	NA
Exon/CD	chr13	46923049	46923799	NM_025113	KIAA0226L	-	38211	NA	NA	NA
Exon/CD	chr13	46924033	46924583	NM_025113	KIAA0226L	-	37327	NA	NA	NA
Intron	chr13	46924700	46925008	NM_025113	KIAA0226L	-	36781	NA	NA	NA
Intron	chr13	46925632	46925903	NM_025113	KIAA0226L	-	35868	NA	NA	NA
Intron	chr13	46926298	46926644	NM_025113	KIAA0226L	-	35164	NA	NA	NA
Intron	chr13	46927381	46929430	NM_025113	KIAA0226L	-	33230	NA	NA	NA
Intron	chr13	46929853	46930240	NM_025113	KIAA0226L	-	31589	NA	NA	NA
Intron	chr13	46930471	46931194	NM_025113	KIAA0226L	-	30803	NA	NA	NA
Intron	chr13	46932059	46932883	NM_025113	KIAA0226L	-	29164	NA	NA	NA
Intron	chr13	46933011	46933525	NM_025113	KIAA0226L	-	28367	NA	NA	NA
Intron	chr13	46934001	46934210	NM_025113	KIAA0226L	-	27530	NA	NA	NA
Intron	chr13	46934505	46934818	NM_025113	KIAA0226L	-	26974	NA	NA	NA
Intron	chr13	46934946	46935110	NM_025113	KIAA0226L	-	26607	NA	NA	NA
Intron	chr13	46935407	46936044	NM_025113	KIAA0226L	-	25910	NA	NA	NA
Exon/CD	chr13	46936364	46937018	NM_025113	KIAA0226L	-	24944	NA	NA	NA
Intron	chr13	46937257	46937961	NM_025113	KIAA0226L	-	24026	NA	NA	NA
Intron	chr13	46938483	46938715	NM_025113	KIAA0226L	-	23036	NA	NA	NA
Intron	chr13	46938925	46939160	NM_025113	KIAA0226L	-	22593	NA	NA	NA
Intron	chr13	46939543	46940764	NM_025113	KIAA0226L	-	21482	NA	NA	NA
Intron	chr13	46941509	46942134	NM_025113	KIAA0226L	-	19814	NA	NA	NA
Intron	chr13	46942430	46942736	NM_025113	KIAA0226L	-	19052	NA	NA	NA
Intron	chr13	46943209	46943841	NM_025113	KIAA0226L	-	18110	NA	NA	NA
Intron	chr13	46944048	46945133	NM_025113	KIAA0226L	-	17045	NA	NA	NA
Intron	chr13	46945290	46945736	NM_025113	KIAA0226L	-	16122	NA	NA	NA
Exon/CD	chr13	46945939	46947073	NM_025113	KIAA0226L	-	15129	NA	NA	NA
Intron	chr13	46947421	46948280	NM_025113	KIAA0226L	-	13785	NA	NA	NA
Intron	chr13	46948711	46949399	NM_025113	KIAA0226L	-	12580	NA	NA	NA
Intron	chr13	46949653	46951464	NM_025113	KIAA0226L	-	11077	NA	NA	NA
Intron	chr13	46951729	46953315	NM_025113	KIAA0226L	-	9113	NA	NA	NA
Intron	chr13	46953460	46955754	NM_025113	KIAA0226L	-	7028	NA	NA	NA
Intron	chr13	46955913	46956817	NM_025113	KIAA0226L	-	5270	NA	NA	NA
Intron	chr13	46956924	46962339	NM_025113	KIAA0226L	-	2004	NA	NA	NA
Upstream	chr13	46962498	46964740	NM_025113	KIAA0226L	-	-1984	NA	NA	NA
Upstream	chr13	47126811	47127363	NM_001164213	LRCH1	+	-208	NA	NA	NA
Intron	chr13	47127641	47128940	NM_001164213	LRCH1	+	995	NA	NA	NA
Intron	chr13	47132073	47132278	NM_001164213	LRCH1	+	4880	NA	NA	NA
Intron	chr13	47139401	47139632	NM_001164213	LRCH1	+	12221	NA	NA	NA
Intron	chr13	47142629	47142812	NM_001164213	LRCH1	+	15425	NA	NA	NA
Intron	chr13	47145702	47145894	NM_001164213	LRCH1	+	18503	NA	NA	NA
Intron	chr13	47148403	47148598	NM_001164213	LRCH1	+	21205	NA	NA	NA
Intron	chr13	47149529	47150370	NM_001164213	LRCH1	+	22654	NA	NA	NA
Intron	chr13	47157012	47157365	NM_001164213	LRCH1	+	29893	NA	NA	NA
Intron	chr13	47159764	47160125	NM_001164213	LRCH1	+	32649	NA	NA	NA
Intron	chr13	47166567	47166864	NM_001164213	LRCH1	+	39420	NA	NA	NA
Intron	chr13	47169557	47170263	NM_001164213	LRCH1	+	42615	NA	NA	NA
Intron	chr13	47196942	47197398	NM_001164213	LRCH1	+	69875	NA	NA	NA
Intron	chr13	47204217	47204385	NM_001164213	LRCH1	+	77006	NA	NA	NA
Intron	chr13	47229494	47229844	NM_001164213	LRCH1	+	102374	NA	NA	NA
Intron	chr13	47230137	47230302	NM_001164213	LRCH1	+	102924	NA	NA	NA
Intron	chr13	47239950	47240641	NM_001164213	LRCH1	+	113000	NA	NA	NA
Intron	chr13	47240811	47241294	NM_001164213	LRCH1	+	113757	NA	NA	NA
Intron	chr13	47243178	47243780	NM_001164213	LRCH1	+	116184	NA	NA	NA
Intron	chr13	47244656	47245337	NM_001164213	LRCH1	+	117701	NA	NA	NA
Intron	chr13	47249656	47249841	NM_001164213	LRCH1	+	122453	NA	NA	NA
Intron	chr13	47252394	47252704	NM_001164213	LRCH1	+	125254	NA	NA	NA
Intron	chr13	47253252	47253831	NM_001164213	LRCH1	+	126246	NA	NA	NA
Intron	chr13	47254690	47254976	NM_001164213	LRCH1	+	127538	NA	NA	NA
Intron	chr13	47257524	47257716	NM_001164213	LRCH1	+	130325	NA	NA	NA
Intron	chr13	47258640	47259110	NM_001164213	LRCH1	+	131580	NA	NA	NA
Intron	chr13	47259273	47259508	NM_001164213	LRCH1	+	132095	NA	NA	NA
Exon/CD	chr13	47261875	47262134	NM_001164213	LRCH1	+	134709	NA	NA	NA
Intron	chr13	47289110	47289363	NM_001164213	LRCH1	+	161941	NA	NA	NA
Intron	chr13	47359081	47359313	NM_001984	ESD	-	12170	NA	NA	NA
Intron	chr13	47369030	47369238	NM_001984	ESD	-	2233	NA	NA	NA
Intron	chr13	47370200	47371618	NM_001984	ESD	-	458	NA	NA	NA
Exon/CD	chr13	48575009	48575707	NM_003850	SUCLA2	-	104	NA	NA	NA
5'UTR	chr13	48611123	48612522	NM_018283	NUDT15	+	120	NA	NA	NA
Downstream	chr13	48622103	48622314	NM_018283	NUDT15	+	10506	NA	NA	NA
Intron	chr13	48807301	48808320	NM_021999	ITM2B	+	537	NA	NA	NA
Intron	chr13	48809061	48809758	NM_021999	ITM2B	+	2136	NA	NA	NA
Intron	chr13	48811117	48811335	NM_021999	ITM2B	+	3953	NA	NA	NA
Intron	chr13	48876554	48876718	NR_046414	LINC00441	-	1161	NA	NA	NA
3'UTR	chr13	48877165	48878330	NR_046414	LINC00441	-	50	NA	NA	NA
Intron	chr13	48987142	48987342	NM_000321	RB1	+	109360	NA	NA	NA
Intron	chr13	49008907	49009071	NM_000321	RB1	+	131107	NA	NA	NA
Intron	chr13	49106457	49107401	NM_001268	RCBTB2	-	387	NA	NA	NA
5'UTR	chr13	49549580	49550693	NM_001079673	FNDC3A	+	89	NA	NA	NA
Intron	chr13	49684249	49684588	NM_001079673	FNDC3A	+	134371	NA	NA	NA
Intron	chr13	49684878	49685102	NM_001079673	FNDC3A	+	134943	NA	NA	NA
Intron	chr13	49743869	49744087	NM_001079673	FNDC3A	+	193931	NA	NA	NA
Exon/CD	chr13	49765080	49765307	NM_001079673	FNDC3A	+	215146	NA	NA	NA
5'UTR	chr13	49821874	49822334	NM_001193478	CDADC1	+	58	NA	NA	NA
5'UTR	chr13	50017741	50018612	NM_001079670	CAB39L	-	45	NA	NA	NA
5'UTR	chr13	50069924	50070139	NM_001040443	PHF11	+	231	NA	NA	NA
Upstream	chr13	50159538	50159974	NM_018191	RCBTB1	-	-37	NA	NA	NA
Intron	chr13	50261389	50261553	NM_032565	EBPL	-	4152	NA	NA	NA
Exon/CD	chr13	50265003	50265983	NM_032565	EBPL	-	130	NA	NA	NA
Intron	chr13	50308113	50308341	NM_002267	KPNA3	-	58830	NA	NA	NA
Intron	chr13	50345297	50345465	NM_002267	KPNA3	-	21676	NA	NA	NA
Intron	chr13	50356896	50357127	NM_002267	KPNA3	-	10046	NA	NA	NA
Intron	chr13	50366107	50366678	NM_002267	KPNA3	-	665	NA	NA	NA
Upstream	chr13	50366780	50367496	NM_002267	KPNA3	-	-81	NA	NA	NA
5'UTR	chr13	50510347	50510613	NM_020456	SPRYD7	-	145	NA	NA	NA
Intron	chr13	50569842	50570367	NR_002612	DLEU2	-	129573	NA	NA	NA
Intron	chr13	50570482	50570987	NR_002612	DLEU2	-	128943	NA	NA	NA
Intron	chr13	50571140	50573215	NR_002612	DLEU2	-	127500	NA	NA	NA
Intron	chr13	50573334	50573995	NR_002612	DLEU2	-	126013	NA	NA	NA
Intron	chr13	50574135	50575033	NR_002612	DLEU2	-	125093	NA	NA	NA
Intron	chr13	50575505	50575967	NR_002612	DLEU2	-	123941	NA	NA	NA
Intron	chr13	50577063	50577463	NR_002612	DLEU2	-	122414	NA	NA	NA
Intron	chr13	50579266	50579537	NR_002612	DLEU2	-	120276	NA	NA	NA
Intron	chr13	50580517	50580920	NR_002612	DLEU2	-	118959	NA	NA	NA
Intron	chr13	50582659	50583448	NR_002612	DLEU2	-	116624	NA	NA	NA
Intron	chr13	50585368	50585860	NR_002612	DLEU2	-	114063	NA	NA	NA
Intron	chr13	50586186	50586544	NR_002612	DLEU2	-	113312	NA	NA	NA
Intron	chr13	50586714	50587022	NR_002612	DLEU2	-	112809	NA	NA	NA
Intron	chr13	50587426	50587635	NR_002612	DLEU2	-	112147	NA	NA	NA
Intron	chr13	50587913	50588442	NR_002612	DLEU2	-	111500	NA	NA	NA
Intron	chr13	50588590	50588917	NR_002612	DLEU2	-	110924	NA	NA	NA
Intron	chr13	50589523	50589748	NR_002612	DLEU2	-	110042	NA	NA	NA
Intron	chr13	50590154	50590470	NR_002612	DLEU2	-	109365	NA	NA	NA
Intron	chr13	50595564	50595728	NR_002612	DLEU2	-	104031	NA	NA	NA
Intron	chr13	50609656	50609898	NR_002612	DLEU2	-	89900	NA	NA	NA
Intron	chr13	50611204	50611512	NR_002612	DLEU2	-	88319	NA	NA	NA
Intron	chr13	50613028	50613377	NR_002612	DLEU2	-	86475	NA	NA	NA
Intron	chr13	50615792	50616056	NR_002612	DLEU2	-	83753	NA	NA	NA
Intron	chr13	50616472	50616757	NR_002612	DLEU2	-	83063	NA	NA	NA
Intron	chr13	50617047	50617243	NR_002612	DLEU2	-	82532	NA	NA	NA
Intron	chr13	50619383	50619641	NR_002612	DLEU2	-	80165	NA	NA	NA
Intron	chr13	50621407	50621581	NR_002612	DLEU2	-	78183	NA	NA	NA
Upstream	chr13	50623419	50623592	NR_029485	MIR15A	-	-168	NA	NA	NA
Upstream	chr13	50624372	50624587	NR_029485	MIR15A	-	-1142	NA	NA	NA
Upstream	chr13	50626319	50626787	NR_029485	MIR15A	-	-3216	NA	NA	NA
Upstream	chr13	50628019	50628256	NR_029485	MIR15A	-	-4800	NA	NA	NA
Upstream	chr13	50651458	50651750	NR_002605	DLEU1	+	-4809	NA	NA	NA
Upstream	chr13	50651922	50652303	NR_002605	DLEU1	+	-4301	NA	NA	NA
Upstream	chr13	50652867	50653097	NR_002605	DLEU1	+	-3431	NA	NA	NA
Upstream	chr13	50653900	50654112	NR_002605	DLEU1	+	-2407	NA	NA	NA
Upstream	chr13	50654304	50655013	NR_002605	DLEU1	+	-1755	NA	NA	NA
Upstream	chr13	50655160	50657064	NR_002605	DLEU1	+	-301	NA	NA	NA
Intron	chr13	50673215	50673385	NR_002605	DLEU1	+	16887	NA	NA	NA
Intron	chr13	51483671	51484942	NM_001142279	RNASEH2B	+	493	NA	NA	NA
Intron	chr13	51632577	51632957	NR_003923	GUCY1B2	-	7526	NA	NA	NA
Intron	chr13	51722365	51722881	NR_102431	LINC00371	-	23901	NA	NA	NA
Intron	chr13	51836970	51837269	NM_001242312	FAM124A	+	40650	NA	NA	NA
3'UTR	chr13	51935980	51936178	NM_012141	INTS6	-	91196	NA	NA	NA
Intron	chr13	51955480	51955694	NM_012141	INTS6	-	71688	NA	NA	NA
Intron	chr13	51956198	51956365	NM_012141	INTS6	-	70994	NA	NA	NA
Intron	chr13	51966917	51967113	NM_012141	INTS6	-	60260	NA	NA	NA
Intron	chr13	51969643	51969919	NM_012141	INTS6	-	57494	NA	NA	NA
Intron	chr13	51976869	51977221	NM_012141	INTS6	-	50230	NA	NA	NA
Intron	chr13	51981248	51981495	NM_012141	INTS6	-	45904	NA	NA	NA
Intron	chr13	51990128	51990430	NM_012141	INTS6	-	36996	NA	NA	NA
Intron	chr13	51992095	51992387	NM_012141	INTS6	-	35034	NA	NA	NA
Intron	chr13	51992788	51993144	NM_012141	INTS6	-	34309	NA	NA	NA
Intron	chr13	51994424	51994750	NM_012141	INTS6	-	32688	NA	NA	NA
Intron	chr13	51994936	51995183	NM_012141	INTS6	-	32216	NA	NA	NA
Intron	chr13	51997159	51997336	NM_012141	INTS6	-	30028	NA	NA	NA
Intron	chr13	52009426	52009632	NM_012141	INTS6	-	17746	NA	NA	NA
Intron	chr13	52013482	52013849	NM_012141	INTS6	-	13610	NA	NA	NA
Intron	chr13	52014517	52015550	NM_012141	INTS6	-	12242	NA	NA	NA
Intron	chr13	52015726	52016260	NM_012141	INTS6	-	11282	NA	NA	NA
Intron	chr13	52016504	52016894	NM_012141	INTS6	-	10576	NA	NA	NA
Intron	chr13	52016996	52017585	NM_012141	INTS6	-	9985	NA	NA	NA
Intron	chr13	52017835	52018133	NM_012141	INTS6	-	9291	NA	NA	NA
Intron	chr13	52018864	52019606	NM_012141	INTS6	-	8040	NA	NA	NA
Intron	chr13	52020365	52020958	NM_012141	INTS6	-	6614	NA	NA	NA
Intron	chr13	52021096	52021811	NM_012141	INTS6	-	5822	NA	NA	NA
Intron	chr13	52022457	52022621	NM_012141	INTS6	-	4736	NA	NA	NA
Intron	chr13	52022808	52025981	NM_012141	INTS6	-	2881	NA	NA	NA
Upstream	chr13	52026528	52028478	NM_012141	INTS6	-	-228	NA	NA	NA
Upstream	chr13	52029481	52029689	NM_012141	INTS6	-	-2310	NA	NA	NA
Upstream	chr13	52157818	52158193	NM_052950	WDFY2	+	-478	NA	NA	NA
Intron	chr13	52158461	52160777	NM_052950	WDFY2	+	1136	NA	NA	NA
Intron	chr13	52161127	52161447	NM_052950	WDFY2	+	2804	NA	NA	NA
Intron	chr13	52161921	52162403	NM_052950	WDFY2	+	3679	NA	NA	NA
Intron	chr13	52162517	52162810	NM_052950	WDFY2	+	4180	NA	NA	NA
Intron	chr13	52162957	52163413	NM_052950	WDFY2	+	4702	NA	NA	NA
Intron	chr13	52164077	52164656	NM_052950	WDFY2	+	5883	NA	NA	NA
Intron	chr13	52164809	52165489	NM_052950	WDFY2	+	6666	NA	NA	NA
Intron	chr13	52165681	52166118	NM_052950	WDFY2	+	7416	NA	NA	NA
Intron	chr13	52167191	52167386	NM_052950	WDFY2	+	8805	NA	NA	NA
Intron	chr13	52169225	52170128	NM_052950	WDFY2	+	11193	NA	NA	NA
Intron	chr13	52171676	52171859	NM_052950	WDFY2	+	13284	NA	NA	NA
Intron	chr13	52171961	52172286	NM_052950	WDFY2	+	13640	NA	NA	NA
Intron	chr13	52172471	52172889	NM_052950	WDFY2	+	14197	NA	NA	NA
Intron	chr13	52174153	52174450	NM_052950	WDFY2	+	15818	NA	NA	NA
Intron	chr13	52175215	52175524	NM_052950	WDFY2	+	16886	NA	NA	NA
Intron	chr13	52176008	52176618	NM_052950	WDFY2	+	17830	NA	NA	NA
Intron	chr13	52177684	52177955	NM_052950	WDFY2	+	19336	NA	NA	NA
Intron	chr13	52179766	52179941	NM_052950	WDFY2	+	21370	NA	NA	NA
Intron	chr13	52180106	52180270	NM_052950	WDFY2	+	21705	NA	NA	NA
Intron	chr13	52185141	52185342	NM_052950	WDFY2	+	26758	NA	NA	NA
Intron	chr13	52186587	52187251	NM_052950	WDFY2	+	28436	NA	NA	NA
Intron	chr13	52188366	52189412	NM_052950	WDFY2	+	30406	NA	NA	NA
Intron	chr13	52190503	52190742	NM_052950	WDFY2	+	32139	NA	NA	NA
Intron	chr13	52191248	52191746	NM_052950	WDFY2	+	33014	NA	NA	NA
Intron	chr13	52193598	52193770	NM_052950	WDFY2	+	35201	NA	NA	NA
Intron	chr13	52195893	52196118	NM_052950	WDFY2	+	37522	NA	NA	NA
Intron	chr13	52196598	52196934	NM_052950	WDFY2	+	38283	NA	NA	NA
Intron	chr13	52198307	52198636	NM_052950	WDFY2	+	39988	NA	NA	NA
Intron	chr13	52199341	52199564	NM_052950	WDFY2	+	40969	NA	NA	NA
Intron	chr13	52200344	52200544	NM_052950	WDFY2	+	41961	NA	NA	NA
Intron	chr13	52200912	52201617	NM_052950	WDFY2	+	42781	NA	NA	NA
Intron	chr13	52202234	52202560	NM_052950	WDFY2	+	43914	NA	NA	NA
Intron	chr13	52202690	52202888	NM_052950	WDFY2	+	44306	NA	NA	NA
Intron	chr13	52205672	52205940	NM_052950	WDFY2	+	47323	NA	NA	NA
Intron	chr13	52206996	52207686	NM_052950	WDFY2	+	48858	NA	NA	NA
Intron	chr13	52207929	52208298	NM_052950	WDFY2	+	49630	NA	NA	NA
Intron	chr13	52210365	52210606	NM_052950	WDFY2	+	52002	NA	NA	NA
Intron	chr13	52211222	52211541	NM_052950	WDFY2	+	52898	NA	NA	NA
Intron	chr13	52212256	52213169	NM_052950	WDFY2	+	54229	NA	NA	NA
Intron	chr13	52215965	52216213	NM_052950	WDFY2	+	57606	NA	NA	NA
Intron	chr13	52217120	52219568	NM_052950	WDFY2	+	59861	NA	NA	NA
Intron	chr13	52219696	52219975	NM_052950	WDFY2	+	61352	NA	NA	NA
Intron	chr13	52222216	52222530	NM_052950	WDFY2	+	63890	NA	NA	NA
Intron	chr13	52222642	52222955	NM_052950	WDFY2	+	64315	NA	NA	NA
Intron	chr13	52229146	52229338	NM_052950	WDFY2	+	70759	NA	NA	NA
Intron	chr13	52231615	52232142	NM_052950	WDFY2	+	73395	NA	NA	NA
Intron	chr13	52233801	52233985	NM_052950	WDFY2	+	75410	NA	NA	NA
Intron	chr13	52234739	52234973	NM_052950	WDFY2	+	76373	NA	NA	NA
Intron	chr13	52238032	52238240	NM_052950	WDFY2	+	79653	NA	NA	NA
Intron	chr13	52240063	52240375	NM_052950	WDFY2	+	81736	NA	NA	NA
Intron	chr13	52241116	52241343	NM_052950	WDFY2	+	82746	NA	NA	NA
Intron	chr13	52241718	52241984	NM_052950	WDFY2	+	83368	NA	NA	NA
Intron	chr13	52244657	52244922	NM_052950	WDFY2	+	86306	NA	NA	NA
Intron	chr13	52247718	52248072	NM_052950	WDFY2	+	89412	NA	NA	NA
Intron	chr13	52248593	52249208	NM_052950	WDFY2	+	90417	NA	NA	NA
Intron	chr13	52251250	52251787	NM_052950	WDFY2	+	93035	NA	NA	NA
Intron	chr13	52254941	52255160	NM_052950	WDFY2	+	96567	NA	NA	NA
Intron	chr13	52263649	52263850	NM_052950	WDFY2	+	105266	NA	NA	NA
Intron	chr13	52276935	52277158	NM_052950	WDFY2	+	118563	NA	NA	NA
Intron	chr13	52280366	52280749	NM_052950	WDFY2	+	122074	NA	NA	NA
Intron	chr13	52302974	52303774	NM_052950	WDFY2	+	144891	NA	NA	NA
Intron	chr13	52304304	52304482	NM_052950	WDFY2	+	145910	NA	NA	NA
Intron	chr13	52305761	52306180	NM_052950	WDFY2	+	147487	NA	NA	NA
Intron	chr13	52307625	52308049	NM_052950	WDFY2	+	149354	NA	NA	NA
Intron	chr13	52308719	52308900	NM_052950	WDFY2	+	150326	NA	NA	NA
Intron	chr13	52312688	52312919	NM_052950	WDFY2	+	154320	NA	NA	NA
Intron	chr13	52318759	52319051	NM_052950	WDFY2	+	160422	NA	NA	NA
Intron	chr13	52322870	52323035	NM_052950	WDFY2	+	164469	NA	NA	NA
Intron	chr13	52332105	52332372	NM_052950	WDFY2	+	173755	NA	NA	NA
3'UTR	chr13	52342168	52342423	NM_024705	DHRS12	-	36003	NA	NA	NA
Intron	chr13	52343366	52344039	NM_024705	DHRS12	-	34596	NA	NA	NA
Intron	chr13	52344498	52344678	NM_024705	DHRS12	-	33710	NA	NA	NA
Intron	chr13	52346207	52346574	NM_024705	DHRS12	-	31908	NA	NA	NA
Intron	chr13	52360326	52361071	NM_024705	DHRS12	-	17600	NA	NA	NA
Intron	chr13	52375769	52375955	NM_024705	DHRS12	-	2436	NA	NA	NA
5'UTR	chr13	52377744	52378799	NM_024705	DHRS12	-	27	NA	NA	NA
Intron	chr13	52584417	52584581	NM_000053	ATP7B	-	1131	NA	NA	NA
Intron	chr13	52584849	52585061	NM_000053	ATP7B	-	675	NA	NA	NA
5'UTR	chr13	52586302	52586850	NR_036571	ALG11	+	54	NA	NA	NA
Intron	chr13	52731114	52731572	NM_002498	NEK3	-	2653	NA	NA	NA
Intron	chr13	52733116	52733918	NM_002498	NEK3	-	479	NA	NA	NA
3'UTR	chr13	52768436	52768631	NR_002816	MRPS31P5	-	69	NA	NA	NA
Intron	chr13	53024030	53024938	NM_016075	VPS36	-	279	NA	NA	NA
Intron	chr13	53029242	53030329	NM_001098525	CKAP2	+	291	NA	NA	NA
Upstream	chr13	53225562	53227413	NM_001130912	SUGT1	+	-343	NA	NA	NA
Upstream	chr13	58202153	58202593	NM_001040429	PCDH17	+	-3415	NA	NA	NA
Upstream	chr13	58203794	58205227	NM_001040429	PCDH17	+	-1278	NA	NA	NA
5'UTR	chr13	58206407	58206796	NM_001040429	PCDH17	+	813	NA	NA	NA
Intron	chr13	58213353	58213597	NM_001040429	PCDH17	+	7687	NA	NA	NA
Intron	chr13	58214734	58215113	NM_001040429	PCDH17	+	9135	NA	NA	NA
Intron	chr13	58276775	58276955	NM_001040429	PCDH17	+	71077	NA	NA	NA
Intron	chr13	60240896	60241113	NM_001258368	DIAPH3	-	497115	NA	NA	NA
Intron	chr13	60241326	60241492	NM_001258368	DIAPH3	-	496710	NA	NA	NA
Intron	chr13	60256086	60256256	NM_001258368	DIAPH3	-	481948	NA	NA	NA
Intron	chr13	60257605	60258319	NM_001258368	DIAPH3	-	480157	NA	NA	NA
Intron	chr13	60261131	60261719	NM_001258368	DIAPH3	-	476694	NA	NA	NA
Intron	chr13	60268236	60268428	NM_001258368	DIAPH3	-	469787	NA	NA	NA
Intron	chr13	60397316	60397560	NM_001258368	DIAPH3	-	340681	NA	NA	NA
Intron	chr13	60397672	60398048	NM_001258368	DIAPH3	-	340259	NA	NA	NA
Intron	chr13	60411274	60411780	NM_001258368	DIAPH3	-	326592	NA	NA	NA
Exon/CD	chr13	60453477	60453717	NM_001258368	DIAPH3	-	284522	NA	NA	NA
Intron	chr13	60502033	60502451	NM_001258368	DIAPH3	-	235877	NA	NA	NA
Intron	chr13	60521150	60521714	NM_001258368	DIAPH3	-	216687	NA	NA	NA
Intron	chr13	60524455	60524619	NM_001258368	DIAPH3	-	213582	NA	NA	NA
Intron	chr13	60531726	60531967	NM_001258368	DIAPH3	-	206273	NA	NA	NA
Intron	chr13	60547899	60548188	NM_001258368	DIAPH3	-	190076	NA	NA	NA
Intron	chr13	60550748	60550912	NM_001258368	DIAPH3	-	187289	NA	NA	NA
Intron	chr13	60565999	60566190	NM_001258368	DIAPH3	-	172025	NA	NA	NA
Intron	chr13	60575815	60576035	NM_001258368	DIAPH3	-	162194	NA	NA	NA
Intron	chr13	60587249	60587717	NR_046539	DIAPH3-AS1	+	599	NA	NA	NA
Intron	chr13	60593472	60594037	NR_046539	DIAPH3-AS1	+	6870	NA	NA	NA
Intron	chr13	60609972	60610283	NR_046539	DIAPH3-AS1	+	23243	NA	NA	NA
Intron	chr13	60614794	60615040	NR_046539	DIAPH3-AS1	+	28033	NA	NA	NA
Intron	chr13	60615732	60615908	NR_046539	DIAPH3-AS1	+	28936	NA	NA	NA
Intron	chr13	60718951	60719120	NR_046540	DIAPH3-AS2	+	204	NA	NA	NA
Intron	chr13	60719829	60720085	NR_046540	DIAPH3-AS2	+	1126	NA	NA	NA
Downstream	chr13	60728332	60728515	NR_046540	DIAPH3-AS2	+	9592	NA	NA	NA
Upstream	chr13	60969705	60971402	NM_001146071	TDRD3	+	-37	NA	NA	NA
Intron	chr13	60971528	60972640	NM_001146071	TDRD3	+	1494	NA	NA	NA
Intron	chr13	60972797	60973278	NM_001146071	TDRD3	+	2447	NA	NA	NA
Intron	chr13	60973388	60973552	NM_001146071	TDRD3	+	2880	NA	NA	NA
Intron	chr13	60977945	60978141	NM_001146071	TDRD3	+	7453	NA	NA	NA
Intron	chr13	60979741	60980064	NM_001146071	TDRD3	+	9312	NA	NA	NA
Intron	chr13	61146312	61146985	NM_001146071	TDRD3	+	176058	NA	NA	NA
5'UTR	chr13	61989248	61989515	NM_022843	PCDH20	-	274	NA	NA	NA
Intron	chr13	66948318	66948482	NM_020403	PCDH9	-	856068	NA	NA	NA
Intron	chr13	67022484	67022676	NM_020403	PCDH9	-	781888	NA	NA	NA
Intron	chr13	67087940	67088142	NM_020403	PCDH9	-	716427	NA	NA	NA
Intron	chr13	67539359	67539599	NM_020403	PCDH9	-	264989	NA	NA	NA
Intron	chr13	72198780	72199145	NM_004392	DACH1	-	242368	NA	NA	NA
Intron	chr13	72209002	72209662	NM_004392	DACH1	-	231998	NA	NA	NA
Intron	chr13	72350081	72350378	NM_004392	DACH1	-	91101	NA	NA	NA
Intron	chr13	72376025	72376316	NM_004392	DACH1	-	65160	NA	NA	NA
Upstream	chr13	72441788	72441968	NM_004392	DACH1	-	-548	NA	NA	NA
Upstream	chr13	72442249	72442515	NM_004392	DACH1	-	-1052	NA	NA	NA
Downstream	chr13	73281400	73281696	NM_001071775	MZT1	-	20390	NA	NA	NA
5'UTR	chr13	73301430	73302679	NM_024808	BORA	+	13	NA	NA	NA
Intron	chr13	73325916	73326119	NM_024808	BORA	+	23976	NA	NA	NA
5'UTR	chr13	73355603	73356662	NM_014953	DIS3	-	212	NA	NA	NA
Intron	chr13	73394703	73394879	NM_006346	PIBF1	+	38562	NA	NA	NA
Upstream	chr13	73632836	73633330	NM_001730	KLF5	+	-58	NA	NA	NA
Intron	chr13	74329135	74329345	NM_007249	KLF12	-	378826	NA	NA	NA
Intron	chr13	74339079	74339345	NM_007249	KLF12	-	368854	NA	NA	NA
Intron	chr13	74339560	74340729	NM_007249	KLF12	-	367922	NA	NA	NA
Intron	chr13	74367524	74367786	NM_007249	KLF12	-	340411	NA	NA	NA
Intron	chr13	74476406	74476894	NM_007249	KLF12	-	231416	NA	NA	NA
Intron	chr13	74563071	74563235	NM_007249	KLF12	-	144913	NA	NA	NA
Intron	chr13	74703829	74704104	NM_007249	KLF12	-	4100	NA	NA	NA
5'UTR	chr13	74707771	74708229	NM_007249	KLF12	-	66	NA	NA	NA
Upstream	chr13	74708731	74710205	NM_007249	KLF12	-	-1402	NA	NA	NA
Intron	chr13	75900248	75901301	NM_014832	TBC1D4	-	155476	NA	NA	NA
Intron	chr13	76011827	76012063	NM_014832	TBC1D4	-	44305	NA	NA	NA
Intron	chr13	76055035	76055199	NM_014832	TBC1D4	-	1133	NA	NA	NA
Upstream	chr13	76056451	76056877	NM_014832	TBC1D4	-	-414	NA	NA	NA
Intron	chr13	76104626	76104840	NM_203497	COMMD6	-	7258	NA	NA	NA
Upstream	chr13	76111624	76112605	NM_203497	COMMD6	-	-123	NA	NA	NA
Upstream	chr13	76123237	76123548	NM_001270952	UCHL3	+	-223	NA	NA	NA
Intron	chr13	76123813	76124050	NM_001270952	UCHL3	+	316	NA	NA	NA
Intron	chr13	76210523	76210687	NM_005358	LMO7	+	16036	NA	NA	NA
Exon/CD	chr13	77565894	77566463	NM_006493	CLN5	+	120	NA	NA	NA
Intron	chr13	77572598	77572798	NM_006493	CLN5	+	6640	NA	NA	NA
Intron	chr13	77599383	77599621	NM_012158	FBXL3	-	1829	NA	NA	NA
5'UTR	chr13	77600951	77601315	NM_012158	FBXL3	-	198	NA	NA	NA
Upstream	chr13	77601455	77601826	NM_012158	FBXL3	-	-309	NA	NA	NA
Exon/CD	chr13	77633639	77633858	NM_015057	MYCBP2	-	267429	NA	NA	NA
Intron	chr13	77753881	77754221	NM_015057	MYCBP2	-	147126	NA	NA	NA
5'UTR	chr13	77900821	77901352	NM_015057	MYCBP2	-	91	NA	NA	NA
Intron	chr13	78169287	78169806	NM_001160706	SCEL	+	59738	NA	NA	NA
Intron	chr13	78193738	78193983	NM_001160706	SCEL	+	84052	NA	NA	NA
Upstream	chr13	78266690	78268465	NM_001242868	SLAIN1	+	-4411	NA	NA	NA
Upstream	chr13	78269044	78269226	NM_001242868	SLAIN1	+	-2853	NA	NA	NA
Upstream	chr13	78269347	78271638	NM_001242868	SLAIN1	+	-1496	NA	NA	NA
Upstream	chr13	78271786	78273923	NR_037438	MIR3665	-	-603	NA	NA	NA
Upstream	chr13	78274034	78275882	NR_037438	MIR3665	-	-2707	NA	NA	NA
Upstream	chr13	78276329	78278003	NR_037438	MIR3665	-	-4915	NA	NA	NA
3'UTR	chr13	78472198	78472461	NM_000115	EDNRB	-	77335	NA	NA	NA
Intron	chr13	78503009	78503248	NM_000115	EDNRB	-	46536	NA	NA	NA
Intron	chr13	78769172	78769421	NR_047001	RNF219-AS1	+	140307	NA	NA	NA
Intron	chr13	78788337	78788553	NR_047001	RNF219-AS1	+	159456	NA	NA	NA
Intron	chr13	78791725	78792518	NR_047001	RNF219-AS1	+	163132	NA	NA	NA
Intron	chr13	78839318	78839508	NR_047001	RNF219-AS1	+	210424	NA	NA	NA
Intron	chr13	78956716	78956885	NR_047001	RNF219-AS1	+	327811	NA	NA	NA
Intron	chr13	79169445	79169803	NR_047001	RNF219-AS1	+	540635	NA	NA	NA
Intron	chr13	79170588	79175172	NR_047001	RNF219-AS1	+	543891	NA	NA	NA
Intron	chr13	79176537	79176811	NR_047001	RNF219-AS1	+	547685	NA	NA	NA
Intron	chr13	79177032	79178070	NR_047001	RNF219-AS1	+	548562	NA	NA	NA
Intron	chr13	79191573	79191875	NM_024546	RNF219	-	41590	NA	NA	NA
Intron	chr13	79192715	79192881	NM_024546	RNF219	-	40516	NA	NA	NA
Intron	chr13	79204547	79204863	NM_024546	RNF219	-	28609	NA	NA	NA
Intron	chr13	79212414	79212640	NM_024546	RNF219	-	20787	NA	NA	NA
Intron	chr13	79219462	79219636	NM_024546	RNF219	-	13765	NA	NA	NA
Intron	chr13	79220326	79220541	NM_024546	RNF219	-	12881	NA	NA	NA
Intron	chr13	79224157	79224378	NM_024546	RNF219	-	9047	NA	NA	NA
Intron	chr13	79225248	79225447	NM_024546	RNF219	-	7967	NA	NA	NA
Intron	chr13	79227860	79228054	NM_024546	RNF219	-	5357	NA	NA	NA
Intron	chr13	79231453	79231742	NM_024546	RNF219	-	1717	NA	NA	NA
Intron	chr13	79232610	79233602	NM_024546	RNF219	-	208	NA	NA	NA
Downstream	chr13	79360597	79360781	NR_046869	LINC00331	-	53496	NA	NA	NA
Downstream	chr13	79360931	79361111	NR_046869	LINC00331	-	53164	NA	NA	NA
Intron	chr13	79361537	79362101	NR_046869	LINC00331	-	52366	NA	NA	NA
Intron	chr13	79364237	79364715	NR_046869	LINC00331	-	49709	NA	NA	NA
Intron	chr13	79365007	79365627	NR_046869	LINC00331	-	48868	NA	NA	NA
Intron	chr13	79368814	79369103	NR_046869	LINC00331	-	45227	NA	NA	NA
Intron	chr13	79910073	79910257	NM_022118	RBM26	-	69758	NA	NA	NA
Intron	chr13	79945716	79945920	NM_022118	RBM26	-	34105	NA	NA	NA
Intron	chr13	79951214	79951389	NM_022118	RBM26	-	28622	NA	NA	NA
Intron	chr13	79955843	79956084	NM_022118	RBM26	-	23960	NA	NA	NA
Intron	chr13	79956945	79957127	NM_022118	RBM26	-	22887	NA	NA	NA
Intron	chr13	79959668	79959833	NM_022118	RBM26	-	20173	NA	NA	NA
Intron	chr13	79965196	79965385	NM_022118	RBM26	-	14633	NA	NA	NA
Intron	chr13	79967194	79967359	NM_022118	RBM26	-	12647	NA	NA	NA
Intron	chr13	79968420	79968735	NM_022118	RBM26	-	11346	NA	NA	NA
Intron	chr13	79970255	79970686	NM_022118	RBM26	-	9453	NA	NA	NA
Intron	chr13	79977680	79977934	NM_022118	RBM26	-	2116	NA	NA	NA
Upstream	chr13	79979597	79981244	NR_038991	RBM26-AS1	+	-23	NA	NA	NA
Exon/CD	chr13	80055235	80055776	NM_019080	NDFIP2	+	247	NA	NA	NA
Intron	chr13	80913057	80913652	NM_005842	SPRY2	-	1732	NA	NA	NA
5'UTR	chr13	80914835	80915142	NM_005842	SPRY2	-	98	NA	NA	NA
Upstream	chr13	80915261	80915882	NM_005842	SPRY2	-	-485	NA	NA	NA
5'UTR	chr13	86373248	86373551	NM_032229	SLITRK6	-	84	NA	NA	NA
Upstream	chr13	88323554	88323949	NM_015567	SLITRK5	+	-1118	NA	NA	NA
5'UTR	chr13	88324828	88325052	NM_015567	SLITRK5	+	71	NA	NA	NA
Exon/CD	chr13	88329978	88330301	NM_015567	SLITRK5	+	5270	NA	NA	NA
3'UTR	chr13	90758271	90758508	NR_047489	LINC00559	-	13582	NA	NA	NA
Intron	chr13	91788236	91788568	NR_047004	LINC00379	-	75550	NA	NA	NA
Intron	chr13	91789646	91789823	NR_047004	LINC00379	-	74218	NA	NA	NA
Intron	chr13	91790191	91790809	NR_047004	LINC00379	-	73452	NA	NA	NA
Intron	chr13	91797417	91797583	NR_047004	LINC00379	-	66452	NA	NA	NA
Intron	chr13	91799078	91799278	NR_047004	LINC00379	-	64774	NA	NA	NA
Intron	chr13	91800020	91800184	NR_047004	LINC00379	-	63850	NA	NA	NA
Intron	chr13	91805917	91806419	NR_047004	LINC00379	-	57784	NA	NA	NA
Intron	chr13	91809888	91810372	NR_047004	LINC00379	-	53822	NA	NA	NA
Intron	chr13	91821394	91821659	NR_047004	LINC00379	-	42426	NA	NA	NA
Upstream	chr13	91996002	91996211	NR_027350	MIR17HG	+	-3967	NA	NA	NA
Upstream	chr13	91997046	91997430	NR_027350	MIR17HG	+	-2835	NA	NA	NA
Upstream	chr13	91997635	91998434	NR_027350	MIR17HG	+	-2039	NA	NA	NA
Upstream	chr13	91998564	92000379	NR_027350	MIR17HG	+	-602	NA	NA	NA
5'UTR	chr13	92000493	92005101	NR_027350	MIR17HG	+	2724	NA	NA	NA
Intron	chr13	92053978	92054246	NM_004466	GPC5	+	3178	NA	NA	NA
Intron	chr13	92055021	92055205	NM_004466	GPC5	+	4179	NA	NA	NA
Intron	chr13	93053618	93053853	NM_004466	GPC5	+	1002801	NA	NA	NA
Intron	chr13	93878829	93881914	NM_005708	GPC6	+	1294	NA	NA	NA
Intron	chr13	93882201	93882617	NM_005708	GPC6	+	3332	NA	NA	NA
Intron	chr13	93884222	93884544	NM_005708	GPC6	+	5306	NA	NA	NA
Intron	chr13	93884665	93884970	NM_005708	GPC6	+	5740	NA	NA	NA
Intron	chr13	93887589	93887826	NM_005708	GPC6	+	8630	NA	NA	NA
Intron	chr13	93894921	93895147	NM_005708	GPC6	+	15957	NA	NA	NA
Intron	chr13	93896852	93897177	NM_005708	GPC6	+	17937	NA	NA	NA
Intron	chr13	93900627	93901329	NM_005708	GPC6	+	21901	NA	NA	NA
Intron	chr13	93901897	93902112	NM_005708	GPC6	+	22927	NA	NA	NA
Intron	chr13	93914268	93914596	NM_005708	GPC6	+	35355	NA	NA	NA
Intron	chr13	93937294	93937531	NM_005708	GPC6	+	58335	NA	NA	NA
Intron	chr13	93971101	93971417	NM_005708	GPC6	+	92182	NA	NA	NA
Intron	chr13	93998107	93998795	NM_005708	GPC6	+	119374	NA	NA	NA
Intron	chr13	94020907	94021240	NM_005708	GPC6	+	141996	NA	NA	NA
Intron	chr13	94092260	94092604	NM_005708	GPC6	+	213355	NA	NA	NA
Intron	chr13	94149237	94150127	NM_005708	GPC6	+	270605	NA	NA	NA
Intron	chr13	94212059	94212332	NM_005708	GPC6	+	333118	NA	NA	NA
Intron	chr13	94392569	94392883	NM_005708	GPC6	+	513649	NA	NA	NA
Exon/CD	chr13	95247903	95248767	NM_014305	TGDS	-	176	NA	NA	NA
Intron	chr13	95253903	95254889	NM_180989	GPR180	+	293	NA	NA	NA
Intron	chr13	95273066	95273284	NM_180989	GPR180	+	19072	NA	NA	NA
Downstream	chr13	95360406	95362950	NM_007084	SOX21	-	2711	NA	NA	NA
Exon/CD	chr13	95363457	95363621	NM_007084	SOX21	-	850	NA	NA	NA
Intron	chr13	95789672	95789946	NM_005845	ABCC4	-	163878	NA	NA	NA
Intron	chr13	95923404	95923730	NM_005845	ABCC4	-	30120	NA	NA	NA
Intron	chr13	95928045	95928281	NM_005845	ABCC4	-	25524	NA	NA	NA
Intron	chr13	95931039	95931210	NM_005845	ABCC4	-	22563	NA	NA	NA
Intron	chr13	95932838	95933308	NM_005845	ABCC4	-	20614	NA	NA	NA
Upstream	chr13	95953139	95954318	NM_005845	ABCC4	-	-41	NA	NA	NA
Intron	chr13	96294887	96295177	NM_198968	DZIP1	-	1928	NA	NA	NA
5'UTR	chr13	96295308	96295590	NM_198968	DZIP1	-	1511	NA	NA	NA
Upstream	chr13	96328963	96329175	NM_006260	DNAJC3	+	-323	NA	NA	NA
Exon/CD	chr13	96329357	96329810	NM_006260	DNAJC3	+	191	NA	NA	NA
5'UTR	chr13	96705370	96706063	NM_020121	UGGT2	-	20	NA	NA	NA
5'UTR	chr13	97874425	97874886	NM_144778	MBNL2	+	106	NA	NA	NA
Intron	chr13	97875527	97875778	NM_144778	MBNL2	+	1103	NA	NA	NA
Intron	chr13	97919065	97919359	NM_144778	MBNL2	+	44663	NA	NA	NA
Upstream	chr13	98085017	98085351	NM_021033	RAP2A	+	-1290	NA	NA	NA
Upstream	chr13	98085591	98086268	NM_021033	RAP2A	+	-545	NA	NA	NA
5'UTR	chr13	98086485	98086649	NM_021033	RAP2A	+	93	NA	NA	NA
Intron	chr13	98091555	98091926	NM_021033	RAP2A	+	5266	NA	NA	NA
Intron	chr13	98627796	98632706	NM_002271	IPO5	+	24323	NA	NA	NA
Intron	chr13	98633086	98633779	NM_002271	IPO5	+	27504	NA	NA	NA
Exon/CD	chr13	98634574	98635031	NM_002271	IPO5	+	28874	NA	NA	NA
Intron	chr13	98636600	98637364	NM_002271	IPO5	+	31054	NA	NA	NA
Intron	chr13	98638424	98638641	NM_002271	IPO5	+	32604	NA	NA	NA
Intron	chr13	98638880	98639158	NM_002271	IPO5	+	33091	NA	NA	NA
Intron	chr13	98639803	98640162	NM_002271	IPO5	+	34054	NA	NA	NA
Intron	chr13	98641366	98641530	NM_002271	IPO5	+	35520	NA	NA	NA
Intron	chr13	98641824	98641992	NM_002271	IPO5	+	35980	NA	NA	NA
Intron	chr13	98642913	98643177	NM_002271	IPO5	+	37117	NA	NA	NA
Exon/CD	chr13	98644953	98645542	NM_002271	IPO5	+	39319	NA	NA	NA
Intron	chr13	98646700	98647326	NM_002271	IPO5	+	41085	NA	NA	NA
Intron	chr13	98648127	98648828	NM_002271	IPO5	+	42549	NA	NA	NA
Intron	chr13	98649387	98649557	NM_002271	IPO5	+	43544	NA	NA	NA
Intron	chr13	98651363	98651774	NM_002271	IPO5	+	45640	NA	NA	NA
Intron	chr13	98651910	98652258	NM_002271	IPO5	+	46156	NA	NA	NA
Intron	chr13	98656477	98656729	NM_002271	IPO5	+	50675	NA	NA	NA
Intron	chr13	98657480	98658064	NM_002271	IPO5	+	51844	NA	NA	NA
Intron	chr13	98661246	98661475	NM_002271	IPO5	+	55432	NA	NA	NA
Intron	chr13	98661672	98662298	NM_002271	IPO5	+	56057	NA	NA	NA
Intron	chr13	98662769	98662933	NM_002271	IPO5	+	56923	NA	NA	NA
Intron	chr13	98667867	98668035	NM_002271	IPO5	+	62023	NA	NA	NA
Intron	chr13	98668725	98668940	NM_002271	IPO5	+	62904	NA	NA	NA
Intron	chr13	98672481	98672804	NM_002271	IPO5	+	66714	NA	NA	NA
Exon/CD	chr13	98673257	98673464	NM_002271	IPO5	+	67432	NA	NA	NA
3'UTR	chr13	98676008	98676605	NM_002271	IPO5	+	70378	NA	NA	NA
Downstream	chr13	98677004	98677419	NM_002271	IPO5	+	71283	NA	NA	NA
5'UTR	chr13	98795222	98795751	NM_005766	FARP1	+	53	NA	NA	NA
Intron	chr13	98795964	98796360	NM_005766	FARP1	+	729	NA	NA	NA
Intron	chr13	98796923	98797350	NM_005766	FARP1	+	1703	NA	NA	NA
Intron	chr13	98798295	98798500	NM_005766	FARP1	+	2964	NA	NA	NA
Intron	chr13	98808382	98808547	NM_005766	FARP1	+	13031	NA	NA	NA
Intron	chr13	99159534	99159754	NM_001032296	STK24	-	69752	NA	NA	NA
Intron	chr13	99191440	99191660	NM_001032296	STK24	-	37846	NA	NA	NA
Intron	chr13	99200539	99200703	NM_001032296	STK24	-	28775	NA	NA	NA
5'UTR	chr13	99228474	99229702	NM_001032296	STK24	-	308	NA	NA	NA
5'UTR	chr13	99852158	99853878	NM_001144072	UBAC2	+	340	NA	NA	NA
Upstream	chr13	100150678	100151546	NM_004800	TM9SF2	+	-2515	NA	NA	NA
Upstream	chr13	100153028	100154069	NM_004800	TM9SF2	+	-79	NA	NA	NA
Intron	chr13	100258913	100259370	NM_206808	CLYBL	+	223	NA	NA	NA
Downstream	chr13	100614353	100615108	NM_033132	ZIC5	-	9448	NA	NA	NA
3'UTR	chr13	100615289	100616881	NM_033132	ZIC5	-	8093	NA	NA	NA
3'UTR	chr13	100617007	100617821	NM_033132	ZIC5	-	6764	NA	NA	NA
Intron	chr13	100618375	100621943	NM_033132	ZIC5	-	4019	NA	NA	NA
Exon/CD	chr13	100622055	100623383	NM_033132	ZIC5	-	1459	NA	NA	NA
5'UTR	chr13	100623492	100624818	NM_033132	ZIC5	-	23	NA	NA	NA
Upstream	chr13	100631259	100632860	NM_007129	ZIC2	+	-1966	NA	NA	NA
Upstream	chr13	100633074	100633882	NM_007129	ZIC2	+	-547	NA	NA	NA
Intron	chr13	100633997	100637788	NM_007129	ZIC2	+	1867	NA	NA	NA
Upstream	chr13	100740913	100741397	NM_001127692	PCCA	+	-113	NA	NA	NA
Intron	chr13	100741759	100741923	NM_001127692	PCCA	+	573	NA	NA	NA
Intron	chr13	100752486	100752650	NM_001127692	PCCA	+	11300	NA	NA	NA
Intron	chr13	100776599	100776797	NM_001127692	PCCA	+	35430	NA	NA	NA
Intron	chr13	100829172	100829373	NM_001127692	PCCA	+	88004	NA	NA	NA
Intron	chr13	100886290	100886980	NM_001127692	PCCA	+	145367	NA	NA	NA
Intron	chr13	100887262	100888416	NM_001127692	PCCA	+	146571	NA	NA	NA
Intron	chr13	100942396	100942566	NM_001127692	PCCA	+	201213	NA	NA	NA
Intron	chr13	100949536	100949776	NM_001127692	PCCA	+	208388	NA	NA	NA
Intron	chr13	100950068	100950807	NM_001127692	PCCA	+	209169	NA	NA	NA
Intron	chr13	100951019	100951604	NM_001127692	PCCA	+	210043	NA	NA	NA
Intron	chr13	100951833	100952097	NM_001127692	PCCA	+	210697	NA	NA	NA
Intron	chr13	100952559	100952874	NM_001127692	PCCA	+	211448	NA	NA	NA
Intron	chr13	100953432	100953599	NM_001127692	PCCA	+	212247	NA	NA	NA
Intron	chr13	101044749	101045204	NM_001127692	PCCA	+	303708	NA	NA	NA
Intron	chr13	101045307	101045685	NM_001127692	PCCA	+	304228	NA	NA	NA
Intron	chr13	101046191	101046355	NM_001127692	PCCA	+	305005	NA	NA	NA
Intron	chr13	101046506	101046787	NM_001127692	PCCA	+	305378	NA	NA	NA
Intron	chr13	101091852	101092078	NM_001127692	PCCA	+	350697	NA	NA	NA
Intron	chr13	101240568	101241312	NM_001195087	GGACT	-	106	NA	NA	NA
Upstream	chr13	101241690	101242013	NM_001195087	GGACT	-	-805	NA	NA	NA
Intron	chr13	101273087	101273323	NM_032813	TMTC4	-	53898	NA	NA	NA
Intron	chr13	101325997	101327812	NM_032813	TMTC4	-	199	NA	NA	NA
Intron	chr13	101467853	101468213	NR_047687	NALCN-AS1	+	107455	NA	NA	NA
Intron	chr13	101523290	101523454	NR_047687	NALCN-AS1	+	162794	NA	NA	NA
Intron	chr13	101768283	101768506	NM_052867	NALCN	-	300419	NA	NA	NA
Intron	chr13	101910586	101910985	NM_052867	NALCN	-	158028	NA	NA	NA
Intron	chr13	102977938	102978131	NR_036486	FGF14-IT1	-	68835	NA	NA	NA
Intron	chr13	102979938	102980102	NR_036486	FGF14-IT1	-	66849	NA	NA	NA
5'UTR	chr13	103046471	103048203	NR_036487	FGF14-AS2	+	410	NA	NA	NA
Upstream	chr13	103248225	103249645	NM_003291	TPP2	+	-350	NA	NA	NA
Intron	chr13	103253565	103253729	NM_003291	TPP2	+	4362	NA	NA	NA
Upstream	chr13	103425877	103426608	NM_138779	TEX30	-	-93	NA	NA	NA
5'UTR	chr13	103451149	103451732	NM_017693	BIVM	+	42	NA	NA	NA
Intron	chr13	103452513	103453195	NM_017693	BIVM	+	1456	NA	NA	NA
Intron	chr13	103478367	103478531	NM_001204425	BIVM-ERCC5	+	18954	NA	NA	NA
Intron	chr13	103483306	103483745	NM_001204425	BIVM-ERCC5	+	24030	NA	NA	NA
5'UTR	chr13	103497559	103499298	NM_000123	ERCC5	+	238	NA	NA	NA
Intron	chr13	103499469	103499671	NM_000123	ERCC5	+	1380	NA	NA	NA
3'UTR	chr13	107196090	107196522	NM_018011	ARGLU1	-	24208	NA	NA	NA
Intron	chr13	107198334	107198602	NM_018011	ARGLU1	-	22046	NA	NA	NA
Intron	chr13	107202246	107202410	NM_018011	ARGLU1	-	18186	NA	NA	NA
Intron	chr13	107203811	107204114	NM_018011	ARGLU1	-	16552	NA	NA	NA
Intron	chr13	107205997	107206342	NM_018011	ARGLU1	-	14345	NA	NA	NA
Intron	chr13	107210485	107211247	NM_018011	ARGLU1	-	9648	NA	NA	NA
Intron	chr13	107211545	107211975	NM_018011	ARGLU1	-	8754	NA	NA	NA
Intron	chr13	107215707	107215961	NM_018011	ARGLU1	-	4680	NA	NA	NA
Intron	chr13	107217468	107217777	NM_018011	ARGLU1	-	2892	NA	NA	NA
Intron	chr13	107218704	107218868	NM_018011	ARGLU1	-	1728	NA	NA	NA
Exon/CD	chr13	107219556	107220717	NM_018011	ARGLU1	-	378	NA	NA	NA
Intron	chr13	107854996	107855163	NM_001080396	FAM155A	-	664381	NA	NA	NA
Upstream	chr13	108521802	108522007	NM_001080396	FAM155A	-	-2444	NA	NA	NA
Intron	chr13	108867851	108868261	NM_001098268	LIG4	-	2660	NA	NA	NA
5'UTR	chr13	108870067	108871181	NM_001098268	LIG4	-	92	NA	NA	NA
Intron	chr13	108872136	108872401	NM_032859	ABHD13	+	1506	NA	NA	NA
Upstream	chr13	108918212	108918437	NM_001145645	TNFSF13B	+	-3652	NA	NA	NA
Upstream	chr13	108918572	108919255	NM_001145645	TNFSF13B	+	-3063	NA	NA	NA
Upstream	chr13	108921792	108921981	NM_001145645	TNFSF13B	+	-90	NA	NA	NA
Exon/CD	chr13	108922162	108922742	NM_001145645	TNFSF13B	+	476	NA	NA	NA
Intron	chr13	109511869	109512248	NM_015011	MYO16	+	263559	NA	NA	NA
Intron	chr13	109545325	109545529	NM_015011	MYO16	+	296928	NA	NA	NA
Intron	chr13	109545677	109546052	NM_015011	MYO16	+	297365	NA	NA	NA
Intron	chr13	109748493	109748911	NM_015011	MYO16	+	500203	NA	NA	NA
Intron	chr13	109776579	109776781	NM_015011	MYO16	+	528181	NA	NA	NA
Intron	chr13	109804672	109804945	NM_015011	MYO16	+	556309	NA	NA	NA
3'UTR	chr13	110405603	110407087	NM_003749	IRS2	-	32569	NA	NA	NA
Intron	chr13	110407237	110410081	NM_003749	IRS2	-	30255	NA	NA	NA
Intron	chr13	110410280	110412624	NM_003749	IRS2	-	27462	NA	NA	NA
Intron	chr13	110412797	110417738	NM_003749	IRS2	-	23647	NA	NA	NA
Intron	chr13	110419140	110420074	NM_003749	IRS2	-	19307	NA	NA	NA
Intron	chr13	110420307	110424500	NM_003749	IRS2	-	16511	NA	NA	NA
Intron	chr13	110424609	110425094	NM_003749	IRS2	-	14063	NA	NA	NA
Intron	chr13	110425325	110427466	NM_003749	IRS2	-	12519	NA	NA	NA
Intron	chr13	110427728	110428259	NM_003749	IRS2	-	10921	NA	NA	NA
Intron	chr13	110428512	110440172	NM_003749	IRS2	-	4572	NA	NA	NA
Upstream	chr13	110441213	110441542	NM_003749	IRS2	-	-2463	NA	NA	NA
Intron	chr13	110880628	110880931	NM_001845	COL4A1	-	78717	NA	NA	NA
Intron	chr13	110884963	110885144	NM_001845	COL4A1	-	74443	NA	NA	NA
Intron	chr13	110885272	110885658	NM_001845	COL4A1	-	74031	NA	NA	NA
Intron	chr13	110899738	110899902	NM_001845	COL4A1	-	59676	NA	NA	NA
Intron	chr13	110954100	110954305	NM_001845	COL4A1	-	5294	NA	NA	NA
Intron	chr13	110958136	110958441	NM_001845	COL4A1	-	1208	NA	NA	NA
Intron	chr13	110958599	110958875	NM_001845	COL4A1	-	759	NA	NA	NA
5'UTR	chr13	110959310	110960068	NM_001846	COL4A2	+	59	NA	NA	NA
Exon/CD	chr13	110960380	110960554	NM_001846	COL4A2	+	837	NA	NA	NA
Intron	chr13	110960781	110960949	NM_001846	COL4A2	+	1235	NA	NA	NA
Intron	chr13	110972088	110973048	NM_001846	COL4A2	+	12938	NA	NA	NA
Intron	chr13	110979463	110980158	NM_001846	COL4A2	+	20180	NA	NA	NA
Intron	chr13	110993118	110993838	NM_001846	COL4A2	+	33848	NA	NA	NA
Intron	chr13	111023410	111023612	NM_001846	COL4A2	+	63881	NA	NA	NA
Intron	chr13	111045020	111045242	NM_001846	COL4A2	+	85501	NA	NA	NA
Upstream	chr13	111214257	111214607	NM_017817	RAB20	-	-361	NA	NA	NA
Exon/CD	chr13	111267433	111268522	NM_001242883	CARKD	+	171	NA	NA	NA
Intron	chr13	111297857	111298038	NM_024537	CARS2	-	60533	NA	NA	NA
Intron	chr13	111298614	111298880	NM_024537	CARS2	-	59733	NA	NA	NA
Upstream	chr13	111358066	111358914	NM_024537	CARS2	-	-10	NA	NA	NA
Upstream	chr13	111363354	111363521	NM_198217	ING1	+	-1532	NA	NA	NA
Upstream	chr13	111363926	111365917	NM_198217	ING1	+	-48	NA	NA	NA
Intron	chr13	111366096	111366407	NM_198217	ING1	+	1282	NA	NA	NA
Intron	chr13	111367053	111368645	NM_198217	ING1	+	2880	NA	NA	NA
Intron	chr13	111539081	111539256	NM_017664	ANKRD10	-	28248	NA	NA	NA
Intron	chr13	111539953	111540537	NM_017664	ANKRD10	-	27171	NA	NA	NA
Intron	chr13	111541712	111541991	NM_017664	ANKRD10	-	25565	NA	NA	NA
Intron	chr13	111542997	111543204	NM_017664	ANKRD10	-	24316	NA	NA	NA
Intron	chr13	111543558	111543796	NM_017664	ANKRD10	-	23739	NA	NA	NA
Exon/CD	chr13	111545266	111545825	NM_017664	ANKRD10	-	21871	NA	NA	NA
Intron	chr13	111550170	111550387	NM_017664	ANKRD10	-	17138	NA	NA	NA
Intron	chr13	111555328	111555492	NM_017664	ANKRD10	-	12006	NA	NA	NA
Intron	chr13	111565168	111565402	NM_017664	ANKRD10	-	2131	NA	NA	NA
Intron	chr13	111566336	111567689	NM_017664	ANKRD10	-	404	NA	NA	NA
Upstream	chr13	111567873	111568118	NM_017664	ANKRD10	-	-579	NA	NA	NA
Intron	chr13	111768510	111768851	NM_001113512	ARHGEF7	+	1057	NA	NA	NA
Intron	chr13	111769012	111769857	NM_001113512	ARHGEF7	+	1811	NA	NA	NA
Intron	chr13	111805475	111806441	NM_001113512	ARHGEF7	+	38335	NA	NA	NA
Intron	chr13	111854654	111855330	NM_001113512	ARHGEF7	+	87369	NA	NA	NA
Intron	chr13	111862874	111863511	NM_001113512	ARHGEF7	+	95569	NA	NA	NA
3'UTR	chr13	112725861	112726107	NM_005986	SOX1	+	4072	NA	NA	NA
Intron	chr13	113187746	113187910	NM_006322	TUBGCP3	-	54653	NA	NA	NA
Intron	chr13	113196193	113196376	NM_006322	TUBGCP3	-	46197	NA	NA	NA
Exon/CD	chr13	113241562	113243002	NM_006322	TUBGCP3	-	199	NA	NA	NA
Upstream	chr13	113343997	113344542	NM_015205	ATP11A	+	-373	NA	NA	NA
Intron	chr13	113366178	113366351	NM_015205	ATP11A	+	21622	NA	NA	NA
Intron	chr13	113445079	113445282	NM_015205	ATP11A	+	100538	NA	NA	NA
Intron	chr13	113836392	113836570	NM_001258212	PCID2	-	26548	NA	NA	NA
Intron	chr13	113862536	113864692	NM_001278513	CUL4A	+	1108	NA	NA	NA
Intron	chr13	113871360	113871650	NM_001278513	CUL4A	+	8999	NA	NA	NA
Intron	chr13	113887948	113888112	NM_001278513	CUL4A	+	25524	NA	NA	NA
Intron	chr13	113894798	113894969	NM_001278513	CUL4A	+	32377	NA	NA	NA
Upstream	chr13	113951076	113951769	NM_005561	LAMP1	+	-46	NA	NA	NA
Intron	chr13	113952102	113952297	NM_005561	LAMP1	+	731	NA	NA	NA
Exon/CD	chr13	114018124	114018323	NM_024719	GRTP1	-	240	NA	NA	NA
Upstream	chr13	114018887	114019080	NM_024719	GRTP1	-	-520	NA	NA	NA
Intron	chr13	114112597	114113211	NM_001014283	DCUN1D2	-	32119	NA	NA	NA
Upstream	chr13	114144783	114145647	NM_017905	TMCO3	+	-92	NA	NA	NA
Intron	chr13	114145838	114146127	NM_017905	TMCO3	+	675	NA	NA	NA
Intron	chr13	114146755	114146950	NM_017905	TMCO3	+	1545	NA	NA	NA
Upstream	chr13	114238597	114239225	NR_026580	TFDP1	+	-91	NA	NA	NA
Intron	chr13	114239679	114240142	NR_026580	TFDP1	+	908	NA	NA	NA
Intron	chr13	114242742	114243052	NR_026580	TFDP1	+	3895	NA	NA	NA
Intron	chr13	114246117	114246334	NR_026580	TFDP1	+	7223	NA	NA	NA
Intron	chr13	114271340	114271518	NR_026580	TFDP1	+	32427	NA	NA	NA
Intron	chr13	114280461	114280797	NR_026580	TFDP1	+	41627	NA	NA	NA
Intron	chr13	114307766	114308125	NM_000705	ATP4B	-	4568	NA	NA	NA
Intron	chr13	114829328	114829638	NM_007368	RASA3	-	68612	NA	NA	NA
Intron	chr13	114830401	114831132	NM_007368	RASA3	-	67329	NA	NA	NA
Intron	chr13	114881050	114881346	NM_007368	RASA3	-	16897	NA	NA	NA
Intron	chr13	114884192	114884490	NM_007368	RASA3	-	13754	NA	NA	NA
Intron	chr13	114884736	114884939	NM_007368	RASA3	-	13258	NA	NA	NA
Intron	chr13	114888806	114889034	NM_007368	RASA3	-	9175	NA	NA	NA
Intron	chr13	114894189	114894688	NM_007368	RASA3	-	3657	NA	NA	NA
Intron	chr13	114896368	114897076	NM_007368	RASA3	-	1373	NA	NA	NA
5'UTR	chr13	114897754	114898363	NM_007368	RASA3	-	37	NA	NA	NA
5'UTR	chr13	115000178	115000896	NM_001078645	CDC16	+	176	NA	NA	NA
Upstream	chr13	115045392	115045679	NM_080687	UPF3A	+	-1523	NA	NA	NA
Upstream	chr13	115046196	115047388	NM_080687	UPF3A	+	-266	NA	NA	NA
Intron	chr13	115047528	115048216	NM_080687	UPF3A	+	814	NA	NA	NA
Intron	chr13	115060640	115060884	NM_080687	UPF3A	+	13704	NA	NA	NA
5'UTR	chr13	115079248	115080722	NM_001164145	CHAMP1	+	21	NA	NA	NA
Intron	chr13	115080937	115081227	NM_001164145	CHAMP1	+	1118	NA	NA	NA
Intron	chr13	115083010	115083250	NM_001164145	CHAMP1	+	3166	NA	NA	NA
Intron	chr13	115089031	115089217	NM_001164145	CHAMP1	+	9160	NA	NA	NA
Exon/CD	chr13	115090861	115091045	NM_001164145	CHAMP1	+	10989	NA	NA	NA
Downstream	chr12	388726	388995	NM_001042603	KDM5A	-	109760	NA	NA	NA
Intron	chr12	415023	415222	NM_001042603	KDM5A	-	83498	NA	NA	NA
Intron	chr12	493737	493987	NM_001042603	KDM5A	-	4758	NA	NA	NA
5'UTR	chr12	498066	499193	NM_001130147	CCDC77	+	114	NA	NA	NA
Intron	chr12	510370	512343	NM_001130147	CCDC77	+	12841	NA	NA	NA
Intron	chr12	512581	512808	NM_001130147	CCDC77	+	14179	NA	NA	NA
Intron	chr12	512915	513198	NM_001130147	CCDC77	+	14541	NA	NA	NA
Intron	chr12	515493	515813	NM_001130147	CCDC77	+	17138	NA	NA	NA
Intron	chr12	515973	516595	NM_001130147	CCDC77	+	17769	NA	NA	NA
Intron	chr12	517361	517597	NM_001130147	CCDC77	+	18964	NA	NA	NA
Intron	chr12	521176	521399	NM_001130147	CCDC77	+	22772	NA	NA	NA
Intron	chr12	542198	542370	NM_001130147	CCDC77	+	43769	NA	NA	NA
Upstream	chr12	569229	569478	NM_173593	B4GALNT3	+	-189	NA	NA	NA
Intron	chr12	569803	570292	NM_173593	B4GALNT3	+	505	NA	NA	NA
Intron	chr12	617921	618085	NM_173593	B4GALNT3	+	48461	NA	NA	NA
Intron	chr12	618403	619769	NM_173593	B4GALNT3	+	49544	NA	NA	NA
Intron	chr12	639472	640381	NM_173593	B4GALNT3	+	70384	NA	NA	NA
Intron	chr12	647751	648024	NM_173593	B4GALNT3	+	78345	NA	NA	NA
Intron	chr12	685085	685652	NM_016533	NINJ2	-	87387	NA	NA	NA
Intron	chr12	751957	752356	NM_016533	NINJ2	-	20599	NA	NA	NA
Upstream	chr12	859952	862895	NM_014823	WNK1	+	-665	NA	NA	NA
Exon/CD	chr12	863113	863716	NM_014823	WNK1	+	1326	NA	NA	NA
Intron	chr12	863892	864150	NM_014823	WNK1	+	1933	NA	NA	NA
Intron	chr12	871558	871835	NM_014823	WNK1	+	9608	NA	NA	NA
Intron	chr12	872850	873303	NM_014823	WNK1	+	10988	NA	NA	NA
Intron	chr12	873807	874039	NM_014823	WNK1	+	11835	NA	NA	NA
Intron	chr12	882446	882667	NM_014823	WNK1	+	20468	NA	NA	NA
Intron	chr12	885122	885444	NM_014823	WNK1	+	23195	NA	NA	NA
Intron	chr12	889286	889976	NM_014823	WNK1	+	27543	NA	NA	NA
Intron	chr12	903808	903992	NM_014823	WNK1	+	41812	NA	NA	NA
Intron	chr12	914499	914707	NM_014823	WNK1	+	52515	NA	NA	NA
Intron	chr12	915784	916249	NM_014823	WNK1	+	53928	NA	NA	NA
Intron	chr12	917315	917621	NM_014823	WNK1	+	55380	NA	NA	NA
Intron	chr12	921119	921300	NM_014823	WNK1	+	59121	NA	NA	NA
Intron	chr12	921480	922112	NM_014823	WNK1	+	59708	NA	NA	NA
Intron	chr12	923499	923782	NM_014823	WNK1	+	61552	NA	NA	NA
Intron	chr12	924921	925166	NM_014823	WNK1	+	62955	NA	NA	NA
Intron	chr12	957995	958180	NM_014823	WNK1	+	95999	NA	NA	NA
Intron	chr12	960805	961268	NM_014823	WNK1	+	98948	NA	NA	NA
Intron	chr12	969759	969962	NM_014823	WNK1	+	107772	NA	NA	NA
Intron	chr12	1016506	1016785	NM_014823	WNK1	+	154557	NA	NA	NA
3'UTR	chr12	1018337	1018743	NM_014823	WNK1	+	156452	NA	NA	NA
Downstream	chr12	1020805	1021048	NM_014823	WNK1	+	158838	NA	NA	NA
Intron	chr12	1041040	1041238	NM_134424	RAD52	-	17724	NA	NA	NA
Intron	chr12	1057377	1059390	NM_134424	RAD52	-	480	NA	NA	NA
Upstream	chr12	1062263	1063307	NM_134424	RAD52	-	-3922	NA	NA	NA
Upstream	chr12	1099165	1101027	NR_027949	ERC1	+	-307	NA	NA	NA
Intron	chr12	1101200	1101365	NR_027949	ERC1	+	879	NA	NA	NA
Intron	chr12	1108545	1108726	NR_027949	ERC1	+	8232	NA	NA	NA
Intron	chr12	1157498	1157721	NR_027949	ERC1	+	57206	NA	NA	NA
Intron	chr12	1179505	1179681	NR_027949	ERC1	+	79190	NA	NA	NA
Intron	chr12	1326863	1327176	NR_027949	ERC1	+	226616	NA	NA	NA
Intron	chr12	1347344	1347559	NR_027949	ERC1	+	247048	NA	NA	NA
Intron	chr12	1427645	1427823	NR_027949	ERC1	+	327331	NA	NA	NA
Intron	chr12	1692476	1692757	NM_152441	FBXL14	-	10715	NA	NA	NA
Intron	chr12	1697025	1697233	NM_152441	FBXL14	-	6202	NA	NA	NA
Intron	chr12	1700063	1700241	NM_152441	FBXL14	-	3179	NA	NA	NA
Upstream	chr12	1702416	1704402	NM_152441	FBXL14	-	-78	NA	NA	NA
Upstream	chr12	1771136	1771453	NR_037422	MIR3649	-	-1748	NA	NA	NA
5'UTR	chr12	1799706	1800797	NM_024551	ADIPOR2	+	5	NA	NA	NA
Intron	chr12	1815508	1815760	NM_024551	ADIPOR2	+	15388	NA	NA	NA
Intron	chr12	1817365	1817582	NM_024551	ADIPOR2	+	17227	NA	NA	NA
Intron	chr12	1825286	1825710	NM_024551	ADIPOR2	+	25252	NA	NA	NA
Intron	chr12	1826342	1826539	NM_024551	ADIPOR2	+	26194	NA	NA	NA
Intron	chr12	1831094	1831414	NM_024551	ADIPOR2	+	31008	NA	NA	NA
Intron	chr12	1849862	1850546	NM_024551	ADIPOR2	+	49958	NA	NA	NA
Intron	chr12	1881746	1881910	NM_024551	ADIPOR2	+	81582	NA	NA	NA
Intron	chr12	1893894	1894133	NM_024551	ADIPOR2	+	93767	NA	NA	NA
Downstream	chr12	1900521	1900893	NM_172364	CACNA2D4	-	127163	NA	NA	NA
Intron	chr12	1905354	1905684	NM_172364	CACNA2D4	-	122351	NA	NA	NA
Intron	chr12	2112868	2114013	NM_152640	DCP1B	-	237	NA	NA	NA
Intron	chr12	2162784	2163053	NM_001129841	CACNA1C	+	503	NA	NA	NA
Intron	chr12	2393180	2393946	NR_046769	CACNA1C-IT3	+	14622	NA	NA	NA
Intron	chr12	2903944	2905245	NM_002014	FKBP4	+	487	NA	NA	NA
3'UTR	chr12	2913156	2913377	NM_002014	FKBP4	+	9159	NA	NA	NA
3'UTR	chr12	2914204	2914453	NM_002014	FKBP4	+	10221	NA	NA	NA
Downstream	chr12	2915304	2915601	NM_002014	FKBP4	+	11345	NA	NA	NA
Intron	chr12	2921492	2922567	NM_018463	ITFG2	+	243	NA	NA	NA
Intron	chr12	2922681	2923375	NM_018463	ITFG2	+	1242	NA	NA	NA
Intron	chr12	2924772	2924966	NM_018463	ITFG2	+	3083	NA	NA	NA
Intron	chr12	2942767	2942968	NM_031474	NRIP2	-	1354	NA	NA	NA
Intron	chr12	2954541	2954888	NR_038933	LOC100507424	+	8733	NA	NA	NA
Intron	chr12	2965797	2968399	NR_038933	LOC100507424	+	21117	NA	NA	NA
Intron	chr12	2969535	2969699	NM_021953	FOXM1	-	16704	NA	NA	NA
Intron	chr12	2970767	2970941	NM_021953	FOXM1	-	15467	NA	NA	NA
Intron	chr12	2971599	2971824	NM_021953	FOXM1	-	14610	NA	NA	NA
Intron	chr12	2974365	2974544	NM_021953	FOXM1	-	11867	NA	NA	NA
Exon/CD	chr12	2977579	2978042	NM_021953	FOXM1	-	8511	NA	NA	NA
Exon/CD	chr12	2981206	2981370	NM_021953	FOXM1	-	5033	NA	NA	NA
Intron	chr12	2982002	2982261	NM_021953	FOXM1	-	4190	NA	NA	NA
Intron	chr12	2983619	2983871	NM_021953	FOXM1	-	2576	NA	NA	NA
Intron	chr12	2985276	2988063	NR_046433	RHNO1	+	1246	NA	NA	NA
Intron	chr12	2991119	2991817	NR_046433	RHNO1	+	6045	NA	NA	NA
Intron	chr12	2995458	2995622	NR_046433	RHNO1	+	10117	NA	NA	NA
5'UTR	chr12	2996725	2997618	NR_046433	RHNO1	+	11748	NA	NA	NA
Intron	chr12	2999127	3001244	NM_003324	TULP3	+	153	NA	NA	NA
Intron	chr12	3004085	3004265	NM_003324	TULP3	+	4143	NA	NA	NA
Intron	chr12	3009669	3009862	NM_003324	TULP3	+	9733	NA	NA	NA
Intron	chr12	3011774	3011978	NM_003324	TULP3	+	11844	NA	NA	NA
Intron	chr12	3020111	3020275	NM_003324	TULP3	+	20161	NA	NA	NA
Intron	chr12	3020894	3021397	NM_003324	TULP3	+	21113	NA	NA	NA
Intron	chr12	3040426	3040677	NM_003324	TULP3	+	40519	NA	NA	NA
Upstream	chr12	3067641	3068255	NM_201441	TEAD4	+	-529	NA	NA	NA
Intron	chr12	3068437	3069614	NM_201441	TEAD4	+	548	NA	NA	NA
Intron	chr12	3106195	3106532	NM_201441	TEAD4	+	37886	NA	NA	NA
Intron	chr12	3118929	3119136	NM_201441	TEAD4	+	50555	NA	NA	NA
Intron	chr12	3143219	3143393	NM_201441	TEAD4	+	74829	NA	NA	NA
Downstream	chr12	3150402	3150714	NM_201441	TEAD4	+	82081	NA	NA	NA
Upstream	chr12	3185776	3186401	NM_001168320	TSPAN9	+	-432	NA	NA	NA
Intron	chr12	3186533	3186800	NM_001168320	TSPAN9	+	146	NA	NA	NA
Intron	chr12	3186980	3187261	NM_001168320	TSPAN9	+	600	NA	NA	NA
Intron	chr12	3213840	3214728	NM_001168320	TSPAN9	+	27764	NA	NA	NA
Intron	chr12	3216036	3216774	NM_001168320	TSPAN9	+	29885	NA	NA	NA
Intron	chr12	3246593	3246877	NM_001168320	TSPAN9	+	60215	NA	NA	NA
Intron	chr12	3248236	3248562	NM_001168320	TSPAN9	+	61879	NA	NA	NA
Intron	chr12	3259446	3260444	NM_001168320	TSPAN9	+	73425	NA	NA	NA
Intron	chr12	3261075	3261420	NM_001168320	TSPAN9	+	74727	NA	NA	NA
Intron	chr12	3267170	3267443	NM_001168320	TSPAN9	+	80786	NA	NA	NA
Intron	chr12	3274312	3274533	NM_001168320	TSPAN9	+	87902	NA	NA	NA
Intron	chr12	3309247	3309763	NM_001168320	TSPAN9	+	122985	NA	NA	NA
Intron	chr12	3334522	3335066	NM_001168320	TSPAN9	+	148274	NA	NA	NA
Intron	chr12	3357099	3357546	NM_001168320	TSPAN9	+	170802	NA	NA	NA
Intron	chr12	3358191	3358724	NM_001168320	TSPAN9	+	171937	NA	NA	NA
Intron	chr12	3376749	3376913	NM_001168320	TSPAN9	+	190311	NA	NA	NA
Intron	chr12	3818417	3818650	NM_001144958	EFCAB4B	-	43833	NA	NA	NA
Intron	chr12	3819941	3820163	NM_001144958	EFCAB4B	-	42314	NA	NA	NA
Upstream	chr12	4429788	4430886	NM_020375	C12orf5	+	-21	NA	NA	NA
Intron	chr12	4550604	4551039	NM_020996	FGF6	-	3959	NA	NA	NA
Upstream	chr12	4559632	4559850	NM_020996	FGF6	-	-4961	NA	NA	NA
Intron	chr12	4636794	4637041	NM_020374	C12orf4	-	10720	NA	NA	NA
Upstream	chr12	4647413	4648417	NM_006479	RAD51AP1	+	-34	NA	NA	NA
Intron	chr12	4653778	4653978	NM_006479	RAD51AP1	+	5929	NA	NA	NA
Intron	chr12	4654176	4654346	NM_006479	RAD51AP1	+	6312	NA	NA	NA
Exon/CD	chr12	4714019	4714391	NM_003845	DYRK4	+	14962	NA	NA	NA
5'UTR	chr12	4757666	4758583	NM_006422	AKAP3	-	89	NA	NA	NA
Intron	chr12	6432155	6433316	NM_018173	PLEKHG6	+	13134	NA	NA	NA
Intron	chr12	6434542	6435078	NM_018173	PLEKHG6	+	15209	NA	NA	NA
Intron	chr12	6435956	6436131	NM_018173	PLEKHG6	+	16442	NA	NA	NA
3'UTR	chr12	6438152	6438416	NM_001065	TNFRSF1A	-	12999	NA	NA	NA
Intron	chr12	6444581	6446627	NM_001065	TNFRSF1A	-	5679	NA	NA	NA
Intron	chr12	6446800	6447585	NM_001065	TNFRSF1A	-	4091	NA	NA	NA
Intron	chr12	6450325	6451456	NM_001065	TNFRSF1A	-	393	NA	NA	NA
Intron	chr12	6492990	6493648	NM_001270987	LTBR	+	8786	NA	NA	NA
Downstream	chr12	6560430	6561618	NM_001242	CD27	+	6974	NA	NA	NA
Upstream	chr12	6579537	6580519	NM_016830	VAMP1	-	-185	NA	NA	NA
Upstream	chr12	6602053	6604284	NM_014865	NCAPD2	+	-129	NA	NA	NA
Intron	chr12	6609415	6610291	NM_014865	NCAPD2	+	6556	NA	NA	NA
Intron	chr12	6611446	6611649	NM_014865	NCAPD2	+	8250	NA	NA	NA
Upstream	chr12	6639883	6640048	NM_002046	GAPDH	+	-3619	NA	NA	NA
Intron	chr12	6640963	6646816	NM_002046	GAPDH	+	305	NA	NA	NA
Downstream	chr12	6647049	6649965	NM_001193457	IFFO1	-	16742	NA	NA	NA
Intron	chr12	6663478	6663686	NM_001193457	IFFO1	-	1667	NA	NA	NA
Exon/CD	chr12	6664745	6665522	NM_001193457	IFFO1	-	116	NA	NA	NA
3'UTR	chr12	6665942	6666195	NM_001033714	NOP2	-	11430	NA	NA	NA
Intron	chr12	6667292	6667505	NM_001033714	NOP2	-	10100	NA	NA	NA
Intron	chr12	6672611	6672820	NM_001033714	NOP2	-	4783	NA	NA	NA
Intron	chr12	6672992	6673257	NM_001033714	NOP2	-	4374	NA	NA	NA
Intron	chr12	6674927	6675139	NM_001033714	NOP2	-	2465	NA	NA	NA
Intron	chr12	6675440	6675610	NM_001033714	NOP2	-	1973	NA	NA	NA
Upstream	chr12	6676778	6678349	NM_001033714	NOP2	-	-65	NA	NA	NA
Downstream	chr12	6678626	6678848	NM_001273	CHD4	-	37814	NA	NA	NA
Intron	chr12	6685041	6685283	NM_001273	CHD4	-	31389	NA	NA	NA
Intron	chr12	6685526	6686028	NM_001273	CHD4	-	30774	NA	NA	NA
Intron	chr12	6686672	6686876	NM_001273	CHD4	-	29777	NA	NA	NA
Upstream	chr12	6692371	6692732	NR_003012	SCARNA11	-	-1776	NA	NA	NA
5'UTR	chr12	6756392	6756697	NM_032489	ACRBP	-	36	NA	NA	NA
Upstream	chr12	6772033	6772882	NM_016162	ING4	-	-149	NA	NA	NA
Downstream	chr12	6774556	6774755	NM_001135734	ZNF384	-	24083	NA	NA	NA
Downstream	chr12	6775074	6775282	NM_001135734	ZNF384	-	23560	NA	NA	NA
Intron	chr12	6791209	6791378	NM_001135734	ZNF384	-	7445	NA	NA	NA
5'UTR	chr12	6797857	6799212	NM_001135734	ZNF384	-	204	NA	NA	NA
3'UTR	chr12	6803538	6803726	NM_001244014	PIANP	-	6377	NA	NA	NA
Upstream	chr12	6832072	6832275	NM_001164094	COPS7A	+	-976	NA	NA	NA
Upstream	chr12	6832407	6833733	NM_001164094	COPS7A	+	-79	NA	NA	NA
Downstream	chr12	6856223	6856516	NR_026581	MLF2	-	6267	NA	NA	NA
3'UTR	chr12	6857307	6857514	NR_026581	MLF2	-	5226	NA	NA	NA
Intron	chr12	6859898	6860487	NR_026581	MLF2	-	2444	NA	NA	NA
3'UTR	chr12	6861853	6862987	NR_026581	MLF2	-	216	NA	NA	NA
Upstream	chr12	6872420	6873106	NM_002824	PTMS	+	-2777	NA	NA	NA
Upstream	chr12	6873238	6873874	NM_002824	PTMS	+	-1984	NA	NA	NA
Upstream	chr12	6874101	6874560	NM_002824	PTMS	+	-1210	NA	NA	NA
Intron	chr12	6874737	6878718	NM_002824	PTMS	+	1187	NA	NA	NA
Intron	chr12	6878974	6879580	NM_002824	PTMS	+	3737	NA	NA	NA
Downstream	chr12	6880373	6881374	NM_002824	PTMS	+	5333	NA	NA	NA
Intron	chr12	6882234	6882456	NM_002286	LAG3	+	676	NA	NA	NA
Downstream	chr12	6888017	6888504	NM_002286	LAG3	+	6591	NA	NA	NA
Upstream	chr12	6930421	6930654	NM_014449	GPR162	+	-425	NA	NA	NA
Intron	chr12	6931089	6931379	NM_014449	GPR162	+	272	NA	NA	NA
Intron	chr12	6932077	6932312	NM_014449	GPR162	+	1232	NA	NA	NA
Intron	chr12	6934240	6934565	NM_014449	GPR162	+	3440	NA	NA	NA
3'UTR	chr12	6936150	6937014	NM_014449	GPR162	+	5620	NA	NA	NA
Intron	chr12	6937561	6938753	NM_014262	LEPREL2	+	586	NA	NA	NA
Intron	chr12	6953579	6953771	NM_002075	GNB3	+	4301	NA	NA	NA
Intron	chr12	6953899	6954077	NM_002075	GNB3	+	4614	NA	NA	NA
Intron	chr12	6954239	6954419	NM_002075	GNB3	+	4955	NA	NA	NA
3'UTR	chr12	6955847	6956456	NM_002075	GNB3	+	6777	NA	NA	NA
Intron	chr12	6959122	6959332	NM_031299	CDCA3	-	1229	NA	NA	NA
Upstream	chr12	6959543	6962059	NM_031299	CDCA3	-	-345	NA	NA	NA
Intron	chr12	6974168	6974473	NM_001098536	USP5	+	13036	NA	NA	NA
Intron	chr12	6975923	6978391	NM_001159287	TPI1	+	574	NA	NA	NA
Intron	chr12	6978518	6979485	NM_001159287	TPI1	+	2418	NA	NA	NA
Exon/CD	chr12	6979987	6983088	NM_032641	SPSB2	-	984	NA	NA	NA
Upstream	chr12	6991248	6991538	NR_002803	RPL13P5	+	-1751	NA	NA	NA
5'UTR	chr12	7013865	7014252	NM_001135217	LRRC23	+	162	NA	NA	NA
5'UTR	chr12	7023404	7024044	NM_001975	ENO2	+	111	NA	NA	NA
Intron	chr12	7024196	7025290	NM_001975	ENO2	+	1130	NA	NA	NA
Exon/CD	chr12	7030574	7031034	NM_001975	ENO2	+	7191	NA	NA	NA
3'UTR	chr12	7032383	7032589	NM_001975	ENO2	+	8873	NA	NA	NA
Intron	chr12	7032759	7035768	NM_001007026	ATN1	+	638	NA	NA	NA
Intron	chr12	7036524	7037183	NM_001007026	ATN1	+	3228	NA	NA	NA
Intron	chr12	7037763	7038380	NM_001007026	ATN1	+	4446	NA	NA	NA
Intron	chr12	7038791	7039399	NM_001007026	ATN1	+	5470	NA	NA	NA
Intron	chr12	7041504	7041774	NM_001007026	ATN1	+	8014	NA	NA	NA
Intron	chr12	7043382	7043796	NM_001007026	ATN1	+	9964	NA	NA	NA
Intron	chr12	7044514	7044716	NM_001007026	ATN1	+	10990	NA	NA	NA
Exon/CD	chr12	7044840	7045148	NM_001007026	ATN1	+	11369	NA	NA	NA
Exon/CD	chr12	7045270	7045592	NM_001007026	ATN1	+	11806	NA	NA	NA
Exon/CD	chr12	7045766	7047562	NM_001007026	ATN1	+	13039	NA	NA	NA
Exon/CD	chr12	7047746	7048540	NM_001007026	ATN1	+	14518	NA	NA	NA
Exon/CD	chr12	7049979	7050157	NM_001007026	ATN1	+	16443	NA	NA	NA
Intron	chr12	7050588	7051161	NM_001007026	ATN1	+	17249	NA	NA	NA
Downstream	chr12	7051421	7051677	NM_001007026	ATN1	+	17924	NA	NA	NA
Upstream	chr12	7051807	7054116	NM_138425	C12orf57	+	-241	NA	NA	NA
Downstream	chr12	7070533	7072105	NM_080548	PTPN6	+	15580	NA	NA	NA
Downstream	chr12	7073274	7073455	NR_029682	MIR141	+	105	NA	NA	NA
Downstream	chr12	7073708	7074884	NM_001144831	PHB2	-	5620	NA	NA	NA
Intron	chr12	7075155	7075353	NM_001144831	PHB2	-	4662	NA	NA	NA
Intron	chr12	7075551	7075788	NM_001144831	PHB2	-	4247	NA	NA	NA
Intron	chr12	7076820	7077160	NM_001144831	PHB2	-	2926	NA	NA	NA
Intron	chr12	7077594	7078128	NM_001144831	PHB2	-	2055	NA	NA	NA
5'UTR	chr12	7079084	7080415	NM_001144831	PHB2	-	167	NA	NA	NA
Intron	chr12	7082006	7082176	NM_006331	EMG1	+	2148	NA	NA	NA
Exon/CD	chr12	7083319	7084232	NM_006331	EMG1	+	3832	NA	NA	NA
Intron	chr12	7084659	7084903	NM_006331	EMG1	+	4838	NA	NA	NA
3'UTR	chr12	7085136	7085557	NM_005768	LPCAT3	-	40496	NA	NA	NA
Exon/CD	chr12	7086283	7087041	NM_005768	LPCAT3	-	39180	NA	NA	NA
Exon/CD	chr12	7087166	7088497	NM_005768	LPCAT3	-	38011	NA	NA	NA
Intron	chr12	7088878	7089114	NM_005768	LPCAT3	-	36846	NA	NA	NA
Intron	chr12	7091089	7091254	NM_005768	LPCAT3	-	34671	NA	NA	NA
Intron	chr12	7091663	7091845	NM_005768	LPCAT3	-	34088	NA	NA	NA
Upstream	chr12	7125489	7126465	NM_005768	LPCAT3	-	-135	NA	NA	NA
Upstream	chr12	7282864	7283035	NM_014718	CLSTN3	+	-17	NA	NA	NA
5'UTR	chr12	7341954	7342140	NM_001131026	PEX5	+	289	NA	NA	NA
Intron	chr12	7342426	7342708	NM_001131026	PEX5	+	809	NA	NA	NA
Intron	chr12	7592952	7593116	NM_174941	CD163L1	-	3715	NA	NA	NA
Exon/CD	chr12	7651226	7651842	NM_203416	CD163	-	4880	NA	NA	NA
Intron	chr12	8012874	8013424	NM_153449	SLC2A14	-	12346	NA	NA	NA
5'UTR	chr12	8088516	8088763	NM_006931	SLC2A3	-	253	NA	NA	NA
5'UTR	chr12	8185183	8185594	NM_018416	FOXJ2	+	30	NA	NA	NA
5'UTR	chr12	8185804	8186278	NM_018416	FOXJ2	+	683	NA	NA	NA
Upstream	chr12	8234005	8235132	NM_015509	NECAP1	+	-238	NA	NA	NA
Upstream	chr12	8849469	8850999	NM_020734	RIMKLB	+	-283	NA	NA	NA
Intron	chr12	8853285	8853449	NM_020734	RIMKLB	+	2850	NA	NA	NA
Upstream	chr12	9066618	9066953	NM_004426	PHC1	+	-530	NA	NA	NA
Intron	chr12	9091000	9091266	NM_004426	PHC1	+	23818	NA	NA	NA
Intron	chr12	9091637	9091894	NM_004426	PHC1	+	24450	NA	NA	NA
3'UTR	chr12	9094184	9094471	NM_001207024	M6PR	-	8030	NA	NA	NA
Intron	chr12	9100727	9100891	NM_001207024	M6PR	-	1548	NA	NA	NA
5'UTR	chr12	9101665	9103011	NM_001207024	M6PR	-	19	NA	NA	NA
Upstream	chr12	9103302	9103466	NM_001207024	M6PR	-	-1027	NA	NA	NA
Upstream	chr12	9436053	9436262	NR_024374	LOC642846	+	-95	NA	NA	NA
Intron	chr12	9800024	9801257	NR_046450	LOC374443	+	30761	NA	NA	NA
Intron	chr12	10083535	10083960	NM_001130711	CLEC2A	-	1233	NA	NA	NA
Upstream	chr12	10364973	10365276	NM_031412	GABARAPL1	+	-364	NA	NA	NA
5'UTR	chr12	10365396	10365675	NM_031412	GABARAPL1	+	47	NA	NA	NA
Intron	chr12	10365925	10366434	NM_031412	GABARAPL1	+	691	NA	NA	NA
Intron	chr12	10765450	10765709	NM_018048	MAGOHB	-	629	NA	NA	NA
Upstream	chr12	10765840	10766786	NM_018048	MAGOHB	-	-105	NA	NA	NA
Intron	chr12	10855318	10855652	NM_001145426	YBX3	-	20468	NA	NA	NA
Intron	chr12	10863028	10863309	NM_001145426	YBX3	-	12785	NA	NA	NA
Intron	chr12	10870815	10871042	NM_001145426	YBX3	-	5025	NA	NA	NA
Intron	chr12	10874551	10874814	NM_001145426	YBX3	-	1271	NA	NA	NA
Intron	chr12	10874953	10875454	NM_001145426	YBX3	-	750	NA	NA	NA
3'UTR	chr12	11323599	11325013	NM_001271592	LOC100129361	+	527	NA	NA	NA
Upstream	chr12	11801519	11802714	NM_001987	ETV6	+	-671	NA	NA	NA
Exon/CD	chr12	11802935	11803216	NM_001987	ETV6	+	288	NA	NA	NA
Intron	chr12	11803756	11804001	NM_001987	ETV6	+	1091	NA	NA	NA
Intron	chr12	11919029	11919661	NM_001987	ETV6	+	116558	NA	NA	NA
Intron	chr12	11919881	11920098	NM_001987	ETV6	+	117202	NA	NA	NA
Intron	chr12	11940825	11941489	NM_001987	ETV6	+	138370	NA	NA	NA
Intron	chr12	11951860	11952103	NM_001987	ETV6	+	149194	NA	NA	NA
Intron	chr12	11965227	11966119	NM_001987	ETV6	+	162886	NA	NA	NA
Intron	chr12	12008436	12009076	NM_001987	ETV6	+	205969	NA	NA	NA
Intron	chr12	12017068	12017436	NM_001987	ETV6	+	214465	NA	NA	NA
Intron	chr12	12031025	12031205	NM_001987	ETV6	+	228328	NA	NA	NA
Intron	chr12	12232601	12232806	NM_138723	BCL2L14	+	8826	NA	NA	NA
Intron	chr12	12234797	12235028	NM_138723	BCL2L14	+	11035	NA	NA	NA
Intron	chr12	12282322	12282509	NM_002336	LRP6	-	137396	NA	NA	NA
Intron	chr12	12292231	12292395	NM_002336	LRP6	-	127498	NA	NA	NA
Intron	chr12	12294339	12294523	NM_002336	LRP6	-	125380	NA	NA	NA
Intron	chr12	12294721	12294914	NM_002336	LRP6	-	124994	NA	NA	NA
Intron	chr12	12303526	12303749	NM_002336	LRP6	-	116174	NA	NA	NA
Intron	chr12	12303950	12304479	NM_002336	LRP6	-	115597	NA	NA	NA
Intron	chr12	12310312	12310476	NM_002336	LRP6	-	109417	NA	NA	NA
Intron	chr12	12314638	12314802	NM_002336	LRP6	-	105091	NA	NA	NA
Exon/CD	chr12	12318036	12318282	NM_002336	LRP6	-	101652	NA	NA	NA
Intron	chr12	12318412	12318699	NM_002336	LRP6	-	101256	NA	NA	NA
Intron	chr12	12323377	12323566	NM_002336	LRP6	-	96340	NA	NA	NA
Intron	chr12	12325973	12326338	NM_002336	LRP6	-	93656	NA	NA	NA
Intron	chr12	12326720	12327087	NM_002336	LRP6	-	92908	NA	NA	NA
Intron	chr12	12328688	12328908	NM_002336	LRP6	-	91013	NA	NA	NA
Intron	chr12	12330410	12330735	NM_002336	LRP6	-	89239	NA	NA	NA
Intron	chr12	12331220	12331644	NM_002336	LRP6	-	88379	NA	NA	NA
Intron	chr12	12332087	12332256	NM_002336	LRP6	-	87640	NA	NA	NA
Intron	chr12	12333350	12333563	NM_002336	LRP6	-	86355	NA	NA	NA
Intron	chr12	12334314	12334687	NM_002336	LRP6	-	85311	NA	NA	NA
Intron	chr12	12336973	12337314	NM_002336	LRP6	-	82668	NA	NA	NA
Intron	chr12	12337454	12337618	NM_002336	LRP6	-	82275	NA	NA	NA
Intron	chr12	12338095	12338698	NM_002336	LRP6	-	81415	NA	NA	NA
Intron	chr12	12339059	12339483	NM_002336	LRP6	-	80540	NA	NA	NA
Intron	chr12	12339741	12339969	NM_002336	LRP6	-	79956	NA	NA	NA
Intron	chr12	12340113	12340423	NM_002336	LRP6	-	79543	NA	NA	NA
Intron	chr12	12340628	12340798	NM_002336	LRP6	-	79098	NA	NA	NA
Intron	chr12	12341846	12342206	NM_002336	LRP6	-	77785	NA	NA	NA
Intron	chr12	12343143	12343313	NM_002336	LRP6	-	76583	NA	NA	NA
Intron	chr12	12344843	12345190	NM_002336	LRP6	-	74795	NA	NA	NA
Intron	chr12	12346139	12347102	NM_002336	LRP6	-	73191	NA	NA	NA
Intron	chr12	12347380	12347585	NM_002336	LRP6	-	72329	NA	NA	NA
Intron	chr12	12348530	12349046	NM_002336	LRP6	-	71023	NA	NA	NA
Intron	chr12	12349232	12349763	NM_002336	LRP6	-	70314	NA	NA	NA
Intron	chr12	12355531	12355933	NM_002336	LRP6	-	64079	NA	NA	NA
Exon/CD	chr12	12356052	12356375	NM_002336	LRP6	-	63598	NA	NA	NA
Intron	chr12	12356630	12356916	NM_002336	LRP6	-	63038	NA	NA	NA
Intron	chr12	12357163	12357348	NM_002336	LRP6	-	62556	NA	NA	NA
Intron	chr12	12358847	12359063	NM_002336	LRP6	-	60856	NA	NA	NA
Intron	chr12	12360566	12360926	NM_002336	LRP6	-	59065	NA	NA	NA
Intron	chr12	12361099	12361779	NM_002336	LRP6	-	58372	NA	NA	NA
Intron	chr12	12361986	12362754	NM_002336	LRP6	-	57441	NA	NA	NA
Intron	chr12	12362906	12363764	NM_002336	LRP6	-	56476	NA	NA	NA
Intron	chr12	12364880	12365344	NM_002336	LRP6	-	54699	NA	NA	NA
Intron	chr12	12365465	12365711	NM_002336	LRP6	-	54223	NA	NA	NA
Intron	chr12	12366112	12366366	NM_002336	LRP6	-	53572	NA	NA	NA
Intron	chr12	12366976	12368641	NM_002336	LRP6	-	52003	NA	NA	NA
Intron	chr12	12369360	12369657	NM_002336	LRP6	-	50303	NA	NA	NA
Intron	chr12	12369862	12370154	NM_002336	LRP6	-	49803	NA	NA	NA
Intron	chr12	12370489	12370845	NM_002336	LRP6	-	49144	NA	NA	NA
Intron	chr12	12370974	12371157	NM_002336	LRP6	-	48746	NA	NA	NA
Intron	chr12	12371805	12371969	NM_002336	LRP6	-	47924	NA	NA	NA
Intron	chr12	12372571	12372911	NM_002336	LRP6	-	47070	NA	NA	NA
Intron	chr12	12373236	12373921	NM_002336	LRP6	-	46233	NA	NA	NA
Intron	chr12	12374937	12375185	NM_002336	LRP6	-	44750	NA	NA	NA
Intron	chr12	12379395	12379656	NM_002336	LRP6	-	40286	NA	NA	NA
Intron	chr12	12380702	12381034	NM_002336	LRP6	-	38943	NA	NA	NA
Intron	chr12	12384143	12384427	NM_002336	LRP6	-	35526	NA	NA	NA
Intron	chr12	12385752	12386056	NM_002336	LRP6	-	33907	NA	NA	NA
Intron	chr12	12386433	12386614	NM_002336	LRP6	-	33288	NA	NA	NA
Intron	chr12	12389436	12390771	NM_002336	LRP6	-	29708	NA	NA	NA
Intron	chr12	12391582	12392867	NM_002336	LRP6	-	27587	NA	NA	NA
Intron	chr12	12393512	12393817	NM_002336	LRP6	-	26147	NA	NA	NA
Intron	chr12	12393927	12394230	NM_002336	LRP6	-	25733	NA	NA	NA
Intron	chr12	12394691	12395095	NM_002336	LRP6	-	24918	NA	NA	NA
Intron	chr12	12395854	12396044	NM_002336	LRP6	-	23862	NA	NA	NA
Intron	chr12	12396376	12396685	NM_002336	LRP6	-	23281	NA	NA	NA
Intron	chr12	12396868	12397121	NM_002336	LRP6	-	22817	NA	NA	NA
Intron	chr12	12399196	12399504	NM_002336	LRP6	-	20461	NA	NA	NA
Intron	chr12	12399718	12399882	NM_002336	LRP6	-	20011	NA	NA	NA
Intron	chr12	12400328	12400531	NM_002336	LRP6	-	19382	NA	NA	NA
Intron	chr12	12401062	12401400	NM_002336	LRP6	-	18580	NA	NA	NA
Intron	chr12	12401765	12402054	NM_002336	LRP6	-	17902	NA	NA	NA
Intron	chr12	12402575	12403443	NM_002336	LRP6	-	16802	NA	NA	NA
Intron	chr12	12403830	12404320	NM_002336	LRP6	-	15736	NA	NA	NA
Intron	chr12	12404665	12405324	NM_002336	LRP6	-	14817	NA	NA	NA
Intron	chr12	12405555	12405911	NM_002336	LRP6	-	14078	NA	NA	NA
Intron	chr12	12406146	12406354	NM_002336	LRP6	-	13561	NA	NA	NA
Intron	chr12	12406653	12406877	NM_002336	LRP6	-	13046	NA	NA	NA
Intron	chr12	12407165	12407419	NM_002336	LRP6	-	12519	NA	NA	NA
Intron	chr12	12407542	12407947	NM_002336	LRP6	-	12067	NA	NA	NA
Intron	chr12	12408154	12408514	NM_002336	LRP6	-	11477	NA	NA	NA
Intron	chr12	12410848	12411092	NM_002336	LRP6	-	8841	NA	NA	NA
Intron	chr12	12412042	12412688	NM_002336	LRP6	-	7446	NA	NA	NA
Intron	chr12	12413399	12414064	NM_002336	LRP6	-	6080	NA	NA	NA
Intron	chr12	12414411	12414922	NM_002336	LRP6	-	5145	NA	NA	NA
Intron	chr12	12416701	12417564	NM_002336	LRP6	-	2679	NA	NA	NA
5'UTR	chr12	12418299	12421254	NM_002336	LRP6	-	35	NA	NA	NA
Intron	chr12	12486335	12486723	NM_018050	MANSC1	-	16640	NA	NA	NA
Upstream	chr12	12503207	12503382	NM_018050	MANSC1	-	-125	NA	NA	NA
5'UTR	chr12	12509610	12510781	NM_058169	LOH12CR1	+	176	NA	NA	NA
Intron	chr12	12595633	12595833	NM_058169	LOH12CR1	+	85714	NA	NA	NA
Intron	chr12	12714362	12714884	NM_030640	DUSP16	-	825	NA	NA	NA
Upstream	chr12	12715595	12715838	NM_030640	DUSP16	-	-268	NA	NA	NA
5'UTR	chr12	12764339	12765690	NM_001310	CREBL2	+	184	NA	NA	NA
Upstream	chr12	12849009	12849857	NM_006143	GPR19	-	-312	NA	NA	NA
5'UTR	chr12	12869386	12871668	NM_004064	CDKN1B	+	226	NA	NA	NA
Intron	chr12	12871823	12872869	NM_004064	CDKN1B	+	2045	NA	NA	NA
Intron	chr12	12873063	12873239	NM_004064	CDKN1B	+	2850	NA	NA	NA
Intron	chr12	12873476	12874132	NM_004064	CDKN1B	+	3503	NA	NA	NA
3'UTR	chr12	12874356	12875174	NM_004064	CDKN1B	+	4464	NA	NA	NA
Upstream	chr12	12875339	12879368	NM_001130415	APOLD1	+	-1497	NA	NA	NA
Exon/CD	chr12	12966137	12966575	NM_201224	DDX47	+	77	NA	NA	NA
Intron	chr12	12969545	12969934	NM_201224	DDX47	+	3460	NA	NA	NA
5'UTR	chr12	13152944	13153166	NM_015987	HEBP1	-	188	NA	NA	NA
5'UTR	chr12	13153376	13154347	NR_002774	HTR7P1	+	486	NA	NA	NA
Intron	chr12	13197210	13197606	NM_020853	KIAA1467	+	94	NA	NA	NA
Intron	chr12	13251197	13251538	NM_001080554	GSG1	-	5263	NA	NA	NA
Intron	chr12	13251649	13252209	NM_001080554	GSG1	-	4701	NA	NA	NA
Intron	chr12	13253574	13254095	NM_001080554	GSG1	-	2796	NA	NA	NA
Intron	chr12	13254244	13254626	NM_001080554	GSG1	-	2195	NA	NA	NA
Intron	chr12	13359303	13359560	NM_001423	EMP1	+	9830	NA	NA	NA
Intron	chr12	14518207	14519658	NM_018179	ATF7IP	+	322	NA	NA	NA
Intron	chr12	14537784	14538719	NM_018179	ATF7IP	+	19641	NA	NA	NA
Intron	chr12	14546924	14547187	NM_018179	ATF7IP	+	28445	NA	NA	NA
Intron	chr12	14551374	14551579	NM_018179	ATF7IP	+	32866	NA	NA	NA
Intron	chr12	14554489	14554653	NM_018179	ATF7IP	+	35961	NA	NA	NA
Intron	chr12	14556494	14556832	NM_018179	ATF7IP	+	38053	NA	NA	NA
Intron	chr12	14557023	14557187	NM_018179	ATF7IP	+	38495	NA	NA	NA
Intron	chr12	14572529	14572707	NM_018179	ATF7IP	+	54008	NA	NA	NA
Intron	chr12	14583512	14583864	NM_018179	ATF7IP	+	65078	NA	NA	NA
Intron	chr12	14588601	14588893	NM_018179	ATF7IP	+	70137	NA	NA	NA
Intron	chr12	14796235	14796730	NM_004963	GUCY2C	-	53037	NA	NA	NA
Intron	chr12	14797065	14797668	NM_004963	GUCY2C	-	52153	NA	NA	NA
Downstream	chr12	14922369	14924542	NM_175054	HIST4H4	-	610	NA	NA	NA
5'UTR	chr12	14927164	14927439	NM_177925	H2AFJ	+	32	NA	NA	NA
5'UTR	chr12	14955955	14957149	NM_175874	C12orf60	+	47	NA	NA	NA
Intron	chr12	15113834	15114644	NM_001175	ARHGDIB	-	323	NA	NA	NA
Intron	chr12	15475802	15476017	NM_030667	PTPRO	+	719	NA	NA	NA
Intron	chr12	15697623	15697872	NM_030667	PTPRO	+	222557	NA	NA	NA
Intron	chr12	15910666	15910838	NM_004447	EPS8	-	31758	NA	NA	NA
5'UTR	chr12	15942129	15942858	NM_004447	EPS8	-	17	NA	NA	NA
Upstream	chr12	16033265	16033458	NM_007178	STRAP	+	-1926	NA	NA	NA
Upstream	chr12	16034501	16035517	NM_007178	STRAP	+	-278	NA	NA	NA
Intron	chr12	16035672	16036029	NM_007178	STRAP	+	563	NA	NA	NA
Intron	chr12	16039968	16040197	NM_007178	STRAP	+	4795	NA	NA	NA
Intron	chr12	16054260	16054504	NM_007178	STRAP	+	19095	NA	NA	NA
Intron	chr12	16055276	16055486	NM_007178	STRAP	+	20094	NA	NA	NA
Intron	chr12	16063981	16064893	NM_015954	DERA	+	252	NA	NA	NA
Intron	chr12	16106548	16106713	NM_015954	DERA	+	42445	NA	NA	NA
Intron	chr12	16164972	16165293	NM_015954	DERA	+	100947	NA	NA	NA
Intron	chr12	16382607	16382879	NM_001170798	SLC15A5	-	47876	NA	NA	NA
Intron	chr12	16503075	16503260	NM_001267598	MGST1	+	2591	NA	NA	NA
Intron	chr12	16514085	16514345	NM_001267598	MGST1	+	13639	NA	NA	NA
Intron	chr12	16747301	16747491	NM_001001395	LMO3	-	13752	NA	NA	NA
Intron	chr12	16751832	16751999	NM_001001395	LMO3	-	9233	NA	NA	NA
Intron	chr12	16754874	16755078	NM_001001395	LMO3	-	6172	NA	NA	NA
Intron	chr12	16755420	16755834	NM_001001395	LMO3	-	5521	NA	NA	NA
Intron	chr12	16756427	16756636	NM_001001395	LMO3	-	4617	NA	NA	NA
Intron	chr12	16756862	16757668	NM_001001395	LMO3	-	3883	NA	NA	NA
Intron	chr12	16757785	16758023	NM_001001395	LMO3	-	3244	NA	NA	NA
Intron	chr12	16758525	16760651	NM_001001395	LMO3	-	1560	NA	NA	NA
Upstream	chr12	16763877	16764061	NM_001001395	LMO3	-	-2821	NA	NA	NA
Exon/CD	chr12	19282656	19282820	NM_001256470	PLEKHA5	+	113	NA	NA	NA
Intron	chr12	19332994	19333273	NM_001256470	PLEKHA5	+	50508	NA	NA	NA
Intron	chr12	19386970	19387261	NM_001256470	PLEKHA5	+	104490	NA	NA	NA
Intron	chr12	19426744	19427115	NM_001256470	PLEKHA5	+	144304	NA	NA	NA
Intron	chr12	19452776	19452965	NM_001256470	PLEKHA5	+	170245	NA	NA	NA
Intron	chr12	19454223	19454435	NM_001256470	PLEKHA5	+	171704	NA	NA	NA
Upstream	chr12	19591998	19592227	NM_001114176	AEBP2	+	-495	NA	NA	NA
Exon/CD	chr12	19592376	19593520	NM_001114176	AEBP2	+	341	NA	NA	NA
Intron	chr12	19593626	19593957	NM_001114176	AEBP2	+	1184	NA	NA	NA
Intron	chr12	19597557	19597721	NM_001114176	AEBP2	+	5032	NA	NA	NA
Intron	chr12	19602274	19602721	NM_001114176	AEBP2	+	9890	NA	NA	NA
Intron	chr12	19605103	19605375	NM_001114176	AEBP2	+	12632	NA	NA	NA
Intron	chr12	19607386	19607661	NM_001114176	AEBP2	+	14916	NA	NA	NA
Intron	chr12	19608741	19608905	NM_001114176	AEBP2	+	16216	NA	NA	NA
Intron	chr12	19612007	19612182	NM_001114176	AEBP2	+	19487	NA	NA	NA
Intron	chr12	19614949	19615216	NM_001114176	AEBP2	+	22475	NA	NA	NA
Intron	chr12	19615576	19615830	NM_001114176	AEBP2	+	23096	NA	NA	NA
Intron	chr12	19618971	19619274	NM_001114176	AEBP2	+	26515	NA	NA	NA
Intron	chr12	19646315	19646520	NM_001114176	AEBP2	+	53810	NA	NA	NA
Intron	chr12	19648700	19648864	NM_001114176	AEBP2	+	56175	NA	NA	NA
Intron	chr12	19649653	19649836	NM_001114176	AEBP2	+	57137	NA	NA	NA
Intron	chr12	19663310	19663515	NM_001114176	AEBP2	+	70805	NA	NA	NA
Exon/CD	chr12	19667472	19667888	NM_001114176	AEBP2	+	75073	NA	NA	NA
3'UTR	chr12	19672926	19673113	NM_001114176	AEBP2	+	80412	NA	NA	NA
Intron	chr12	20601765	20602077	NM_000921	PDE3A	+	79743	NA	NA	NA
Intron	chr12	21590346	21591703	NM_024854	PYROXD1	+	487	NA	NA	NA
5'UTR	chr12	21654025	21655014	NM_002907	RECQL	-	84	NA	NA	NA
Intron	chr12	21656425	21656589	NM_016072	GOLT1B	+	1809	NA	NA	NA
Downstream	chr12	21786692	21788256	NM_002300	LDHB	-	23315	NA	NA	NA
Intron	chr12	21788840	21789137	NM_002300	LDHB	-	21801	NA	NA	NA
Intron	chr12	21789290	21789454	NM_002300	LDHB	-	21417	NA	NA	NA
Intron	chr12	21789568	21789909	NM_002300	LDHB	-	21051	NA	NA	NA
Intron	chr12	21790485	21790655	NM_002300	LDHB	-	20219	NA	NA	NA
Intron	chr12	21791523	21791853	NM_002300	LDHB	-	19101	NA	NA	NA
Intron	chr12	21792021	21792425	NM_002300	LDHB	-	18566	NA	NA	NA
Intron	chr12	21792600	21793228	NM_002300	LDHB	-	17875	NA	NA	NA
Intron	chr12	21794282	21794546	NM_002300	LDHB	-	16375	NA	NA	NA
Intron	chr12	21795457	21795913	NM_002300	LDHB	-	15104	NA	NA	NA
Intron	chr12	21796363	21796941	NM_002300	LDHB	-	14137	NA	NA	NA
Intron	chr12	21797374	21797553	NM_002300	LDHB	-	13326	NA	NA	NA
Intron	chr12	21798903	21799306	NM_002300	LDHB	-	11685	NA	NA	NA
Intron	chr12	21799473	21799690	NM_002300	LDHB	-	11208	NA	NA	NA
Intron	chr12	21799817	21800678	NM_002300	LDHB	-	10542	NA	NA	NA
Intron	chr12	21800894	21802774	NM_002300	LDHB	-	8955	NA	NA	NA
Intron	chr12	21803436	21804577	NM_002300	LDHB	-	6783	NA	NA	NA
Intron	chr12	21805156	21805540	NM_002300	LDHB	-	5441	NA	NA	NA
Intron	chr12	21805753	21805920	NM_002300	LDHB	-	4953	NA	NA	NA
Intron	chr12	21806166	21807440	NM_002300	LDHB	-	3986	NA	NA	NA
Intron	chr12	21807662	21809034	NM_002300	LDHB	-	2441	NA	NA	NA
Intron	chr12	21809200	21811154	NM_002300	LDHB	-	612	NA	NA	NA
Intron	chr12	21927066	21927516	NM_004982	KCNJ8	-	464	NA	NA	NA
Upstream	chr12	22093754	22094164	NM_020297	ABCC9	-	-4331	NA	NA	NA
Intron	chr12	22199046	22199990	NM_018686	CMAS	+	409	NA	NA	NA
Intron	chr12	22661547	22661711	NM_014802	C2CD5	-	35823	NA	NA	NA
Intron	chr12	22694900	22695076	NM_014802	C2CD5	-	2464	NA	NA	NA
5'UTR	chr12	22696819	22697709	NM_014802	C2CD5	-	188	NA	NA	NA
Exon/CD	chr12	22777771	22778521	NM_018638	ETNK1	+	71	NA	NA	NA
Intron	chr12	22778635	22779040	NM_018638	ETNK1	+	762	NA	NA	NA
Intron	chr12	22780857	22781123	NM_018638	ETNK1	+	2915	NA	NA	NA
Intron	chr12	22786382	22786705	NM_018638	ETNK1	+	8468	NA	NA	NA
Intron	chr12	22795395	22795811	NM_018638	ETNK1	+	17528	NA	NA	NA
Downstream	chr12	22844432	22844596	NM_018638	ETNK1	+	66439	NA	NA	NA
Intron	chr12	23717361	23717801	NM_152989	SOX5	-	997802	NA	NA	NA
Intron	chr12	24187353	24187517	NM_152989	SOX5	-	527948	NA	NA	NA
Intron	chr12	24198857	24199139	NM_152989	SOX5	-	516385	NA	NA	NA
Intron	chr12	24460014	24460315	NM_152989	SOX5	-	255219	NA	NA	NA
Intron	chr12	24460877	24461043	NM_152989	SOX5	-	254423	NA	NA	NA
Intron	chr12	24531478	24531807	NM_152989	SOX5	-	183741	NA	NA	NA
Intron	chr12	24533267	24533473	NM_152989	SOX5	-	182013	NA	NA	NA
Intron	chr12	24698156	24698460	NM_152989	SOX5	-	17075	NA	NA	NA
Intron	chr12	24713779	24714017	NM_152989	SOX5	-	1485	NA	NA	NA
Intron	chr12	24714888	24715524	NM_152989	SOX5	-	177	NA	NA	NA
3'UTR	chr12	24963341	24963607	NM_005504	BCAT1	-	138919	NA	NA	NA
Intron	chr12	25005465	25005876	NM_005504	BCAT1	-	96723	NA	NA	NA
Intron	chr12	25007609	25008231	NM_005504	BCAT1	-	94473	NA	NA	NA
Intron	chr12	25008611	25008815	NM_005504	BCAT1	-	93680	NA	NA	NA
Intron	chr12	25016303	25016504	NM_005504	BCAT1	-	85990	NA	NA	NA
Intron	chr12	25023390	25023593	NM_005504	BCAT1	-	78902	NA	NA	NA
Intron	chr12	25033503	25033794	NM_005504	BCAT1	-	68745	NA	NA	NA
Intron	chr12	25047587	25048111	NM_005504	BCAT1	-	54544	NA	NA	NA
Intron	chr12	25055944	25056266	NM_005504	BCAT1	-	46288	NA	NA	NA
Intron	chr12	25056855	25057081	NM_005504	BCAT1	-	45425	NA	NA	NA
Intron	chr12	25057388	25057621	NM_005504	BCAT1	-	44889	NA	NA	NA
Intron	chr12	25063363	25063762	NM_005504	BCAT1	-	38831	NA	NA	NA
Intron	chr12	25064630	25064813	NM_005504	BCAT1	-	37672	NA	NA	NA
Intron	chr12	25072234	25072441	NM_005504	BCAT1	-	30056	NA	NA	NA
Intron	chr12	25073044	25073389	NM_005504	BCAT1	-	29177	NA	NA	NA
Intron	chr12	25075821	25076144	NM_005504	BCAT1	-	26411	NA	NA	NA
Intron	chr12	25080958	25081282	NM_005504	BCAT1	-	21273	NA	NA	NA
Intron	chr12	25081985	25082163	NM_005504	BCAT1	-	20319	NA	NA	NA
Intron	chr12	25082842	25083249	NM_005504	BCAT1	-	19348	NA	NA	NA
Intron	chr12	25086540	25086718	NM_005504	BCAT1	-	15764	NA	NA	NA
Intron	chr12	25088839	25089097	NM_005504	BCAT1	-	13425	NA	NA	NA
Intron	chr12	25089728	25090212	NM_005504	BCAT1	-	12423	NA	NA	NA
Intron	chr12	25090571	25091051	NM_005504	BCAT1	-	11582	NA	NA	NA
Intron	chr12	25091374	25091845	NM_005504	BCAT1	-	10784	NA	NA	NA
Intron	chr12	25093027	25093233	NM_005504	BCAT1	-	9263	NA	NA	NA
Intron	chr12	25093429	25094075	NM_005504	BCAT1	-	8641	NA	NA	NA
Intron	chr12	25094359	25094552	NM_005504	BCAT1	-	7938	NA	NA	NA
Intron	chr12	25095749	25096156	NM_005504	BCAT1	-	6441	NA	NA	NA
Intron	chr12	25096881	25097125	NM_005504	BCAT1	-	5390	NA	NA	NA
Intron	chr12	25097356	25097754	NM_005504	BCAT1	-	4838	NA	NA	NA
Intron	chr12	25097947	25098161	NM_005504	BCAT1	-	4339	NA	NA	NA
Intron	chr12	25098264	25098814	NM_005504	BCAT1	-	3854	NA	NA	NA
Intron	chr12	25098937	25099132	NM_005504	BCAT1	-	3359	NA	NA	NA
Intron	chr12	25099356	25102708	NM_005504	BCAT1	-	1361	NA	NA	NA
Upstream	chr12	25151074	25151638	NM_001101339	C12orf77	-	-983	NA	NA	NA
Intron	chr12	25348013	25348762	NM_001001660	LYRM5	+	238	NA	NA	NA
Downstream	chr12	25357983	25358147	NM_033360	KRAS	-	45789	NA	NA	NA
Intron	chr12	25403123	25403361	NM_033360	KRAS	-	612	NA	NA	NA
Upstream	chr12	25403682	25404432	NM_033360	KRAS	-	-203	NA	NA	NA
Intron	chr12	26110877	26112399	NR_038228	RASSF8-AS1	-	737	NA	NA	NA
Intron	chr12	26112570	26112767	NM_007211	RASSF8	+	705	NA	NA	NA
Intron	chr12	26150558	26150780	NM_007211	RASSF8	+	38706	NA	NA	NA
Intron	chr12	26163378	26163542	NM_007211	RASSF8	+	51497	NA	NA	NA
Exon/CD	chr12	26275557	26275779	NM_030762	BHLHE41	-	2335	NA	NA	NA
Exon/CD	chr12	26276536	26276711	NM_030762	BHLHE41	-	1380	NA	NA	NA
Upstream	chr12	26279545	26279723	NM_030762	BHLHE41	-	-1631	NA	NA	NA
Upstream	chr12	26346066	26346373	NM_001135823	SSPN	+	-2049	NA	NA	NA
5'UTR	chr12	26348261	26348469	NM_001135823	SSPN	+	97	NA	NA	NA
Intron	chr12	26830881	26831508	NM_002223	ITPR2	-	154937	NA	NA	NA
Intron	chr12	26831633	26832643	NM_002223	ITPR2	-	153993	NA	NA	NA
Intron	chr12	26833696	26833892	NM_002223	ITPR2	-	152337	NA	NA	NA
Intron	chr12	26894056	26894245	NM_002223	ITPR2	-	91981	NA	NA	NA
Intron	chr12	26902522	26902801	NM_002223	ITPR2	-	83470	NA	NA	NA
5'UTR	chr12	26985388	26986622	NM_002223	ITPR2	-	126	NA	NA	NA
Intron	chr12	27090149	27090440	NM_018164	ASUN	-	960	NA	NA	NA
5'UTR	chr12	27090592	27091914	NM_018164	ASUN	-	1	NA	NA	NA
Intron	chr12	27157028	27157282	NM_016551	TM7SF3	-	10184	NA	NA	NA
Intron	chr12	27166577	27166769	NM_016551	TM7SF3	-	666	NA	NA	NA
5'UTR	chr12	27166897	27167533	NM_016551	TM7SF3	-	124	NA	NA	NA
Exon/CD	chr12	27175126	27175981	NM_004264	MED21	+	99	NA	NA	NA
5'UTR	chr12	27396834	27397388	NM_015000	STK38L	+	34	NA	NA	NA
5'UTR	chr12	27485701	27486023	NM_020183	ARNTL2	+	76	NA	NA	NA
Upstream	chr12	27674075	27674283	NM_003622	PPFIBP1	+	-2865	NA	NA	NA
Upstream	chr12	27676219	27677453	NM_003622	PPFIBP1	+	-208	NA	NA	NA
Intron	chr12	27702786	27703394	NM_003622	PPFIBP1	+	26046	NA	NA	NA
Intron	chr12	27707166	27707603	NM_003622	PPFIBP1	+	30340	NA	NA	NA
Intron	chr12	27707860	27708323	NM_003622	PPFIBP1	+	31047	NA	NA	NA
Intron	chr12	27709042	27709317	NM_003622	PPFIBP1	+	32135	NA	NA	NA
Intron	chr12	27727075	27727240	NM_003622	PPFIBP1	+	50113	NA	NA	NA
Intron	chr12	27768016	27768903	NM_003622	PPFIBP1	+	91415	NA	NA	NA
Intron	chr12	27769606	27770000	NM_003622	PPFIBP1	+	92759	NA	NA	NA
Upstream	chr12	27863238	27863980	NM_001190864	MRPS35	+	-96	NA	NA	NA
5'UTR	chr12	27932480	27934042	NM_020782	KLHL42	+	75	NA	NA	NA
Intron	chr12	27938715	27939208	NM_020782	KLHL42	+	5775	NA	NA	NA
Intron	chr12	28123511	28123740	NM_198965	PTHLH	-	1291	NA	NA	NA
Intron	chr12	28503456	28503896	NM_018318	CCDC91	+	93544	NA	NA	NA
Intron	chr12	29406746	29407281	NM_001271783	FAR2	+	105078	NA	NA	NA
5'UTR	chr12	29533529	29534578	NM_016570	ERGIC2	-	90	NA	NA	NA
Intron	chr12	29849089	29849357	NM_175861	TMTC1	-	88469	NA	NA	NA
Intron	chr12	29851558	29852073	NM_175861	TMTC1	-	85877	NA	NA	NA
Intron	chr12	29935290	29935468	NM_175861	TMTC1	-	2313	NA	NA	NA
5'UTR	chr12	30848469	30849199	NM_006390	IPO8	-	95	NA	NA	NA
Upstream	chr12	30907291	30908174	NM_023925	CAPRIN2	-	-284	NA	NA	NA
5'UTR	chr12	30948647	30949066	NR_040245	LINC00941	+	242	NA	NA	NA
Upstream	chr12	31079266	31079814	NM_001080509	TSPAN11	+	-297	NA	NA	NA
Intron	chr12	31079946	31080171	NM_001080509	TSPAN11	+	221	NA	NA	NA
Intron	chr12	31123801	31124113	NM_001080509	TSPAN11	+	44120	NA	NA	NA
Downstream	chr12	31432492	31432666	NM_001135812	FAM60A	-	46580	NA	NA	NA
Intron	chr12	31437640	31437988	NM_001135812	FAM60A	-	41345	NA	NA	NA
Intron	chr12	31439828	31440077	NM_001135812	FAM60A	-	39207	NA	NA	NA
Intron	chr12	31441641	31442175	NM_001135812	FAM60A	-	37251	NA	NA	NA
Intron	chr12	31443411	31443582	NM_001135812	FAM60A	-	35663	NA	NA	NA
Intron	chr12	31445567	31445768	NM_001135812	FAM60A	-	33492	NA	NA	NA
Intron	chr12	31446975	31447189	NM_001135812	FAM60A	-	32077	NA	NA	NA
Intron	chr12	31451347	31451520	NM_001135812	FAM60A	-	27726	NA	NA	NA
Intron	chr12	31452575	31452764	NM_001135812	FAM60A	-	26490	NA	NA	NA
Intron	chr12	31455337	31455622	NM_001135812	FAM60A	-	23680	NA	NA	NA
Intron	chr12	31455893	31456157	NM_001135812	FAM60A	-	23134	NA	NA	NA
Intron	chr12	31456740	31456983	NM_001135812	FAM60A	-	22298	NA	NA	NA
Intron	chr12	31457514	31457812	NM_001135812	FAM60A	-	21496	NA	NA	NA
Intron	chr12	31458944	31459208	NM_001135812	FAM60A	-	20083	NA	NA	NA
Intron	chr12	31459571	31459990	NM_001135812	FAM60A	-	19379	NA	NA	NA
Intron	chr12	31460620	31460806	NM_001135812	FAM60A	-	18446	NA	NA	NA
Intron	chr12	31461129	31461412	NM_001135812	FAM60A	-	17889	NA	NA	NA
Intron	chr12	31462131	31462366	NM_001135812	FAM60A	-	16911	NA	NA	NA
Intron	chr12	31463005	31463185	NM_001135812	FAM60A	-	16064	NA	NA	NA
Intron	chr12	31464119	31464296	NM_001135812	FAM60A	-	14952	NA	NA	NA
Intron	chr12	31465345	31465614	NM_001135812	FAM60A	-	13680	NA	NA	NA
Intron	chr12	31466898	31467199	NM_001135812	FAM60A	-	12111	NA	NA	NA
Intron	chr12	31468439	31468970	NM_001135812	FAM60A	-	10455	NA	NA	NA
Intron	chr12	31469102	31469704	NM_001135812	FAM60A	-	9756	NA	NA	NA
Intron	chr12	31469863	31470417	NM_001135812	FAM60A	-	9019	NA	NA	NA
Intron	chr12	31470531	31470761	NM_001135812	FAM60A	-	8513	NA	NA	NA
Intron	chr12	31471089	31471484	NM_001135812	FAM60A	-	7873	NA	NA	NA
Intron	chr12	31471659	31472042	NM_001135812	FAM60A	-	7309	NA	NA	NA
Intron	chr12	31472692	31473399	NM_001135812	FAM60A	-	6114	NA	NA	NA
Intron	chr12	31474319	31474702	NM_001135812	FAM60A	-	4649	NA	NA	NA
Intron	chr12	31474899	31475119	NM_001135812	FAM60A	-	4150	NA	NA	NA
Intron	chr12	31476201	31476383	NM_001135812	FAM60A	-	2867	NA	NA	NA
Intron	chr12	31476850	31479555	NM_001135812	FAM60A	-	957	NA	NA	NA
Intron	chr12	31644719	31645096	NM_144973	DENND5B	-	99045	NA	NA	NA
Intron	chr12	31671665	31672233	NM_144973	DENND5B	-	72003	NA	NA	NA
Intron	chr12	31742814	31743998	NM_144973	DENND5B	-	546	NA	NA	NA
Intron	chr12	31812007	31812756	NM_001135864	METTL20	+	12288	NA	NA	NA
Intron	chr12	31881109	31881770	NM_001278411	AMN1	-	669	NA	NA	NA
Upstream	chr12	31881875	31882696	NM_001278411	AMN1	-	-177	NA	NA	NA
Intron	chr12	32111786	32113291	NM_018169	KIAA1551	+	186	NA	NA	NA
Intron	chr12	32114226	32114474	NM_018169	KIAA1551	+	1998	NA	NA	NA
Exon/CD	chr12	32138533	32138731	NM_018169	KIAA1551	+	26280	NA	NA	NA
Intron	chr12	32143090	32143375	NM_018169	KIAA1551	+	30880	NA	NA	NA
Exon/CD	chr12	32259417	32261152	NM_001714	BICD1	+	100	NA	NA	NA
Intron	chr12	32273503	32273733	NM_001714	BICD1	+	13434	NA	NA	NA
Intron	chr12	32292468	32293133	NM_001714	BICD1	+	32616	NA	NA	NA
Intron	chr12	32308873	32309042	NM_001714	BICD1	+	48773	NA	NA	NA
Intron	chr12	32317023	32317196	NM_001714	BICD1	+	56925	NA	NA	NA
Intron	chr12	32417938	32418317	NM_001714	BICD1	+	157943	NA	NA	NA
Intron	chr12	32654829	32655820	NM_139241	FGD4	+	284	NA	NA	NA
Intron	chr12	32740547	32741068	NM_139241	FGD4	+	85767	NA	NA	NA
Intron	chr12	32831837	32833087	NM_005690	DNM1L	+	329	NA	NA	NA
Intron	chr12	32844921	32845242	NM_005690	DNM1L	+	12948	NA	NA	NA
Intron	chr12	32892762	32892963	NM_005690	DNM1L	+	60729	NA	NA	NA
Exon/CD	chr12	32895567	32895772	NM_005690	DNM1L	+	63536	NA	NA	NA
3'UTR	chr12	32896154	32897008	NM_005690	DNM1L	+	64448	NA	NA	NA
Downstream	chr12	32898455	32898780	NM_005690	DNM1L	+	66484	NA	NA	NA
Downstream	chr12	32899104	32899617	NM_001040436	YARS2	-	9527	NA	NA	NA
Exon/CD	chr12	32900092	32900360	NM_001040436	YARS2	-	8661	NA	NA	NA
Intron	chr12	32900829	32901012	NM_001040436	YARS2	-	7967	NA	NA	NA
Intron	chr12	32901194	32901792	NM_001040436	YARS2	-	7394	NA	NA	NA
Intron	chr12	32902028	32902474	NM_001040436	YARS2	-	6636	NA	NA	NA
Intron	chr12	32905691	32905966	NM_001040436	YARS2	-	3059	NA	NA	NA
Exon/CD	chr12	32908004	32909248	NM_001040436	YARS2	-	261	NA	NA	NA
Intron	chr12	39049666	39049924	NM_153634	CPNE8	-	249625	NA	NA	NA
Intron	chr12	39834915	39835442	NM_001173465	KIF21A	-	2014	NA	NA	NA
5'UTR	chr12	39836802	39837075	NM_001173465	KIF21A	-	254	NA	NA	NA
Upstream	chr12	40499486	40499946	NM_052885	SLC2A13	-	-55	NA	NA	NA
Upstream	chr12	40618225	40618947	NM_198578	LRRK2	+	-226	NA	NA	NA
Intron	chr12	41583757	41583987	NM_001164595	PDZRN4	+	1623	NA	NA	NA
Intron	chr12	41671880	41672148	NM_001164595	PDZRN4	+	89765	NA	NA	NA
Intron	chr12	41915593	41916501	NM_001164595	PDZRN4	+	333798	NA	NA	NA
Intron	chr12	42527403	42527611	NM_001099650	GXYLT1	-	11166	NA	NA	NA
Upstream	chr12	42538376	42538981	NM_001099650	GXYLT1	-	-5	NA	NA	NA
Intron	chr12	42631254	42631508	NM_005748	YAF2	-	773	NA	NA	NA
5'UTR	chr12	42631723	42632558	NM_005748	YAF2	-	14	NA	NA	NA
5'UTR	chr12	42719404	42720154	NM_033114	ZCRB1	-	153	NA	NA	NA
Intron	chr12	42720276	42720676	NM_001143787	PPHLN1	+	530	NA	NA	NA
Intron	chr12	42748654	42748837	NM_001143787	PPHLN1	+	28799	NA	NA	NA
Intron	chr12	42763408	42763596	NM_001143787	PPHLN1	+	43556	NA	NA	NA
Intron	chr12	42818445	42818825	NM_001143787	PPHLN1	+	98689	NA	NA	NA
Intron	chr12	42982389	42982574	NM_153026	PRICKLE1	-	1091	NA	NA	NA
3'UTR	chr12	44123765	44123940	NM_001271826	PUS7L	-	28768	NA	NA	NA
Upstream	chr12	44152298	44153144	NM_001114182	IRAK4	+	-25	NA	NA	NA
5'UTR	chr12	44199586	44200704	NM_001242397	TWF1	-	33	NA	NA	NA
Upstream	chr12	44229451	44230398	NM_032256	TMEM117	+	-37	NA	NA	NA
Intron	chr12	44361393	44361703	NM_032256	TMEM117	+	131587	NA	NA	NA
Intron	chr12	44362401	44362760	NM_032256	TMEM117	+	132619	NA	NA	NA
Downstream	chr12	44901013	44901264	NM_001145110	NELL2	-	406573	NA	NA	NA
Intron	chr12	44903321	44903592	NM_001145110	NELL2	-	404255	NA	NA	NA
Intron	chr12	44919493	44919881	NM_001145110	NELL2	-	388024	NA	NA	NA
Intron	chr12	44925166	44925373	NM_001145110	NELL2	-	382442	NA	NA	NA
Intron	chr12	44932829	44933070	NM_001145110	NELL2	-	374762	NA	NA	NA
Intron	chr12	44941804	44942021	NM_001145110	NELL2	-	365799	NA	NA	NA
Intron	chr12	44942382	44942548	NM_001145110	NELL2	-	365246	NA	NA	NA
Intron	chr12	44944459	44944708	NM_001145110	NELL2	-	363128	NA	NA	NA
Intron	chr12	44947390	44947580	NM_001145110	NELL2	-	360226	NA	NA	NA
Intron	chr12	44950808	44951215	NM_001145110	NELL2	-	356700	NA	NA	NA
Intron	chr12	44951965	44952129	NM_001145110	NELL2	-	355664	NA	NA	NA
Intron	chr12	44959397	44959853	NM_001145110	NELL2	-	348086	NA	NA	NA
Intron	chr12	44963050	44963219	NM_001145110	NELL2	-	344577	NA	NA	NA
Intron	chr12	44965604	44966046	NM_001145110	NELL2	-	341886	NA	NA	NA
Intron	chr12	44967566	44967789	NM_001145110	NELL2	-	340034	NA	NA	NA
Intron	chr12	44971592	44971868	NM_001145110	NELL2	-	335981	NA	NA	NA
Intron	chr12	44975161	44975384	NM_001145110	NELL2	-	332439	NA	NA	NA
Intron	chr12	44975513	44976066	NM_001145110	NELL2	-	331922	NA	NA	NA
Intron	chr12	44989627	44989972	NM_001145110	NELL2	-	317912	NA	NA	NA
Intron	chr12	44991456	44991688	NM_001145110	NELL2	-	316139	NA	NA	NA
Intron	chr12	44995571	44995881	NM_001145110	NELL2	-	311985	NA	NA	NA
Intron	chr12	44998377	44998640	NM_001145110	NELL2	-	309203	NA	NA	NA
Intron	chr12	45002054	45002241	NM_001145110	NELL2	-	305564	NA	NA	NA
Intron	chr12	45006010	45006337	NM_001145110	NELL2	-	301538	NA	NA	NA
Intron	chr12	45008075	45008381	NM_001145110	NELL2	-	299483	NA	NA	NA
Intron	chr12	45009758	45009991	NM_001145110	NELL2	-	297837	NA	NA	NA
Intron	chr12	45010522	45010757	NM_001145110	NELL2	-	297072	NA	NA	NA
Intron	chr12	45012994	45013291	NM_001145110	NELL2	-	294569	NA	NA	NA
Intron	chr12	45014478	45014683	NM_001145110	NELL2	-	293131	NA	NA	NA
Intron	chr12	45016365	45016533	NM_001145110	NELL2	-	291262	NA	NA	NA
Intron	chr12	45019298	45019537	NM_001145110	NELL2	-	288294	NA	NA	NA
Intron	chr12	45022352	45022592	NM_001145110	NELL2	-	285239	NA	NA	NA
Intron	chr12	45023883	45024149	NM_001145110	NELL2	-	283695	NA	NA	NA
Intron	chr12	45024474	45024875	NM_001145110	NELL2	-	283037	NA	NA	NA
Intron	chr12	45032743	45033104	NM_001145110	NELL2	-	274788	NA	NA	NA
Intron	chr12	45035843	45036076	NM_001145110	NELL2	-	271752	NA	NA	NA
Intron	chr12	45043233	45043654	NM_001145110	NELL2	-	264268	NA	NA	NA
Intron	chr12	45044397	45045119	NM_001145110	NELL2	-	262953	NA	NA	NA
Intron	chr12	45045796	45046083	NM_001145110	NELL2	-	261772	NA	NA	NA
Intron	chr12	45046357	45046611	NM_001145110	NELL2	-	261227	NA	NA	NA
Intron	chr12	45046801	45047046	NM_001145110	NELL2	-	260788	NA	NA	NA
Intron	chr12	45048432	45048949	NM_001145110	NELL2	-	259021	NA	NA	NA
Intron	chr12	45049243	45049432	NM_001145110	NELL2	-	258374	NA	NA	NA
Intron	chr12	45051012	45051193	NM_001145110	NELL2	-	256609	NA	NA	NA
Intron	chr12	45053448	45054007	NM_001145110	NELL2	-	253984	NA	NA	NA
Intron	chr12	45055507	45055856	NM_001145110	NELL2	-	252030	NA	NA	NA
Intron	chr12	45061373	45061630	NM_001145110	NELL2	-	246210	NA	NA	NA
Intron	chr12	45063150	45063368	NM_001145110	NELL2	-	244452	NA	NA	NA
Intron	chr12	45065480	45065772	NM_001145110	NELL2	-	242085	NA	NA	NA
Intron	chr12	45065913	45066121	NM_001145110	NELL2	-	241694	NA	NA	NA
Intron	chr12	45066830	45067002	NM_001145110	NELL2	-	240795	NA	NA	NA
Intron	chr12	45074665	45074834	NM_001145110	NELL2	-	232962	NA	NA	NA
Intron	chr12	45081597	45081787	NM_001145110	NELL2	-	226019	NA	NA	NA
Intron	chr12	45083875	45084093	NM_001145110	NELL2	-	223727	NA	NA	NA
Intron	chr12	45085164	45085407	NM_001145110	NELL2	-	222426	NA	NA	NA
Intron	chr12	45088412	45088648	NM_001145110	NELL2	-	219181	NA	NA	NA
Intron	chr12	45090307	45090485	NM_001145110	NELL2	-	217315	NA	NA	NA
Intron	chr12	45092758	45092939	NM_001145110	NELL2	-	214863	NA	NA	NA
Intron	chr12	45093667	45093859	NM_001145110	NELL2	-	213948	NA	NA	NA
Intron	chr12	45095157	45095344	NM_001145110	NELL2	-	212461	NA	NA	NA
Intron	chr12	45097469	45097987	NM_001145110	NELL2	-	209983	NA	NA	NA
Intron	chr12	45098124	45098288	NM_001145110	NELL2	-	209505	NA	NA	NA
Intron	chr12	45099108	45099272	NM_001145110	NELL2	-	208521	NA	NA	NA
Intron	chr12	45103456	45103706	NM_001145110	NELL2	-	204130	NA	NA	NA
Intron	chr12	45105609	45106059	NM_001145110	NELL2	-	201877	NA	NA	NA
Intron	chr12	45107699	45108425	NM_001145110	NELL2	-	199649	NA	NA	NA
Intron	chr12	45110350	45110542	NM_001145110	NELL2	-	197265	NA	NA	NA
Intron	chr12	45110861	45111223	NM_001145110	NELL2	-	196669	NA	NA	NA
Intron	chr12	45111472	45111700	NM_001145110	NELL2	-	196125	NA	NA	NA
Intron	chr12	45112059	45112429	NM_001145110	NELL2	-	195467	NA	NA	NA
Intron	chr12	45112891	45113251	NM_001145110	NELL2	-	194640	NA	NA	NA
Intron	chr12	45113923	45114121	NM_001145110	NELL2	-	193689	NA	NA	NA
Intron	chr12	45116380	45116591	NM_001145110	NELL2	-	191226	NA	NA	NA
Intron	chr12	45116979	45117148	NM_001145110	NELL2	-	190648	NA	NA	NA
Intron	chr12	45117417	45117599	NM_001145110	NELL2	-	190203	NA	NA	NA
Intron	chr12	45117742	45117931	NM_001145110	NELL2	-	189875	NA	NA	NA
Intron	chr12	45118054	45118263	NM_001145110	NELL2	-	189553	NA	NA	NA
Intron	chr12	45118396	45118745	NM_001145110	NELL2	-	189141	NA	NA	NA
Intron	chr12	45121404	45121715	NM_001145110	NELL2	-	186152	NA	NA	NA
Intron	chr12	45121876	45122111	NM_001145110	NELL2	-	185718	NA	NA	NA
Intron	chr12	45123217	45123430	NM_001145110	NELL2	-	184388	NA	NA	NA
Intron	chr12	45124255	45124482	NM_001145110	NELL2	-	183343	NA	NA	NA
Intron	chr12	45125374	45125597	NM_001145110	NELL2	-	182226	NA	NA	NA
Intron	chr12	45126305	45127104	NM_001145110	NELL2	-	181007	NA	NA	NA
Intron	chr12	45127265	45127639	NM_001145110	NELL2	-	180259	NA	NA	NA
Intron	chr12	45128888	45129144	NM_001145110	NELL2	-	178695	NA	NA	NA
Intron	chr12	45129312	45129797	NM_001145110	NELL2	-	178157	NA	NA	NA
Intron	chr12	45130662	45131383	NM_001145110	NELL2	-	176689	NA	NA	NA
Intron	chr12	45131653	45131891	NM_001145110	NELL2	-	175939	NA	NA	NA
Intron	chr12	45132783	45133007	NM_001145110	NELL2	-	174816	NA	NA	NA
Intron	chr12	45133684	45134063	NM_001145110	NELL2	-	173838	NA	NA	NA
Intron	chr12	45141677	45141893	NM_001145110	NELL2	-	165926	NA	NA	NA
Intron	chr12	45143235	45143399	NM_001145110	NELL2	-	164394	NA	NA	NA
Intron	chr12	45144821	45145025	NM_001145110	NELL2	-	162788	NA	NA	NA
Intron	chr12	45146239	45146730	NM_001145110	NELL2	-	161227	NA	NA	NA
Intron	chr12	45150173	45150503	NM_001145110	NELL2	-	157373	NA	NA	NA
Intron	chr12	45150607	45150837	NM_001145110	NELL2	-	156989	NA	NA	NA
Intron	chr12	45158258	45158619	NM_001145110	NELL2	-	149273	NA	NA	NA
Intron	chr12	45162048	45162597	NM_001145110	NELL2	-	145389	NA	NA	NA
Intron	chr12	45162893	45163172	NM_001145110	NELL2	-	144679	NA	NA	NA
Intron	chr12	45164683	45164946	NM_001145110	NELL2	-	142897	NA	NA	NA
Intron	chr12	45165486	45165652	NM_001145110	NELL2	-	142142	NA	NA	NA
Intron	chr12	45166327	45166799	NM_001145110	NELL2	-	141148	NA	NA	NA
Intron	chr12	45167787	45168167	NM_001145110	NELL2	-	139734	NA	NA	NA
Exon/CD	chr12	45168400	45168659	NM_001145110	NELL2	-	139182	NA	NA	NA
Intron	chr12	45169454	45170091	NM_001145110	NELL2	-	137939	NA	NA	NA
Intron	chr12	45170323	45170619	NM_001145110	NELL2	-	137240	NA	NA	NA
Exon/CD	chr12	45170762	45170928	NM_001145110	NELL2	-	136866	NA	NA	NA
Intron	chr12	45172982	45173506	NM_001145110	NELL2	-	134467	NA	NA	NA
Intron	chr12	45173681	45173993	NM_001145110	NELL2	-	133874	NA	NA	NA
Intron	chr12	45174459	45174652	NM_001145110	NELL2	-	133156	NA	NA	NA
Intron	chr12	45174798	45175086	NM_001145110	NELL2	-	132769	NA	NA	NA
Intron	chr12	45175247	45176578	NM_001145110	NELL2	-	131799	NA	NA	NA
Intron	chr12	45176980	45178056	NM_001145110	NELL2	-	130193	NA	NA	NA
Intron	chr12	45181162	45181337	NM_001145110	NELL2	-	126462	NA	NA	NA
Intron	chr12	45182107	45183243	NM_001145110	NELL2	-	125036	NA	NA	NA
Intron	chr12	45185607	45185821	NM_001145110	NELL2	-	121997	NA	NA	NA
Intron	chr12	45188576	45188831	NM_001145110	NELL2	-	119008	NA	NA	NA
Intron	chr12	45192476	45192640	NM_001145110	NELL2	-	115153	NA	NA	NA
Intron	chr12	45196842	45197037	NM_001145110	NELL2	-	110772	NA	NA	NA
Intron	chr12	45197224	45197846	NM_001145110	NELL2	-	110176	NA	NA	NA
Intron	chr12	45198414	45198964	NM_001145110	NELL2	-	109022	NA	NA	NA
Intron	chr12	45199611	45200199	NM_001145110	NELL2	-	107806	NA	NA	NA
Intron	chr12	45200349	45200526	NM_001145110	NELL2	-	107274	NA	NA	NA
Intron	chr12	45201449	45202079	NM_001145110	NELL2	-	105947	NA	NA	NA
Intron	chr12	45202548	45203123	NM_001145110	NELL2	-	104876	NA	NA	NA
Intron	chr12	45203480	45203649	NM_001145110	NELL2	-	104147	NA	NA	NA
Intron	chr12	45204232	45204761	NM_001145110	NELL2	-	103215	NA	NA	NA
Intron	chr12	45205494	45205659	NM_001145110	NELL2	-	102135	NA	NA	NA
Intron	chr12	45207530	45207735	NM_001145110	NELL2	-	100079	NA	NA	NA
Exon/CD	chr12	45209651	45209946	NM_001145110	NELL2	-	97913	NA	NA	NA
Intron	chr12	45210813	45211054	NM_001145110	NELL2	-	96778	NA	NA	NA
Intron	chr12	45211543	45211800	NM_001145110	NELL2	-	96040	NA	NA	NA
Intron	chr12	45212325	45212489	NM_001145110	NELL2	-	95304	NA	NA	NA
Intron	chr12	45212893	45213409	NM_001145110	NELL2	-	94560	NA	NA	NA
Intron	chr12	45214429	45214593	NM_001145110	NELL2	-	93200	NA	NA	NA
Intron	chr12	45215207	45215601	NM_001145110	NELL2	-	92307	NA	NA	NA
Intron	chr12	45220353	45221017	NM_001145110	NELL2	-	87026	NA	NA	NA
Intron	chr12	45222146	45222353	NM_001145110	NELL2	-	85462	NA	NA	NA
Intron	chr12	45222579	45222978	NM_001145110	NELL2	-	84933	NA	NA	NA
Intron	chr12	45223216	45223700	NM_001145110	NELL2	-	84253	NA	NA	NA
Intron	chr12	45224877	45225165	NM_001145110	NELL2	-	82690	NA	NA	NA
Intron	chr12	45225755	45226268	NM_001145110	NELL2	-	81700	NA	NA	NA
Intron	chr12	45226524	45227055	NM_001145110	NELL2	-	80922	NA	NA	NA
Intron	chr12	45229513	45230550	NM_001145110	NELL2	-	77680	NA	NA	NA
Intron	chr12	45231084	45232339	NM_001145110	NELL2	-	76000	NA	NA	NA
Intron	chr12	45233148	45233860	NM_001145110	NELL2	-	74207	NA	NA	NA
Intron	chr12	45234435	45234932	NM_001145110	NELL2	-	73028	NA	NA	NA
Intron	chr12	45235220	45235767	NM_001145110	NELL2	-	72218	NA	NA	NA
Intron	chr12	45236049	45237525	NM_001145110	NELL2	-	70924	NA	NA	NA
Intron	chr12	45237684	45239370	NM_001145110	NELL2	-	69184	NA	NA	NA
Intron	chr12	45239850	45240196	NM_001145110	NELL2	-	67688	NA	NA	NA
Intron	chr12	45240394	45240779	NM_001145110	NELL2	-	67125	NA	NA	NA
Intron	chr12	45240957	45241603	NM_001145110	NELL2	-	66431	NA	NA	NA
Intron	chr12	45242346	45242764	NM_001145110	NELL2	-	65156	NA	NA	NA
Intron	chr12	45243274	45243794	NM_001145110	NELL2	-	64177	NA	NA	NA
Intron	chr12	45244077	45244308	NM_001145110	NELL2	-	63519	NA	NA	NA
Intron	chr12	45244472	45244703	NM_001145110	NELL2	-	63124	NA	NA	NA
Intron	chr12	45245322	45246106	NM_001145110	NELL2	-	61997	NA	NA	NA
Intron	chr12	45246226	45246682	NM_001145110	NELL2	-	61257	NA	NA	NA
Intron	chr12	45247572	45248025	NM_001145110	NELL2	-	59913	NA	NA	NA
Intron	chr12	45248629	45249055	NM_001145110	NELL2	-	58869	NA	NA	NA
Intron	chr12	45249263	45249722	NM_001145110	NELL2	-	58219	NA	NA	NA
Intron	chr12	45250692	45251090	NM_001145110	NELL2	-	56820	NA	NA	NA
Intron	chr12	45251501	45252419	NM_001145110	NELL2	-	55751	NA	NA	NA
Intron	chr12	45252870	45253090	NM_001145110	NELL2	-	54731	NA	NA	NA
Intron	chr12	45253564	45253795	NM_001145110	NELL2	-	54032	NA	NA	NA
Intron	chr12	45254368	45254566	NM_001145110	NELL2	-	53244	NA	NA	NA
Intron	chr12	45254986	45255610	NM_001145110	NELL2	-	52413	NA	NA	NA
Intron	chr12	45255784	45256054	NM_001145110	NELL2	-	51792	NA	NA	NA
Intron	chr12	45256447	45256753	NM_001145110	NELL2	-	51111	NA	NA	NA
Intron	chr12	45257114	45257393	NM_001145110	NELL2	-	50458	NA	NA	NA
Intron	chr12	45257736	45258263	NM_001145110	NELL2	-	49712	NA	NA	NA
Intron	chr12	45258394	45258592	NM_001145110	NELL2	-	49218	NA	NA	NA
Intron	chr12	45260056	45260513	NM_001145110	NELL2	-	47427	NA	NA	NA
Intron	chr12	45261264	45261618	NM_001145110	NELL2	-	46270	NA	NA	NA
Intron	chr12	45262941	45263146	NM_001145110	NELL2	-	44668	NA	NA	NA
Intron	chr12	45263354	45264127	NM_001145110	NELL2	-	43971	NA	NA	NA
Intron	chr12	45264478	45264965	NM_001145110	NELL2	-	42990	NA	NA	NA
Intron	chr12	45265100	45272021	NM_001145110	NELL2	-	39151	NA	NA	NA
Intron	chr12	45278984	45280187	NM_001145110	NELL2	-	28126	NA	NA	NA
Intron	chr12	45280652	45280816	NM_001145110	NELL2	-	26977	NA	NA	NA
Intron	chr12	45282495	45282748	NM_001145110	NELL2	-	25090	NA	NA	NA
Intron	chr12	45282930	45284102	NM_001145110	NELL2	-	24195	NA	NA	NA
Intron	chr12	45442227	45442443	NM_001004329	DBX2	-	2547	NA	NA	NA
Intron	chr12	45442628	45442825	NM_001004329	DBX2	-	2156	NA	NA	NA
Intron	chr12	45442963	45443754	NM_001004329	DBX2	-	1524	NA	NA	NA
5'UTR	chr12	45444679	45444898	NM_001004329	DBX2	-	94	NA	NA	NA
5'UTR	chr12	45608914	45610696	NM_001142679	ANO6	+	36	NA	NA	NA
Intron	chr12	45610798	45610975	NM_001142679	ANO6	+	1117	NA	NA	NA
Intron	chr12	45612975	45613301	NM_001142679	ANO6	+	3369	NA	NA	NA
Intron	chr12	45614677	45614848	NM_001142679	ANO6	+	4993	NA	NA	NA
Intron	chr12	45618569	45619221	NM_001142679	ANO6	+	9126	NA	NA	NA
Intron	chr12	45624322	45624486	NM_001142679	ANO6	+	14635	NA	NA	NA
Intron	chr12	45625334	45625675	NM_001142679	ANO6	+	15735	NA	NA	NA
Intron	chr12	45627746	45627912	NM_001142679	ANO6	+	18060	NA	NA	NA
Intron	chr12	45628171	45628446	NM_001142679	ANO6	+	18539	NA	NA	NA
Intron	chr12	45628973	45630027	NM_001142679	ANO6	+	19731	NA	NA	NA
Intron	chr12	45661607	45661868	NM_001142679	ANO6	+	51968	NA	NA	NA
Intron	chr12	45662257	45663116	NM_001142679	ANO6	+	52917	NA	NA	NA
Intron	chr12	45728390	45728628	NM_001142679	ANO6	+	118740	NA	NA	NA
3'UTR	chr12	46119431	46119654	NR_028408	LINC00938	-	2162	NA	NA	NA
3'UTR	chr12	46120470	46120634	NR_028408	LINC00938	-	1152	NA	NA	NA
Upstream	chr12	46120761	46124099	NR_028408	LINC00938	-	-726	NA	NA	NA
Intron	chr12	46124206	46124821	NM_152641	ARID2	+	894	NA	NA	NA
Intron	chr12	46125314	46125518	NM_152641	ARID2	+	1797	NA	NA	NA
Intron	chr12	46126709	46126928	NM_152641	ARID2	+	3199	NA	NA	NA
Intron	chr12	46127640	46127878	NM_152641	ARID2	+	4140	NA	NA	NA
Intron	chr12	46136348	46136574	NM_152641	ARID2	+	12842	NA	NA	NA
Intron	chr12	46138795	46138993	NM_152641	ARID2	+	15275	NA	NA	NA
Intron	chr12	46155599	46155872	NM_152641	ARID2	+	32116	NA	NA	NA
Intron	chr12	46163541	46163740	NM_152641	ARID2	+	40021	NA	NA	NA
Intron	chr12	46165869	46166702	NM_152641	ARID2	+	42666	NA	NA	NA
Intron	chr12	46168566	46168744	NM_152641	ARID2	+	45036	NA	NA	NA
Intron	chr12	46186514	46186680	NM_152641	ARID2	+	62978	NA	NA	NA
Intron	chr12	46191355	46191539	NM_152641	ARID2	+	67828	NA	NA	NA
Intron	chr12	46193134	46193322	NM_152641	ARID2	+	69609	NA	NA	NA
Intron	chr12	46201764	46201937	NM_152641	ARID2	+	78231	NA	NA	NA
Intron	chr12	46223836	46224000	NM_152641	ARID2	+	100299	NA	NA	NA
Intron	chr12	46254031	46254255	NM_152641	ARID2	+	130524	NA	NA	NA
Intron	chr12	46282031	46282327	NM_152641	ARID2	+	158560	NA	NA	NA
Intron	chr12	46290727	46290891	NM_152641	ARID2	+	167190	NA	NA	NA
Intron	chr12	46356827	46357031	NM_004719	SCAF11	-	27472	NA	NA	NA
Intron	chr12	46364310	46364602	NM_004719	SCAF11	-	19945	NA	NA	NA
Intron	chr12	46365042	46365486	NM_004719	SCAF11	-	19137	NA	NA	NA
Intron	chr12	46367046	46367210	NM_004719	SCAF11	-	17273	NA	NA	NA
Intron	chr12	46370852	46371026	NM_004719	SCAF11	-	13462	NA	NA	NA
Intron	chr12	46373202	46373520	NM_004719	SCAF11	-	11040	NA	NA	NA
Intron	chr12	46378136	46378349	NM_004719	SCAF11	-	6159	NA	NA	NA
Upstream	chr12	46383618	46386088	NM_004719	SCAF11	-	-452	NA	NA	NA
Intron	chr12	46611574	46611952	NM_001278388	SLC38A1	-	51445	NA	NA	NA
Exon/CD	chr12	46633474	46633663	NM_001278388	SLC38A1	-	29640	NA	NA	NA
Intron	chr12	46634710	46634993	NM_001278388	SLC38A1	-	28357	NA	NA	NA
Intron	chr12	46636295	46636490	NM_001278388	SLC38A1	-	26816	NA	NA	NA
Intron	chr12	46639207	46639409	NM_001278388	SLC38A1	-	23900	NA	NA	NA
Intron	chr12	46654082	46654260	NM_001278388	SLC38A1	-	9037	NA	NA	NA
Intron	chr12	46654950	46655164	NM_001278388	SLC38A1	-	8151	NA	NA	NA
Intron	chr12	46657418	46657685	NM_001278388	SLC38A1	-	5657	NA	NA	NA
Intron	chr12	46659320	46659575	NM_001278388	SLC38A1	-	3761	NA	NA	NA
Intron	chr12	46661006	46661748	NM_001278388	SLC38A1	-	1831	NA	NA	NA
5'UTR	chr12	46661859	46663136	NM_001278388	SLC38A1	-	711	NA	NA	NA
Exon/CD	chr12	46750843	46767006	NM_018976	SLC38A2	-	7721	NA	NA	NA
Upstream	chr12	46767952	46768196	NM_018976	SLC38A2	-	-1429	NA	NA	NA
Intron	chr12	47164101	47164449	NM_018018	SLC38A4	-	55505	NA	NA	NA
Upstream	chr12	47473437	47475122	NM_181847	AMIGO2	-	-545	NA	NA	NA
Upstream	chr12	47477346	47477637	NM_181847	AMIGO2	-	-3757	NA	NA	NA
Intron	chr12	47617197	47617668	NM_138371	PCED1B	+	7381	NA	NA	NA
5'UTR	chr12	48099398	48100275	NM_001146075	RPAP3	-	8	NA	NA	NA
Intron	chr12	48135087	48135383	NM_001098531	RAPGEF3	-	17654	NA	NA	NA
Upstream	chr12	48152819	48153059	NM_001098531	RAPGEF3	-	-50	NA	NA	NA
Upstream	chr12	48162174	48162449	NM_017842	SLC48A1	+	-4655	NA	NA	NA
5'UTR	chr12	48166746	48167294	NM_017842	SLC48A1	+	54	NA	NA	NA
Intron	chr12	48167756	48167938	NM_017842	SLC48A1	+	881	NA	NA	NA
Intron	chr12	48171197	48171437	NM_017842	SLC48A1	+	4351	NA	NA	NA
Intron	chr12	48173164	48173453	NM_017842	SLC48A1	+	6342	NA	NA	NA
3'UTR	chr12	48174650	48174818	NM_017842	SLC48A1	+	7768	NA	NA	NA
3'UTR	chr12	48175031	48175697	NM_017842	SLC48A1	+	8398	NA	NA	NA
3'UTR	chr12	48175810	48176080	NM_017842	SLC48A1	+	8979	NA	NA	NA
3'UTR	chr12	48177054	48177238	NM_015401	HDAC7	-	36617	NA	NA	NA
Intron	chr12	48178517	48178910	NM_015401	HDAC7	-	35050	NA	NA	NA
Intron	chr12	48179795	48180227	NM_015401	HDAC7	-	33752	NA	NA	NA
Intron	chr12	48181893	48182156	NM_015401	HDAC7	-	31739	NA	NA	NA
Exon/CD	chr12	48192381	48192895	NM_015401	HDAC7	-	21125	NA	NA	NA
Intron	chr12	48193895	48194101	NM_015401	HDAC7	-	19765	NA	NA	NA
Intron	chr12	48204438	48204703	NM_015401	HDAC7	-	9193	NA	NA	NA
Intron	chr12	48205125	48205289	NM_015401	HDAC7	-	8556	NA	NA	NA
Intron	chr12	48206640	48206882	NM_015401	HDAC7	-	7002	NA	NA	NA
Intron	chr12	48207311	48207550	NM_015401	HDAC7	-	6333	NA	NA	NA
Intron	chr12	48211039	48211445	NM_015401	HDAC7	-	2521	NA	NA	NA
Intron	chr12	48213004	48213500	NM_015401	HDAC7	-	511	NA	NA	NA
Upstream	chr12	48213697	48214999	NM_015401	HDAC7	-	-585	NA	NA	NA
Intron	chr12	48357136	48357757	NM_024056	TMEM106C	+	117	NA	NA	NA
5'UTR	chr12	48499424	48500244	NM_001166686	PFKM	+	179	NA	NA	NA
Intron	chr12	48512764	48513330	NM_001166686	PFKM	+	13392	NA	NA	NA
Intron	chr12	48538316	48538518	NM_001166686	PFKM	+	38762	NA	NA	NA
5'UTR	chr12	48550904	48551615	NM_024095	ASB8	-	118	NA	NA	NA
Intron	chr12	48744277	48744703	NM_001172682	ZNF641	-	539	NA	NA	NA
Upstream	chr12	48744947	48745414	NM_001172682	ZNF641	-	-151	NA	NA	NA
Upstream	chr12	49048716	49048887	NR_031623	MIR1291	-	-488	NA	NA	NA
Upstream	chr12	49061464	49061956	NR_002951	SNORA2B	-	-334	NA	NA	NA
3'UTR	chr12	49086477	49086672	NM_001240	CCNT1	-	24207	NA	NA	NA
Intron	chr12	49089214	49089637	NM_001240	CCNT1	-	21356	NA	NA	NA
Intron	chr12	49103185	49103737	NM_001240	CCNT1	-	7320	NA	NA	NA
5'UTR	chr12	49109854	49111599	NM_001240	CCNT1	-	55	NA	NA	NA
Intron	chr12	49208470	49209518	NM_001206917	CACNB3	+	780	NA	NA	NA
Intron	chr12	49209836	49210093	NM_001206917	CACNB3	+	1750	NA	NA	NA
Intron	chr12	49211953	49212394	NM_001206917	CACNB3	+	3959	NA	NA	NA
Exon/CD	chr12	49221527	49221795	NM_001206917	CACNB3	+	13447	NA	NA	NA
3'UTR	chr12	49222133	49222453	NM_001206917	CACNB3	+	14079	NA	NA	NA
Downstream	chr12	49223278	49223612	NM_004818	DDX23	-	22512	NA	NA	NA
Intron	chr12	49227795	49227959	NM_004818	DDX23	-	18080	NA	NA	NA
Intron	chr12	49231928	49232092	NM_004818	DDX23	-	13947	NA	NA	NA
Upstream	chr12	49245469	49246575	NM_004818	DDX23	-	-65	NA	NA	NA
5'UTR	chr12	49259449	49259821	NM_014470	RND1	-	18	NA	NA	NA
Intron	chr12	49318491	49319502	NM_016594	FKBP11	-	334	NA	NA	NA
Intron	chr12	49349074	49349365	NM_001659	ARF3	-	2033	NA	NA	NA
Intron	chr12	49350084	49351753	NM_001659	ARF3	-	334	NA	NA	NA
Exon/CD	chr12	49391929	49392114	NM_015086	DDN	-	1067	NA	NA	NA
Intron	chr12	49392458	49392733	NM_015086	DDN	-	493	NA	NA	NA
Upstream	chr12	49393223	49393967	NM_015086	DDN	-	-507	NA	NA	NA
Intron	chr12	49409166	49409340	NM_002733	PRKAG1	-	3376	NA	NA	NA
[truncated: 51,016 more rows]
