# Supplementary material for: Cooperation of cancer drivers with regulatory germline variants shapes clinical outcomes
Source: Nat Commun. 2019 Sep 11;10:4128. doi: 10.1038/s41467-019-12071-2 (PMC6739408; doi:10.1038/s41467-019-12071-2)
Supplement: Supplementary file 11 — Supplementary Data 9 [file 41467_2019_12071_MOESM11_ESM.xlsx]

## Sheet: Supplementary_Data_9
Supplementary Data 9: Correlation of MYBL2 expression with the expression of genes given in Supplementary Data 6 that exhibit MYBL2 promoter binding.
Entrez ID	Gene Symbol	P-Value	Pearson Corr.	Bonferroni				Not represented on microarry platform
4605	MYBL2	0	1	0				C1orf106
899	CCNF	1.039e-36	0.79	2.00662e-32				C7orf60
332	BIRC5	1.237e-34	0.776	2.38902e-30				KIAA1984-AS1
9212	AURKB	6.825e-31	0.747	1.31811e-26				SCAND3
4288	MKI67	3.501e-23	0.672	6.76148e-19
55771	PRR11	2.983e-21	0.649	5.76107e-17
10112	KIF20A	2.321e-20	0.638	4.48255e-16
150468	CKAP2L	1.009e-15	0.571	1.94868e-11
27250	PDCD4	2.585e-13	-0.528	4.99241e-09
84722	PSRC1	1.753e-12	0.512	3.38557e-08
1033	CDKN3	1.559e-11	0.493	3.0109e-07
56204	FAM214A	5.519e-11	-0.481	1.06588e-06
80119	PIF1	4.425e-09	0.436	8.546e-05
79745	CLIP4	2.961e-06	-0.354	0.0571858
374986	FAM73A	4.718e-06	-0.347	0.0911187
7804	LRP8	8.741e-06	0.337	0.168815
414918	DENND6B	1.172e-05	-0.333	0.226348
5501	PPP1CC	2.01e-05	0.324	0.388191
6907	TBL1X	2.46e-05	0.321	0.4751
54813	KLHL28	8.912e-05	-0.299	1.72117
253558	LCLAT1	0.0001469	0.29	2.83708
10097	ACTR2	0.0005088	0.267	9.82645
728568	C12orf73	0.0006326	0.263	12.2174
196500	PIANP	0.002	0.235	38.626
100129482	ZNF37BP	0.002	-0.234	38.626
283431	GAS2L3	0.003	0.227	57.939
124976	SPNS2	0.011	0.196	212.443
127933	UHMK1	0.026	0.173	502.138
1789	DNMT3B	0.039	0.16	753.207
9586	CREB5	0.056	0.149	1081.53
80321	CEP70	0.078	-0.137	1506.41
26258	BLOC1S6	0.09	-0.132	1738.17
10644	IGF2BP2	0.133	0.117	2568.63
192683	SCAMP5	0.136	0.116	2626.57
54956	PARP16	0.141	0.115	2723.13
127253	TYW3	0.15	0.112	2896.95
10787	NCKAP1	0.151	-0.112	2916.26
90139	TSPAN18	0.183	-0.104	3534.28
55819	RNF130	0.266	-0.087	5137.26
607	BCL9	0.27	0.086	5214.51
140609	NEK7	0.282	-0.084	5446.27
8804	CREG1	0.29	-0.083	5600.77
64753	CCDC136	0.32	0.078	6180.16
148534	TMEM56	0.435	0.061	8401.16
1191	CLU	0.64	-0.037	12360.3
400954	EML6	0.867	0.013	16744.4
