# Supplementary material for: Cooperation of cancer drivers with regulatory germline variants shapes clinical outcomes
Source: Nat Commun. 2019 Sep 11;10:4128. doi: 10.1038/s41467-019-12071-2 (PMC6739408; doi:10.1038/s41467-019-12071-2)
Supplement: Supplementary file 12 — Supplementary Data 10 [file 41467_2019_12071_MOESM12_ESM.xlsx]

## Sheet: Supplementary_Data_10
Supplementary Data 10: Significance levels of the listed genes for association with overall patient survival stratifying patients by median expression in a microarray dataset of 166 primary Ewing sarcomas with matched clinical annotation.
Entrez ID	Gene Symbol	P-Value	Bonferroni	Holm	Hommel	Hochberg
27250	PDCD4	0.0002057	1	1	1	1
899	CCNF	0.0004009	1	1	1	1
4605	MYBL2	0.001	1	1	1	1
55771	PRR11	0.002	1	1	1	1
54813	KLHL28	0.002	1	1	1	1
56204	FAM214A	0.005	1	1	1	1
192683	SCAMP5	0.006	1	1	1	1
332	BIRC5	0.008	1	1	1	1
84722	PSRC1	0.016	1	1	1	1
374986	FAM73A	0.016	1	1	1	1
9212	AURKB	0.024	1	1	1	1
9586	CREB5	0.026	1	1	1	1
10112	KIF20A	0.033	1	1	1	1
6907	TBL1X	0.035	1	1	1	1
79745	CLIP4	0.042	1	1	1	1
124976	SPNS2	0.046	1	1	1	1
4288	MKI67	0.048	1	1	1	1
414918	DENND6B	0.061	1	1	1	1
80119	PIF1	0.065	1	1	1	1
1191	CLU	0.07	1	1	1	1
10787	NCKAP1	0.081	1	1	1	1
7804	LRP8	0.092	1	1	1	1
150468	CKAP2L	0.097	1	1	1	1
5501	PPP1CC	0.102	1	1	1	1
10097	ACTR2	0.116	1	1	1	1
54956	PARP16	0.12	1	1	1	1
10644	IGF2BP2	0.169	1	1	1	1
55819	RNF130	0.213	1	1	1	1
8804	CREG1	0.284	1	1	1	1
90139	TSPAN18	0.307	1	1	1	1
196500	PIANP	0.347	1	1	1	1
607	BCL9	0.396	1	1	1	1
100129482	ZNF37BP	0.507	1	1	1	1
1033	CDKN3	0.556	1	1	1	1
127253	TYW3	0.583	1	1	1	1
400954	EML6	0.593	1	1	1	1
140609	NEK7	0.595	1	1	1	1
728568	c12orf73	0.644	1	1	1	1
253558	LCLAT1	0.672	1	1	1	1
80321	CEP70	0.69	1	1	1	1
283431	GAS2L3	0.703	1	1	1	1
26258	BLOC1S6	0.724	1	1	1	1
148534	TMEM56	0.817	1	1	1	1
127933	UHMK1	0.828	1	1	1	1
64753	CCDC136	0.841	1	1	1	1
1789	DNMT3B	0.865	1	1	1	1
