# Supplementary material for: Cooperation of cancer drivers with regulatory germline variants shapes clinical outcomes
Source: Nat Commun. 2019 Sep 11;10:4128. doi: 10.1038/s41467-019-12071-2 (PMC6739408; doi:10.1038/s41467-019-12071-2)
Supplement: Supplementary file 13 — Supplementary Data 11 [file 41467_2019_12071_MOESM13_ESM.xlsx]

## Sheet: Supplementary_Data_11
Supplementary Data 11: Oligonucleotide sequences.
siRNAs
		Sense (5´-3´)	Antisense (5´-3´)
Negative Control	Sigma-Aldrich MISSION® siRNA Universal Negative Control #1	No sequence given	No sequence given
MYBL2	siRNA #1	GCAGAGGACAGUAUCAACAtt	CGUCUCCUGUCAUAGUUGUtt
	siRNA #2	GAUCUGGAUGAGCUGCACUtt	CUAGACCUACUCGACGUGAtt
	siRNA #4	CGAGCUGGUUAAGAAGUAUtt	GCUCGACCAAUUCUUCAUAat
	siRNA #6	AGAAGUACUCCAUGGACAAtt	UCUUCAUGAGGUACCUGUUga
CCNF	siRNA #1	GGAGGACAGAUGUGUCAGAtt	UCUGACACAUCUGUCCUCCtt
	siRNA #2	UAGCCUACCUCUACAAUGAtt	UCAUUGUAGAGGUAGGCUAtt
BIRC5	siRNA #1	GCAUUCGUCCGGUUGCGCUtt	AGCGCAACCGGACGAAUGCtt
	siRNA #2	GAAUUUGAGGAAACUGCGAtt	UCGCAGUUUCCUCAAAUUCtt
AURKB	siRNA #1	CGCGGCACUUCACAAUUGAtt	UCAAUUGUGAAGUGCCGCGtt
	siRNA #2	GGUGAUGGAGAAUAGCAGUtt	ACUGCUAUUCUCCAUCACCtt
shRNAs
		TOP (5´-3´)	BOTTOM (5´-3´)
Negative Control	shRNA #1	CCGGCAACAAGATGAAGAGCACCAACTCGAGTTGGTGCTCTTCATCTTGTTGTTTTT	AATTAAAAACAACAAGATGAAGAGCACCAACTCGAGTTGGTGCTCTTCATCTTGTTG
MYBL2	shRNA #4	CCGGCTCGAGCTGGTTAAGAAGTATCTCGAGATACTTCTTAACCAGCTCGAGTTTTT	AATTAAAAACTCGAGCTGGTTAAGAAGTATCTCGAGATACTTCTTAACCAGCTCGAG
	shRNA #6	CCGGCCAGAAGTACTCCATGGACAACTCGAGTTGTCCATGGAGTACTTCTGGTTTTT	AATTAAAAACCAGAAGTACTCCATGGACAACTCGAGTTGTCCATGGAGTACTTCTGG
EWSR1-FLI1	shRNA #1	CCGGGCAGCAGAACCCTTCTTATGACTCGAGTCATAAGAAGGGTTCTGCTGCTTTTTG	AATTCAAAAAGCAGCAGAACCCTTCTTATGACTCGAGTCATAAGAAGGGTTCTGCTGC
PCR primer
	Forward (5´-3´)	Reverse (5´-3´)
RPLP0	GAAACTCTGCATTCTCGCTCC	GGTGTAATCCGTCTCCACAG
MYBL2	GTCCCCTGTCACTGAGAATAG	GCTCCAATGTGTCCTGTTTG
EWSR1-FLI1	GCCAAGCTCCAAGTCAATATAGC	GAGGCCAGAATTCATGTTATTGC
AURKB	ACCCTTTGAGAGTGCATCAC	CTTGAGCAGTTTGGAGATGAG
BIRC5	CCACCGCATCTCTACATTCAAG	CAAGTCTGGCTCGTTCTCAG
MKI67	AAAAGAATTGAACCTGCGGAAG	AGTCTTATTTTGGCGTCTGGAG
KIF20A	GTTGTGTCCGTATTGAGAATGTG	GATGCCTGTCCCACTTCTG
PIF1	GGTAAGGTACACAGATTTGAGGC	CCCGAGACACCGATAAGTTTT
MYBL2 mSat amplification	CAACCAGGTTTCTGGCTCTAA	TATAGTCCACCTCTGGGTAAGG
gRNA sequences
	5´-3´
Control	ACCGCGCCAAACGTGCCCTGACGG
gRNA1	ATGTCTTGAAGTCGTGGGC
gRNA2	CTCTGTTGCTGGAGTACAG
