# Supplementary material for: Cooperation of cancer drivers with regulatory germline variants shapes clinical outcomes
Source: Nat Commun. 2019 Sep 11;10:4128. doi: 10.1038/s41467-019-12071-2 (PMC6739408; doi:10.1038/s41467-019-12071-2)
Supplement: Supplementary file 15 — Source Data [file 41467_2019_12071_MOESM15_ESM.xlsx]

## Sheet: Fig.1a
Gene symbol	log2FC gene expression	-log10 P-value
CALCB	-4.04758	2
PCDH8	-4.04474	0.344862
PPP1R1A	-3.75399	2.22185
MCM10	-3.69576	2.22185
ORC1	-3.51381	1.72125
CDC6	-3.42571	1.85387
SUV39H2	-3.3522	0.772113
MYB	-3.33048	1.85387
CDC45	-3.29291	3.25096
TRIP13	-3.23318	3.21403
EXO1	-3.0861	5.04053
NPY1R	-3.05901	5.21289
OIP5	-3.04987	1.03152
ATAD2	-3.0477	1.06048
GINS2	-3.04473	2.52288
MYBL2	-3.03669	6.01895
POLE2	-3.02936	1.29243
DTL	-2.94323	4.01055
PBK	-2.91483	1.5376
BLM	-2.91188	1.35655
POU1F1	-2.90941	0.17134
SPC25	-2.90654	1.63827
PRKCB	-2.90268	1.74473
E2F8	-2.90082	1.38722
SKA1	-2.90033	1.27572
PDSS1	-2.88915	0.0649968
POLR3K	-2.87573	0.987163
ERCC6L	-2.874	2.39794
RRM2	-2.87142	3.02205
SHCBP1	-2.86283	1.82391
ORC6	-2.83544	1.24412
BRCA2	-2.83206	1.45593
GINS4	-2.82083	1.88606
GINS1	-2.81892	2.52288
RAD51AP1	-2.81285	1.20761
MCM2	-2.80538	2.69897
MCM5	-2.80387	0.216096
CXCR4	-2.80273	0.920819
NDC1	-2.78174	0.801343
FLI1	-2.7672	0.328827
CENPI	-2.76525	3.39881
BCL11B	-2.74684	0.02365
GPR64	-2.74177	5.49867
AUNIP	-2.7413	2.69897
CEP55	-2.72311	1.30103
ARHGAP11A	-2.71888	1.3098
MCM4	-2.71364	2.39794
CDKN3	-2.70954	1.50864
C1orf112	-2.70886	5.81361
PLK1	-2.69257	2.52288
BUB1	-2.67472	1.74473
RBL1	-2.6715	1.58503
MLF1IP	-2.65607	0.696804
SPAG5	-2.65167	2.30103
AURKB	-2.64831	2.52288
POLA2	-2.64736	1.40894
CENPM	-2.6418	3.38458
ZWINT	-2.64095	1.65758
CCNA2	-2.62605	0.58838
ARHGAP19	-2.6186	0.0555173
RFC5	-2.61316	2.69897
NR0B1	-2.60858	0.609065
PRC1	-2.60758	2.39794
NUDT15	-2.60528	1.14267
NCAPH	-2.5929	3
PARPBP	-2.59082	2.39794
MKI67	-2.58512	0.299296
RAP1GAP	-2.58202	0.333482
ESPL1	-2.57946	5.16368
STEAP1	-2.57806	1.92082
DLG2	-2.57462	3.74593
WDR76	-2.57457	0.316053
BUB1B	-2.57443	1.36653
TACC3	-2.57341	2.69897
CPB2	-2.56988	0.974694
KIF23	-2.56756	0.974694
MAD2L1	-2.56499	1.60206
HJURP	-2.55148	5.32929
RFC3	-2.5486	1.26761
NEIL3	-2.53942	0.935542
AURKA	-2.5296	2.09691
VRK1	-2.52901	1.72125
ABHD3	-2.52833	0.270835
CENPN	-2.52241	1.20066
FANCI	-2.51834	2.39794
PENK	-2.50822	1.79588
FOXM1	-2.50476	2.69897
GINS3	-2.50316	0.45967
NCAPG	-2.49969	2.52288
MELK	-2.49542	1.25964
NCAPG2	-2.49067	1.42022
DCLRE1A	-2.48845	1.36653
CNTNAP2	-2.46732	1.50864
CENPE	-2.46177	0.721246
WDHD1	-2.45244	0.175874
POLA1	-2.44786	0.371611
POLQ	-2.4462	0.567031
CHEK1	-2.42572	0.514279
ADRB3	-2.42388	1.05061
DNA2	-2.42105	0.377786
ECT2	-2.40234	0.943095
KIF2C	-2.40192	3.96577
PKP1	-2.39966	1.34679
STIL	-2.39451	3
CDC25A	-2.3943	4.33894
CHAF1A	-2.3913	3.42829
CDCA8	-2.38797	2.52288
CDC20	-2.38016	3.10056
PNP	-2.37509	3
E2F1	-2.37387	3.72308
GNA14	-2.37259	0.809668
CCND1	-2.36796	1
KNTC1	-2.36142	0.274906
SLC29A1	-2.35844	3
PLK4	-2.35289	0.826814
PSMC3IP	-2.35209	0.45967
KIF4A	-2.34591	2.04576
BRIP1	-2.34414	0.480172
CHAF1B	-2.34344	2.30103
RAD54L	-2.34285	5.5516
DKK2	-2.33912	1.65758
TK1	-2.33698	1.12494
SMC2	-2.33302	0.452225
FAM64A	-2.33291	2.22185
ENO2	-2.33183	2.1549
CER1	-2.32839	0.0731433
SLC5A6	-2.3253	1.22915
RNFT2	-2.31225	2.39794
CLDN1	-2.30876	0.35164
C7	-2.29966	0.0670192
PADI2	-2.29631	0.0222764
CCNB1	-2.29536	1.72125
CDK1	-2.28233	0.531653
CENPF	-2.28206	2.69897
MNS1	-2.27918	0.677781
KIF14	-2.27491	2.04576
CDCA3	-2.2704	2.22185
MCM3	-2.26644	2.22185
GTSE1	-2.26244	3.2613
DLGAP5	-2.25109	0.860121
BIRC5	-2.2492	1.16749
PRIM1	-2.24867	0.540608
LMNB1	-2.24535	0.560667
TPX2	-2.24226	2.1549
FEN1	-2.23726	1.49485
TYMS	-2.23451	1.76955
ASF1B	-2.22725	1.82391
PTGER3	-2.22154	1.20066
HMMR	-2.22045	0.178486
TIPIN	-2.2204	0.537602
CCNF	-2.21313	4.54729
HTR1F	-2.20298	0.454693
CHRNA5	-2.20185	4.48652
NEK2	-2.18248	5.20287
DSCC1	-2.17924	3.10369
CDT1	-2.17922	0.718967
BID	-2.17462	0.616185
KIF15	-2.16702	1.39794
NPTXR	-2.16695	1.72125
KMO	-2.16412	1.60206
TTF2	-2.16402	1.14267
CLSTN2	-2.16043	0.083546
HSPA4L	-2.15993	0.19382
RFC2	-2.15287	1.88606
CTPS1	-2.14883	3
NUDT1	-2.13877	0.931814
DSN1	-2.13627	0.767004
CCNE2	-2.13621	1.69897
CCDC86	-2.13347	0.0985417
PASK	-2.12074	0.679854
NDC80	-2.11991	2.30103
ARNTL2	-2.11963	1.88606
RNASEH2A	-2.11348	0.958607
NEB	-2.11249	0.269218
UBE2C	-2.11136	2.30103
DGKG	-2.11118	0.563837
MCM7	-2.10333	1.24412
HOOK1	-2.10325	2.22185
APOBEC3B	-2.0894	0.958607
CXADR	-2.08261	1.58503
BRCA1	-2.08183	0.774691
PMCH	-2.07659	2.09691
CENPA	-2.06983	2.22185
RFWD3	-2.06472	0.239577
STRA13	-2.06107	0.906578
MYBL1	-2.05222	0.764471
SLCO5A1	-2.0403	0.642065
KIF18B	-2.03785	2.52288
WT1	-2.03262	0.686133
KIF11	-2.03251	0.0979971
RECQL4	-2.01457	4.39968
KIF22	-2.01436	4.14357
DTYMK	-2.01055	1.85387
TFEC	-2.0095	0.527244
TROAP	-2.00571	3.5391
NUSAP1	-2.00113	2.69897
TTC13	-2.00063	0.350665
GMNN	-1.98664	1.72125
RRM1	-1.98647	1.17393
RIBC2	-1.97449	0.0990869
XPO4	-1.97399	0.239577
ZBTB16	-1.97396	1.88606
CSPG5	-1.97016	4.37008
CEP72	-1.94981	0.517126
MCM6	-1.94973	0.987163
POLE	-1.94394	2.52288
C16orf59	-1.94253	3
RPA2	-1.94209	0.872895
C9orf40	-1.94075	1.61979
KIF18A	-1.94004	0.416801
TTK	-1.93512	2.52288
DAB1	-1.93437	0.0824945
DCTPP1	-1.9284	3
DBF4	-1.92115	2.39794
RMI1	-1.92023	0.091515
GFRA2	-1.91744	0.600326
EXOSC9	-1.90118	0.0438316
FANCA	-1.89575	1.30103
ALG8	-1.89569	0.126098
POLD3	-1.89542	0.136083
RAD51	-1.89423	3.20183
FBXO5	-1.89289	3.48109
TUBG1	-1.89037	1.37675
ZNF107	-1.8818	0.375718
BORA	-1.8792	0.255707
42064	-1.87903	1.07572
DDX39A	-1.87456	3.48346
KIF20A	-1.87302	1.60206
ABHD6	-1.86894	0.530178
TMEM194A	-1.8689	0.35164
H2AFX	-1.86671	1.37675
ACOT7	-1.8623	2.52288
ZSCAN16	-1.85977	0.069051
DUT	-1.85311	0.165579
RHOH	-1.84026	0.393619
MRTO4	-1.83883	1.10237
TEAD4	-1.83799	1.79588
TRAIP	-1.83446	1.52288
ASPM	-1.82464	2.1549
E2F5	-1.82388	0.492144
TSEN2	-1.82175	0.735182
PEG3	-1.81776	1.38722
PCNA	-1.8151	2.52288
GLB1L2	-1.81105	1.88606
KIF20B	-1.80885	0.939302
PTTG1	-1.80493	3.03739
BARD1	-1.80271	1.36653
RFC4	-1.79286	2.39794
SLC25A10	-1.78989	0.818156
THEM6	-1.78808	1.0655
TAF5	-1.78787	0.525784
DDX11	-1.78006	4.50668
EZH2	-1.77659	0.651695
ADRA1D	-1.77587	1.17393
IMPA2	-1.77405	0.116339
AEN	-1.77359	0.632644
PLS1	-1.76958	0.841638
FOXA1	-1.76533	0.0123337
MTHFD1	-1.76318	0.122629
IL1RAP	-1.75756	0.630784
RACGAP1	-1.75527	3.11942
NCAPD3	-1.75517	1.09152
TIMELESS	-1.75284	4.03687
GABPA	-1.75058	0.129011
OSBPL3	-1.74977	1.61979
NOP16	-1.74596	1.82391
SH3GL3	-1.74491	0.0680339
CDCA4	-1.74322	1.27572
GPN3	-1.74292	1.37675
PPIF	-1.74259	3
KIFC1	-1.74212	2.1549
NPY	-1.74066	0.562249
PFAS	-1.73707	0.0624821
KIAA0226L	-1.73149	3.01597
TTLL12	-1.72617	0.645891
NPY5R	-1.72294	3.10574
COQ3	-1.72069	1.07572
GGCT	-1.70127	2.22185
NUP155	-1.70097	1.01773
NME1	-1.69616	2.52288
TOP2A	-1.69614	0.769551
IFRD2	-1.69	1.25181
EBNA1BP2	-1.68054	1.31876
CIT	-1.68047	1.25181
UMPS	-1.67188	0.0867161
PKMYT1	-1.67018	3.47651
PA2G4	-1.66886	0.0570004
KDSR	-1.66318	1.61979
THOP1	-1.66246	1.18709
CCNB2	-1.66176	1.85387
LMNB2	-1.66006	1.25964
#NV	-1.6546	2.04576
ERI2	-1.64629	2.69897
WHSC1	-1.64434	0.785156
SUV39H1	-1.64055	1.61979
UTS2	-1.63575	0.051587
PSRC1	-1.63425	2.04576
SAC3D1	-1.62124	0.394695
EEF1E1	-1.62087	0.228412
ENDOG	-1.61999	0.449772
RIPK4	-1.61844	0.220404
CHORDC1	-1.61754	0.730487
SPDL1	-1.61468	2.04576
HIST1H4C	-1.61389	0.761954
DAZAP1	-1.61307	0.917215
POLE3	-1.61039	0.298432
NAA15	-1.61002	0.607303
KIAA1644	-1.60978	1.40894
PUS1	-1.6069	2.39794
PRPS1	-1.60565	0.510042
DCK	-1.6055	0.057992
XRCC3	-1.59939	1.92082
ZNF273	-1.59713	0.866461
GYG2	-1.59625	1.25964
SNORA64	-1.59624	2.30103
CDC25C	-1.5955	2.52288
EPB41	-1.59264	0.0540393
CSE1L	-1.58501	1.67778
LIG1	-1.58286	0.143876
KCNN1	-1.58265	0.886057
AKAP7	-1.58114	1.12494
DCLRE1B	-1.57624	1.60206
SNHG3	-1.57504	0.174574
NUP88	-1.57074	0.164944
INCENP	-1.56776	0.534617
WDR77	-1.56753	2.69897
UCK2	-1.56279	5.06641
ZNF551	-1.55616	0.187087
SCARB1	-1.55478	1.02228
RCC1	-1.55116	1.33724
TMEM180	-1.54723	0.164309
NCLN	-1.54722	1.12494
GEMIN4	-1.54472	0.484126
TEX30	-1.54378	1.95861
RANGAP1	-1.54275	1.74473
SLC26A2	-1.53857	2.30103
RNASEH2B	-1.53777	0.655608
UNG	-1.53754	0.422508
PNO1	-1.53751	1.50864
NMU	-1.53735	0.673664
TSPAN13	-1.53001	1.04576
ANP32E	-1.52966	0.943095
TUBB4B	-1.52359	1.76955
CDK2	-1.51985	2.04576
SLC29A2	-1.51948	0.00524305
HAUS7	-1.51722	0.090444
MPHOSPH6	-1.51407	0.442493
FKBP4	-1.5129	2.69897
GCLM	-1.50949	0.39794
ARL6IP1	-1.50864	1.92082
EAF2	-1.50666	1.50864
PAICS	-1.50665	0.107349
STEAP3	-1.49815	3.16711
NUP205	-1.49617	1.36653
TIMM10	-1.49544	0.581699
MPP5	-1.4921	0.424812
PTTG3P	-1.48993	1.36653
KHK	-1.48713	0.172631
CD320	-1.48131	1.35655
CCP110	-1.47904	0.625252
RPL39L	-1.47894	1.20761
WRAP53	-1.47881	2.22185
FANCG	-1.47586	2.30103
BMP6	-1.47114	0.0204516
UCHL5	-1.46164	0.528708
NASP	-1.46062	1.14874
UCP2	-1.46014	1.48149
MAT2A	-1.4599	0.946921
SKP2	-1.45933	1.46852
VAV1	-1.45337	0.167491
RBBP8	-1.45289	1.42022
NOP2	-1.45101	3.76878
PRMT3	-1.45087	0.481486
TCERG1	-1.44787	0.154282
BRIX1	-1.44401	0.705534
C12orf5	-1.44377	0.329754
POLR2D	-1.4433	1.40894
HSPH1	-1.44203	0.130768
TMEM160	-1.43976	0.920819
CLN6	-1.43935	0.974694
COQ2	-1.43934	2.52288
EXOSC5	-1.4388	0.366532
SNRPD1	-1.43591	0.337242
C19orf40	-1.43475	1.30103
ATP5G1	-1.43432	0.480172
EXOSC2	-1.43	0.28567
NRD1	-1.42949	1.11351
POP1	-1.42813	0.404504
FAM111A	-1.42802	1.03152
ITGB3BP	-1.42753	0.196543
HSPA14	-1.42484	0.0560111
SNRPB	-1.42477	0.88941
CACNB2	-1.42474	3
SLC24A3	-1.42434	0.303644
EMG1	-1.42421	0.823909
CEP135	-1.42373	0.0644927
STIP1	-1.42318	2
RNF219	-1.42312	0.0840728
NDUFAF4	-1.42148	0.935542
CKAP2	-1.41939	0.180456
NCAPD2	-1.41849	4.00687
SPA17	-1.41718	1.38722
SRSF1	-1.41679	1.03621
TOPBP1	-1.41619	0.189096
UBR7	-1.41553	0.308918
RUVBL1	-1.41421	0.730487
HAUS6	-1.4091	0.560667
MST4	-1.40814	2.69897
PSMD14	-1.40685	1.85387
ELOVL2	-1.40679	4.30671
TXLNG	-1.40677	0.655608
BYSL	-1.40487	0.642065
TMEM33	-1.40362	0.0123337
YEATS4	-1.39725	0.55752
EFNB1	-1.3959	1.30103
WWC1	-1.39437	3.21588
MIS18A	-1.39345	0.920819
TMEM97	-1.39225	0.764471
POP7	-1.391	1.46852
CENPJ	-1.3907	1.69897
PDCD5	-1.39053	0.324222
KCNJ12	-1.38963	0.392545
MRPL12	-1.38822	1.22915
MYOM2	-1.38671	1.88606
EXOSC8	-1.38237	0.638272
KIAA0101	-1.38015	2.39794
GPR19	-1.3779	0.0705811
PPAT	-1.37685	0.0619809
MPP6	-1.37437	0.318759
TBC1D31	-1.37122	0.0675262
CUTC	-1.37115	2.39794
ETS2	-1.36943	0.0925886
NOL4	-1.36805	0.673664
CENPQ	-1.36591	0.659556
FKBP5	-1.36542	1.85387
WWOX	-1.36313	0.0109954
ADRM1	-1.36235	1.52288
TDP1	-1.36069	0.0105502
TRPM4	-1.35995	1.22185
ZWILCH	-1.35987	0.966576
NIP7	-1.35771	0.0467237
ZC3H13	-1.35612	0.809668
ZNF93	-1.35604	1.67778
ALPL	-1.34788	1.69897
CEP85	-1.34131	1.25964
TBC1D5	-1.33929	1.74473
DNMT1	-1.33808	3.42794
HMBS	-1.33514	0.950782
QTRTD1	-1.32957	1.29243
PRPS2	-1.32709	0.651695
HAT1	-1.32468	0.779892
TSR1	-1.32259	0.458421
DIAPH3	-1.32123	0.638272
POLD2	-1.3198	3
TMEM109	-1.31841	0.359519
DKC1	-1.31745	1.76955
CMC2	-1.31737	0.386158
SLC35F2	-1.31611	2.1549
TMSB15A	-1.31146	5.07546
ACTN2	-1.31022	0.318759
NUP107	-1.31018	2.09691
TPRKB	-1.30839	0.705534
ODC1	-1.30684	2.04576
NOLC1	-1.30585	0.679854
POLD1	-1.30368	2.39794
CSTF2	-1.30197	1.88606
MTAP	-1.30169	0.160522
HIRIP3	-1.3011	1.22915
EBP	-1.29999	0.946921
TMEM106C	-1.29973	2.69897
RCOR1	-1.29468	1.69897
ANGPTL4	-1.29342	0.0209071
PFKP	-1.29321	0.486782
PHB	-1.29157	0.268411
NTHL1	-1.29052	0.0371573
THAP10	-1.28942	1.42022
USP1	-1.289	0.798603
DONSON	-1.28679	0.703335
DARS2	-1.28602	0.667562
GRPEL1	-1.28589	0.739929
SOD2	-1.28488	0.879426
SIGMAR1	-1.28439	0.737549
MPDU1	-1.28209	0.610834
NUDC	-1.28203	2.39794
ICMT	-1.28189	1.61979
CLUL1	-1.27832	0.701147
IDH3A	-1.27778	0.268411
HNRNPAB	-1.27572	3.13083
CCDC181	-1.27392	1.11351
RANBP1	-1.27349	0.709965
GEMIN6	-1.27157	0.075204
ST8SIA5	-1.26814	0.522879
SSSCA1	-1.26659	0.224026
HPRT1	-1.2634	0.638272
UTP20	-1.26281	0.14752
ISOC1	-1.26215	1.29243
POU4F1	-1.26203	2.69897
IVNS1ABP	-1.25975	0.950782
FDX1	-1.25807	1
GCH1	-1.25745	0.199971
UBE2M	-1.2572	0.114074
POU3F1	-1.25674	0.562249
TERT	-1.25648	1.20761
NOC2L	-1.25523	2.30103
GSR	-1.25383	0.432974
KRT17	-1.25369	0.430626
RPP25	-1.25237	3.61798
RRP7A	-1.25075	2.22185
HEATR1	-1.24921	0.966576
FGFR1OP	-1.24816	1.24412
ME2	-1.24761	0.323306
APITD1	-1.2472	0.0814455
L2HGDH	-1.24667	0.449772
SHMT1	-1.24621	0.441291
REEP4	-1.24581	2.1549
FARSA	-1.24258	0.8041
TMX1	-1.24211	0.338187
RRS1	-1.24202	0.425969
LRP8	-1.24002	1.63827
MRE11A	-1.23925	0.386158
ZNF124	-1.238	1.92082
NUP50	-1.23649	1.11919
ATP1A1	-1.23411	1.05552
FUBP1	-1.23364	0.679854
RAD51C	-1.23337	0.172631
RRP12	-1.23313	0.511449
FUT9	-1.23305	0.0501223
POU4F2	-1.23026	1.82391
SNRNP25	-1.22749	2.1549
FAM49A	-1.22469	0.0501223
LSM4	-1.22453	1.13668
MYBBP1A	-1.22448	0.0856568
TUBB6	-1.2242	2.39794
HN1L	-1.22249	2.69897
EMC9	-1.22239	1.19382
PUS7	-1.22062	3.11081
CELSR2	-1.21908	0.315155
TCOF1	-1.2188	4.2321
C9orf116	-1.21812	0.226214
PKM	-1.21677	1.82391
GGH	-1.21386	0.121478
EIF2B3	-1.21333	0.254145
SMG5	-1.21216	1.50864
SNRNP40	-1.21175	1.21467
ME1	-1.21166	1.14874
CYCS	-1.21117	1.19382
CENPO	-1.21064	2.52288
URB2	-1.21045	3
PIGL	-1.20934	3.06565
HRAS	-1.20923	0.193142
FAS	-1.20501	0.392545
TMA16	-1.20467	1.21467
PSME3	-1.20259	1.74473
OLFM1	-1.20184	0.0695604
DLEU1	-1.20074	0.527244
PSMD11	-1.19983	0.0814455
IMP4	-1.19864	1.67778
GLA	-1.19828	1.45593
PLCXD1	-1.19785	2.39794
ZBTB24	-1.19726	0.257275
DOLPP1	-1.19674	1.95861
UBE2G2	-1.19463	0.271646
PPAN	-1.19371	0.316053
PSMC3	-1.19345	0.812479
C1QBP	-1.19286	0.47237
REEP1	-1.19224	1.29243
MIS18BP1	-1.1888	0.116339
PARM1	-1.18823	2.52288
TSPAN8	-1.18806	3.14941
TRAP1	-1.18769	0.917215
TUBGCP3	-1.18685	0.59346
PCDH7	-1.18413	0.471083
MCMBP	-1.18239	1.4437
CAV2	-1.18186	0.651695
IPO4	-1.18141	0.896196
THOC6	-1.18134	2.52288
GAN	-1.18012	0.696804
RBM14	-1.17955	0.143271
SLBP	-1.17667	0.347754
C3orf14	-1.17665	0.251812
NUP62	-1.17659	0.943095
NT5DC3	-1.1754	0.970616
PSMD12	-1.17432	0.0535477
PAK1IP1	-1.1739	1.26761
MTERF	-1.17302	0.946921
PCYT1A	-1.17108	0.146302
SLC19A1	-1.17061	2.1549
RPA3	-1.1696	0.486782
NUP85	-1.16788	0.184422
DPH2	-1.16708	0.939302
CALML4	-1.16677	0.123205
RRP9	-1.16633	3
COCH	-1.16375	0.450997
MICB	-1.16348	0.0409586
CARHSP1	-1.1623	0.241088
MDN1	-1.16166	0.107905
TARDBP	-1.16017	1.35655
SLC25A11	-1.159	0.349693
CDC25B	-1.15645	2.22185
NOP56	-1.15522	4.14213
FTSJ2	-1.15232	2.52288
KIAA1462	-1.15196	1.74473
ACYP1	-1.15102	0.0400052
MRPL39	-1.15096	0.0599819
PARP2	-1.14954	0.189768
PSMD1	-1.14846	1.284
NOL11	-1.14765	0.261219
RNF125	-1.14724	0.943095
TMEM38B	-1.14617	2.39794
XK	-1.14317	0.614394
SURF2	-1.14142	1.1549
FKBP1A	-1.14111	0.355561
MRPL42	-1.13906	0.974694
ATAD5	-1.13838	1.26761
BRMS1	-1.13613	0.966576
RNF141	-1.13607	4.54622
RNF126	-1.13577	0.856985
CASP8AP2	-1.13508	0.0947439
KCNS3	-1.13432	1.10237
NUFIP1	-1.13369	0.16877
ACTL6A	-1.13201	0.962573
NIF3L1	-1.132	1.16115
DDX21	-1.13039	0.155523
ALDH1B1	-1.12939	1.88606
PAXIP1	-1.12856	0.221126
C20orf27	-1.12845	3.17646
MAGOHB	-1.12836	0.10902
MSC	-1.12813	0.0070049
NOC3L	-1.12734	0.809668
TFRC	-1.12595	3.30103
PIN1	-1.1258	1.07572
MED6	-1.12497	0.563837
HILPDA	-1.12345	4.07738
TGS1	-1.12284	0.178486
SACS	-1.12272	1.74473
PODXL	-1.12056	2.39794
PAQR4	-1.11931	0.853872
SLC37A4	-1.11908	0.175224
EPHA5	-1.11901	0.850781
LSM5	-1.11885	0.224026
SV2B	-1.11742	0.132532
SRSF2	-1.11741	1.69897
GUF1	-1.11696	0.575118
IGFLR1	-1.11575	0.707744
NGFR	-1.11549	0.0619809
SMC1A	-1.11428	0.777284
PPIH	-1.11213	1.56864
RRP1B	-1.1113	1.4437
SSRP1	-1.1104	1.39794
HEATR2	-1.10996	1.55284
HN1	-1.10949	2.52288
CCNE1	-1.10674	5.50321
TPI1	-1.10654	3.4542
FUZ	-1.10639	1.00877
FLT4	-1.10613	0.906578
MRPS34	-1.10455	0.164309
TUBGCP4	-1.10428	0.187087
SLCO4A1	-1.10333	2.69897
TFAM	-1.1008	0.0287242
TIMM13	-1.10045	0.364516
GPSM2	-1.09985	1.79588
ENPEP	-1.09985	0.425969
PPP5C	-1.09752	0.425969
CEP76	-1.09663	0.2652
#NV	-1.09644	0.554396
DAXX	-1.09614	0.420216
CNIH4	-1.09468	2.22185
NUP93	-1.09457	2.22185
RPP40	-1.09357	0.419075
RBM28	-1.09297	1.17393
C10orf2	-1.09251	0.315155
ORC3	-1.09183	0.350665
ZNF239	-1.09076	0.259637
CCT5	-1.08917	0.621602
DEF8	-1.08828	0.20412
TMEM177	-1.08806	0.896196
ID2	-1.08795	0.728158
ATP5J	-1.08756	1.67778
TRAF2	-1.08676	0.441291
MRPS17	-1.08634	0.769551
GABRA4	-1.08546	0.438899
NOL6	-1.08523	2.39794
RCL1	-1.08509	0.250264
ZNF587B	-1.08436	0.341035
SEH1L	-1.08383	0.581699
POP5	-1.0833	0.400117
CACYBP	-1.0815	3.64532
MCAT	-1.08132	0.0809219
TMX2	-1.08008	0.00788851
SCRIB	-1.07767	2.39794
KIFC3	-1.07764	0.157391
ACN9	-1.07595	1.13077
SF3A3	-1.07518	0.185087
RPP30	-1.07514	0.222573
NR2C2	-1.07511	0.0614803
MRPS12	-1.07496	0.386158
TFDP1	-1.07461	1.38722
SNRPF	-1.07397	1.67778
FBXO22	-1.07348	0.248721
SEMA4D	-1.07251	0.982967
NETO2	-1.07201	3
ISL1	-1.07171	1.4437
RAD54B	-1.07095	0.0141246
FRK	-1.07087	4.19274
FEV	-1.07011	0.215383
SIVA1	-1.06991	1.63827
PPM1G	-1.06929	0.508638
PTPN14	-1.06746	0.0660068
FAM216A	-1.06713	0.954677
GCA	-1.06683	0.876148
METTL16	-1.06628	0.306273
OSGEP	-1.06534	0.154282
CTSC	-1.06448	3.32066
PRKDC	-1.06435	0.899629
SCML1	-1.06395	2.22185
NUP54	-1.06309	0.177832
VARS	-1.06275	1.4437
FANCE	-1.06242	1.14267
CYC1	-1.06214	0.752027
USB1	-1.06196	1.72125
DCP2	-1.06139	0.327902
GNL2	-1.06117	0.761954
KIAA0020	-1.0611	1.33724
PSMD3	-1.06099	0.245652
NFATC2IP	-1.0606	0.279841
BDH1	-1.05991	0.413413
KATNB1	-1.05924	1.1549
ATIC	-1.05923	0.665546
TBRG4	-1.05716	2.1549
CKS2	-1.05685	1.61979
TOE1	-1.05642	2.30103
MRP63	-1.0559	2.39794
DDX51	-1.05584	0.675717
CAD	-1.05553	0.343902
PHF10	-1.05208	1.1079
RPE	-1.05131	0.00921731
EXOSC4	-1.05082	0.199283
ATP6V0A2	-1.05071	0.302771
METTL8	-1.05032	1.40894
ALG6	-1.04772	0.127261
DHX9	-1.04662	0.667562
MTERFD1	-1.04646	0.995679
ZNF267	-1.04453	0.176526
PYCRL	-1.04172	0.113509
KIT	-1.04027	0.364516
DHRS2	-1.03932	1.08619
NCKAP1L	-1.03913	1.33724
LINS	-1.03616	1.20066
HMGB3	-1.03328	3.27319
GALE	-1.03283	1.38722
CDC7	-1.03268	2.30103
PRRG4	-1.03217	1.79588
GRWD1	-1.03134	1.33724
DDX56	-1.03071	0.917215
RNGTT	-1.0294	0.0899095
CDC23	-1.0279	0.209011
WDR12	-1.02663	0.669586
RANBP6	-1.02659	0.407823
ARPC5L	-1.02504	0.336299
LRRC20	-1.02253	0.00261362
RUVBL2	-1.02183	0.0985417
TRMT1	-1.02151	0.560667
NOC4L	-1.02073	2.22185
LETM1	-1.02058	1.14874
NKX2-2	-1.0198	3.21389
NUDT11	-1.01945	0.233587
DLAT	-1.01905	0.490797
TOMM22	-1.019	0.623423
C14orf169	-1.01881	0.0414361
DDB2	-1.01766	3.03269
MRPS28	-1.01736	0.131944
GLE1	-1.01628	1.88606
LINC00338	-1.01618	0.987163
PTPLAD1	-1.01606	2.39794
SMARCC1	-1.01458	0.213249
CENPB	-1.01344	1.23657
WDR74	-1.01246	0.47237
NQO2	-1.01121	0.140862
ZCCHC4	-1.01095	0.742321
PGK1	-1.01026	1.11351
SNHG17	-1.01025	0.619789
CCT2	-1.00855	1.04096
OXCT1	-1.00779	0.327902
NCBP1	-1.00605	0.2652
CLPB	-1.00587	1.85387
CCT7	-1.00489	0.89279
LARP4	-1.00286	0.896196
MAK16	-1.00233	1.76955
SLC7A6	-1.00181	2.09691
FOXRED2	-1.00103	0.866461
EIF4E	-1.00072	0.127261
MRPL13	-1.00023	2
FLAD1	-1.00015	2
DHODH	-0.999748	1.69897
PRMT7	-0.998505	2.09691
RFXAP	-0.997063	2.30103
GTPBP4	-0.996621	0.359519
BCS1L	-0.996442	0.280669
GPR17	-0.996278	0.581699
GTPBP3	-0.99612	0.0510982
ARRB2	-0.995692	0.917215
DHRS7B	-0.994562	2
DEK	-0.994406	1.03621
MAPT	-0.994367	2.69897
SLIRP	-0.994006	0.60206
CCDC15	-0.993521	0.0329203
SH3PXD2A	-0.993131	3.43616
ARG2	-0.992965	0.323306
MIPEP	-0.992031	2.69897
GTF3A	-0.987604	1.38722
MANEA	-0.987344	0.295849
ABCE1	-0.987282	0.174574
MMACHC	-0.98541	0.134896
RRP15	-0.984102	0.241845
H2AFZ	-0.983942	3.86806
PPID	-0.983495	0.549751
DCAF15	-0.983079	1.33724
CLUH	-0.98213	2
ITGAE	-0.980308	0.254925
PSMD2	-0.979526	1.5376
NHP2	-0.979236	0.178486
ZNF142	-0.978479	0.179798
TRMT2B	-0.978125	0.322393
BAZ1A	-0.977083	0.224026
PPRC1	-0.976081	0.68403
CCNJ	-0.974876	0.0227338
SLITRK5	-0.974707	0.393619
ACAT2	-0.974063	3
ABCA11P	-0.972823	1.07058
TCEB1	-0.972105	1.25181
TRMU	-0.971998	1.95861
SMC4	-0.970679	1.58503
LOC81691	-0.970391	0.02365
UFD1L	-0.970051	1.74473
WDR62	-0.969708	2.69897
CD79A	-0.969661	0.338187
SRSF10	-0.968874	0.347754
CYP7B1	-0.968552	0.173925
TMPO	-0.967814	2.22185
CCDC41	-0.966935	0.101823
CDC40	-0.96685	0.238072
GCDH	-0.966186	0.946921
GNG4	-0.965379	3.00126
PTBP1	-0.964114	0.560667
AKAP1	-0.963907	1.14267
GEMIN2	-0.963386	0.0798767
ENO1	-0.96152	2.22185
PRMT5	-0.961076	0.391474
SNRPA	-0.961052	0.119186
NCS1	-0.961017	3.90136
NAT10	-0.96069	0.35164
SLC19A2	-0.959838	1
ARHGDIA	-0.959257	0.015923
COPS3	-0.95916	0.812479
LSM3	-0.956649	0.263603
R3HDM1	-0.954507	0.59688
COA4	-0.95385	0.357536
PDCD11	-0.953687	0.149354
CPOX	-0.953526	0.0154727
EMC6	-0.952977	0.411168
DHX30	-0.952796	0.305395
RNMTL1	-0.95275	0.254145
SAE1	-0.95258	2.69897
SRRT	-0.951591	2.39794
POLR2E	-0.950068	0.0438316
WDR4	-0.949423	2.69897
CDH8	-0.949176	5.79615
RPA1	-0.948474	0.0783135
CCND3	-0.948461	0.316053
ZIC3	-0.948321	0.0731433
TCF3	-0.947722	0.659556
RFK	-0.947651	1.55284
DBR1	-0.947474	0.28567
PPP2R3B	-0.947022	0.232102
LIN7C	-0.945285	1.60206
SEZ6L	-0.945238	1.40894
MYO19	-0.942742	0.677781
NAA50	-0.942664	0.718967
MLLT3	-0.941705	0.767004
HRSP12	-0.941657	2.69897
SLC39A8	-0.940601	0.630784
NUP98	-0.940424	0.49485
UBTF	-0.93947	0.562249
IPO7	-0.939007	0.411168
GART	-0.937269	0.270835
HNRNPM	-0.935682	0.640165
TXNIP	-0.934837	1.21467
CDK5RAP2	-0.934712	0.0665127
SENP3	-0.934236	0.681937
NSMCE4A	-0.933789	0.928118
ENOPH1	-0.933773	0.286509
HNRNPD	-0.933368	0.106793
SRM	-0.93311	2.69897
SPR	-0.933013	0.357536
ORC2	-0.932952	0.322393
WDR3	-0.932277	0.694649
RAD9A	-0.931889	0.076238
PCCB	-0.931817	0.316953
DNAJA3	-0.931713	0.739929
ZNF259	-0.931312	0.835647
NUP188	-0.930728	0.471083
HK2	-0.929766	1.5376
SUMO3	-0.929627	2.09691
MRPL19	-0.929449	0.245652
ADAP1	-0.929356	0.368556
RAD23A	-0.92802	1.04576
USP39	-0.927399	0.853872
NOL10	-0.92557	0.0685421
ATP6V0E2	-0.92516	1.85387
BCL7A	-0.924342	0.823909
SDCCAG3	-0.923283	0.0589858
PSPC1	-0.922708	0.769551
TUBGCP5	-0.921323	0.00174066
COA1	-0.920451	3
HSPA1B	-0.919984	0.354578
SRD5A3	-0.917301	2.69897
C17orf53	-0.916568	2.69897
LANCL2	-0.91591	0.477556
MICAL3	-0.915792	0.00966114
HNRNPA2B1	-0.915275	0.122053
MAPRE1	-0.914022	0.790485
ZDHHC3	-0.913715	3.73684
GNL3	-0.912652	0.405608
RAB3B	-0.911737	0.809668
TRABD	-0.911387	2.52288
STMN1	-0.911273	1.35655
SDHB	-0.910665	3
NUP43	-0.910309	0.302771
SUZ12	-0.910161	0.742321
C5orf30	-0.909713	0.0181814
IDE	-0.909071	0.431798
LSG1	-0.907971	0.634512
NCL	-0.907694	2.04576
PFDN6	-0.906439	0.0920515
GLRX3	-0.90635	0.339135
PIAS2	-0.906064	1.37675
ATP6V0B	-0.905912	0.928118
E2F2	-0.905382	5.67284
SPATA5L1	-0.905211	0.50724
MRS2	-0.905087	3
DPAGT1	-0.90359	0.197226
PROSC	-0.902797	0.28735
P2RY1	-0.902395	0.939302
POLR3E	-0.902358	0.327902
TRA2B	-0.901822	0.308035
EIF3B	-0.901056	2.22185
EGF	-0.900164	0.821023
MTERFD2	-0.900074	0.669586
RUNX3	-0.899356	3.8242
KIAA0391	-0.89726	1.02687
NRGN	-0.897237	0.166853
GTF2A2	-0.896826	0.369572
SPTBN2	-0.896258	3.92812
AMD1	-0.893389	0.818156
HSPB11	-0.893257	0.779892
CDKAL1	-0.892205	0.444906
DHX34	-0.891942	1.52288
QRSL1	-0.890127	1.49485
CENPT	-0.889895	0.838632
DDRGK1	-0.88905	2
C4orf27	-0.88841	0.534617
IMP3	-0.887428	0.114639
RAB8A	-0.886956	0.421361
FAM136A	-0.886285	2.39794
TTI1	-0.885745	1.10237
AP3M2	-0.884261	1.11919
MRPL22	-0.884237	1.40894
PRDX3	-0.883824	0.617983
FH	-0.883821	1.65758
VBP1	-0.883239	0.111259
PGGT1B	-0.882884	2.52288
BTG3	-0.881605	1.20761
DDX54	-0.880252	0.924453
RBM38	-0.880192	0.847712
HOXD13	-0.879694	0.0177288
FGFR3	-0.879575	0.14691
MSH6	-0.879173	1.42022
PRKX	-0.878943	1.63827
GAL	-0.878792	1.63827
XPO1	-0.87776	0.0510982
TMEM209	-0.877591	0.0168249
METTL13	-0.87433	1.1549
HAUS3	-0.872875	0.331614
GATAD2A	-0.872541	0.378824
GSPT1	-0.87221	1.69897
USP13	-0.872204	3
RRP1	-0.871508	3.29337
CUX2	-0.870937	0.640165
GPR63	-0.870847	1.76955
SAG	-0.868903	0.173925
IMPDH1	-0.868432	2.22185
DDX10	-0.867868	0.163676
ASUN	-0.867283	0.744727
NTSR1	-0.866317	0.476253
EED	-0.866099	1.69897
FCGRT	-0.865434	2.09691
CEACAM6	-0.864816	0.223299
ZNF668	-0.864278	0.939302
SLC20A1	-0.864175	5.24329
TPSAB1	-0.863859
FOSL1	-0.863491	0.032452
ABCB6	-0.862596	0.20412
PROSER1	-0.862319	0.304518
SMAGP	-0.861654	0.0942041
MRPL18	-0.861206	0.68403
DNAJC12	-0.860697	0.617983
MEF2BNB	-0.859627	0.09691
ADAT1	-0.859489	1.00436
ILF3	-0.858077	1.08092
HSPBP1	-0.8573	0.251812
WBSCR22	-0.857195	0.665546
PAXBP1	-0.856557	0.00261362
NAGPA	-0.856477	0.0419141
AHCTF1	-0.855708	1.40894
MBD4	-0.855586	1.34679
TAF6L	-0.855559	0.628932
DDX31	-0.855555	0.133122
BRCC3	-0.855139	0.29073
NUP37	-0.855108	0.896196
TMEM70	-0.854417	0.091515
PNN	-0.853856	0.224026
EMP2	-0.853487	0.50724
SOX2	-0.85292	3.69144
EZR	-0.852599	2.30103
SPAST	-0.851116	0.192465
UTP11L	-0.851101	0.725842
TOR1B	-0.849384	0.0675262
FASTKD1	-0.848637	0.0457575
C19orf24	-0.84852	0.667562
UTP18	-0.848379	0.0594835
CAB39	-0.848086	1.55284
KIAA1549L	-0.847993	0.91364
PFN1	-0.847822	0.514279
METTL3	-0.847426	2.30103
PARP1	-0.84619	2.39794
ALG3	-0.845214	2
PSMB3	-0.84519	0.537602
ERAL1	-0.845132	0.125518
YRDC	-0.844802	2.39794
C2orf44	-0.844257	0.390406
AIMP2	-0.843826	1.95861
MTMR12	-0.843168	0.58336
FASTKD3	-0.842806	0.093665
MBNL3	-0.842634	1.284
ELAVL1	-0.842632	1.58503
AZI1	-0.842342	0.730487
CAV1	-0.841528	0.0347983
PTDSS1	-0.841203	0.718967
#NV	-0.841182	1.76955
LYRM1	-0.839971	0.227678
ZNF43	-0.839861	0.978811
PSMG1	-0.838948	3.13555
SNRNP70	-0.836913	0.342944
DDX46	-0.836908	0.826814
NKAIN1	-0.833577	2.52288
POLR1C	-0.832979	0.844664
PRPF4	-0.832735	0.00217692
EIF2B5	-0.832725	0.0241089
CKAP5	-0.832595	0.0510982
PLGRKT	-0.832544	0.982967
GCFC2	-0.831365	0.0660068
SLC4A2	-0.831224	0.539102
MKKS	-0.830782	0.0629839
TTLL4	-0.829994	2.04576
CYB5B	-0.829197	1.03152
PDE3B	-0.828144	0.0846002
ZW10	-0.827855	0.321482
PTRH2	-0.82773	0.723538
DNMT3B	-0.826682	0.0338583
PSMB2	-0.826566	1.5376
IPO5	-0.826059	3.39394
BCAS4	-0.825312	0.0772745
CHUK	-0.824635	0.55752
CCT6A	-0.824558	1.1079
ARL2	-0.82409	0.101823
ATR	-0.823743	0.79588
PSMC5	-0.823676	0.252588
DOPEY2	-0.822651	2.39794
MED22	-0.822542	0.31158
AHSA1	-0.821819	0.681937
EI24	-0.821599	0.0362122
CSK	-0.821432	3
CAPN15	-0.821323	1.284
SLC23A2	-0.821091	0.335358
EIF3J	-0.820619	0.375718
EXOSC7	-0.820194	1.26761
DPP3	-0.819608	1.1549
SRSF3	-0.818844	0.137272
LAS1L	-0.818594	0.312471
MAD1L1	-0.818292	0.688246
UBE3C	-0.817627	0.821023
NCAPH2	-0.817442	2.39794
MSH2	-0.817439	0.0819697
SCAMP2	-0.81662	0.289883
FXN	-0.816329	1.29243
UBL4A	-0.815747	0.132532
CLASP2	-0.815087	2.52288
GNB1L	-0.815	0.917215
SIRT7	-0.814206	0.106238
AHSG	-0.81301	0.164944
PHTF1	-0.812732	1.4437
PPFIA3	-0.812504	0.0655016
ACTR5	-0.811483	3.79371
DHRS11	-0.811041	0.0867161
PHF16	-0.810603	1.95861
VDAC3	-0.810324	1.284
OSTM1	-0.809885	0.143876
GGA2	-0.809589	0.471083
KLHDC4	-0.809224	0.0909791
ADRA2C	-0.808925	0.0357404
MRPL4	-0.808422	0.401209
KDELC1	-0.805964	0.754487
EIF5A	-0.805511	0.530178
CDK5RAP1	-0.804235	4.09372
UNKL	-0.803814	0.346788
PMVK	-0.803747	0.177178
NOP14	-0.803098	0.863279
CKLF	-0.80294	0.0268722
TCP1	-0.80253	0.847712
KLHL18	-0.802253	1
C16orf80	-0.801177	0.869666
AK2	-0.801013	0.0757207
IKZF2	-0.80045	1.52288
NOL12	-0.800283	0.0381045
SUPT16H	-0.799577	0.0599819
ZBED4	-0.799334	0.492144
EIF2S1	-0.799098	0.638272
PODXL2	-0.799022	1.33724
PSMA3	-0.798081	0.455932
CYB5A	-0.796435	1.16115
DDX23	-0.795553	3
TBL3	-0.794855	0.545155
CKB	-0.794619	0.083546
G3BP2	-0.79437	0.091515
RNASEH1	-0.794105	0.609065
UPF3B	-0.79407	0.978811
GATA2	-0.793971	0.91364
PRPF31	-0.793775	0.896196
LSM2	-0.793761	0.642065
C9orf114	-0.7934	0.148742
KIF1B	-0.792365	0.170696
PDLIM5	-0.791805	1.16115
BFSP1	-0.791503	1.33724
SAFB	-0.791418	0.37059
SLC31A1	-0.790856	1.04096
PLP2	-0.790281	0.605548
MCCC2	-0.789844	3.38849
DOHH	-0.789724	1.79588
MRPL24	-0.788322	0.627088
NCAM2	-0.787879	0.202733
SSNA1	-0.787774	0.966576
TTF1	-0.787597	0.221849
PIDD	-0.786659	0.20621
TAF13	-0.786478	1.52288
FADD	-0.785987	1.04096
GADD45GIP1	-0.785317	0.011441
TMED5	-0.784381	0.331614
SKP1	-0.784339	0.395774
PFDN2	-0.784169	2.39794
JMJD6	-0.784072	0.430626
WBP11	-0.783871	0.083546
AATF	-0.783772	0.628932
CLCC1	-0.783567	0.0736576
EFTUD1	-0.783102	0.90309
RAE1	-0.781514	1.05552
TRA2A	-0.781486	0.37366
MICU2	-0.781269	0.978811
ICT1	-0.78113	0.730487
GTF3C5	-0.781099	0.886057
MAPKAPK5	-0.780741	1.03621
MRPL23	-0.780709	0.603801
ALMS1	-0.780071	0.0979971
NRG1	-0.779903	2
CCT3	-0.779885	2.09691
NRAS	-0.779538	0.164944
ARMC6	-0.778819	1.72125
AAAS	-0.778297	1.82391
USP5	-0.777725	1.37675
DGKD	-0.776439	1.88606
GAR1	-0.776259	2.22185
DNTTIP2	-0.775378	0.29073
C3orf37	-0.774117	0.906578
PANK4	-0.773178	0.0241089
MRPS7	-0.773137	0.0433514
SLC27A5	-0.772752	0.379864
SCML2	-0.772309	0.420216
PES1	-0.771908	1.14267
RNF138	-0.771683	0.821023
CACNA1H	-0.771273	0.552842
WDR43	-0.771235	0.324222
ZXDC	-0.770902	0.801343
NLE1	-0.770868	0.316953
UBIAD1	-0.770724	0.779892
POLH	-0.770605	0.00392635
DBNDD1	-0.769815	0.0136762
TYRO3	-0.768189	0.115205
METTL1	-0.768034	1.05552
C21orf91	-0.767764	1.82391
TUBA1B	-0.767365	2.69897
ORC5	-0.767135	0.707744
TIMM8B	-0.76664	0.350665
ATAD3A	-0.76643	4.17173
TMEM11	-0.766213	0.0404816
METTL4	-0.765785	1.18046
NDUFS6	-0.765756	3
GIT1	-0.763746	0.634512
FAT4	-0.762774	3
LCP1	-0.762726	0.349693
INTS9	-0.762358	0.534617
LCMT2	-0.761437	0.0861862
UBE2V2	-0.76139	0.0660068
PRPF19	-0.7613	1.67778
CDC123	-0.759753	0.318759
ANKLE2	-0.759672	1.30103
MDC1	-0.757873	0.197911
C2CD3	-0.757392	0.400117
LACTB2	-0.757111	0.978811
NTS	-0.75675	0.0227338
SRPK1	-0.755897	0.546682
GLCE	-0.755529	4.62233
WDR18	-0.754981	0.709965
ADI1	-0.754416	0.402305
CHCHD3	-0.754007	1.85387
LYN	-0.753548	0.667562
ELK4	-0.752906	0.779892
AKAP8	-0.751766	0.364516
BPGM	-0.751112	0.324222
MRPL46	-0.751096	0.28735
ZNF232	-0.750907	0.368556
PRMT1	-0.750886	1.4437
CA8	-0.749832	0.0491485
GDAP1	-0.74974	0.306273
RBM3	-0.749721	1.22185
PECR	-0.749618	0.732828
DIMT1	-0.749154	0.232102
SLFN12	-0.748195	1.31876
HAPLN1	-0.747861	1.22915
SMCHD1	-0.747537	1.23657
C21orf59	-0.747266	0.534617
TEX10	-0.747227	0.982967
TRDMT1	-0.747186	2.39794
HNRNPR	-0.746743	1.4318
ILKAP	-0.746457	2.04576
RAD51B	-0.746087	1.11919
QTRT1	-0.745953	0.45967
HCCS	-0.745442	1.22185
FASTKD5	-0.745338	0.896196
RIF1	-0.745107	1.34679
SLC30A3	-0.744544	0.559091
KLHL21	-0.744534	0.548214
ASRGL1	-0.744239	2.04576
U2SURP	-0.744222	0.462181
GNL3L	-0.742807	1.29243
POLR2F	-0.741851	1.17393
NUP153	-0.741665	0.076238
MAP1A	-0.741039	1.46852
ELP5	-0.740517	1.24412
EGR4	-0.740391	2.04576
DDX18	-0.739687	0.239577
COMMD4	-0.738679	0.882729
NPM3	-0.737931	0.0213631
MRPL20	-0.737843	1.82391
G3BP1	-0.737818	0.359519
PPP2R2A	-0.737729	1.12494
KPNB1	-0.737213	1.63827
PSMD13	-0.736715	1.61979
TIMM23	-0.736156	0.155523
TRPC4	-0.735919	1.25964
ACD	-0.735092	0.170053
SELRC1	-0.73485	2.52288
OSBPL11	-0.734255	0.413413
SRRD	-0.733908	0.241845
IQCE	-0.733584	0.232844
NLGN4X	-0.733443	0.0883098
CABYR	-0.73312	1.17393
PSMC4	-0.732175	0.234331
SNIP1	-0.731564	0.818156
SF3A1	-0.730988	0.244888
CEBPZ	-0.730848	0.136677
AFG3L2	-0.730842	0.540608
EMC8	-0.730415	0.0619809
PTPN11	-0.730193	0.427128
ANP32A-IT1	-0.729501	0.244888
ULBP2	-0.729441	1.00877
IKBKB	-0.729349	0.274088
DROSHA	-0.728526	0.169411
CISD1	-0.728191	0.600326
ACTB	-0.72797
DNM1L	-0.727443	0.681937
FBXL6	-0.727252	1.76955
ZNF26	-0.727027	0.281498
EIF5B	-0.726726	1.01773
SLC25A4	-0.726523	0.195861
TADA2A	-0.726213	0.931814
SGTA	-0.726155	1.92082
STARD7	-0.726146	0.79588
FGF18	-0.725259	0.943095
NACC2	-0.724773	0.386158
BCAS1	-0.724257	0.19044
KNOP1	-0.72397	2.1549
SLC11A2	-0.723476	2.09691
ESYT1	-0.723399	1.74473
PAPPA	-0.723098	1.42022
PTCD3	-0.722724	0.390406
TNFSF9	-0.722069	0.521433
MRPL44	-0.721961	0.201349
RNPS1	-0.721798	0.872895
ARHGEF26	-0.721488	1.29243
MAZ	-0.720915	1.01323
PMF1	-0.720327	0.395774
ABCF1	-0.720114	2
TELO2	-0.719651	1.79588
DFFB	-0.719431	0.950782
ZNF180	-0.719272	0.0213631
DCLRE1C	-0.718484	1.92082
NMB	-0.718008	0.235824
THAP7	-0.716976	0.253366
CBR1	-0.7167	0.173278
TPD52	-0.716402	0.224026
FCHSD2	-0.716038	0.191789
HCFC1	-0.715987	2
RBM15	-0.714799	0.924453
HTATIP2	-0.713335	0.19044
RASSF1	-0.712652	1.76955
SERPINB8	-0.712621	0.742321
CYP51A1	-0.712518	1.85387
RBM25	-0.712318	0.978811
PIEZO1	-0.712167	0.260428
THRAP3	-0.712052	0.638272
MBTPS2	-0.711912	1.55284
NRF1	-0.711668	0.441291
APEX2	-0.711562	0.500313
ADSS	-0.711531	0.823909
BAZ1B	-0.710589	1.01773
RPAP1	-0.710256	0.0457575
TBCD	-0.710198	0.350665
ABCF2	-0.710118	1.88606
FCF1	-0.709955	1.22915
PSMB6	-0.708947	0.417937
EFHD2	-0.708924	0.0227338
TM7SF3	-0.708661	0.257275
PDCD2	-0.708645	0.826814
ANAPC15	-0.707858	0.89279
SF3B3	-0.707476	0.365523
DPM2	-0.706412	0.130182
NDUFAB1	-0.705699	1.3098
TATDN2	-0.704647	0.732828
UBE2N	-0.704563	0.139662
UTP14A	-0.704118	1.02687
DDX19A	-0.70367	0.138466
ABHD11	-0.703512	0.59688
FKBPL	-0.7035	1.38722
TAF4	-0.703435	1.79588
CCDC94	-0.703253	0.0222764
ECSIT	-0.702782	0.344862
SNRPC	-0.702647	2.30103
SOAT1	-0.702474	0.527244
YWHAH	-0.702399	0.0423927
THOC1	-0.70178	0.10513
CEP192	-0.701109	0.428291
PSMA7	-0.700856	3.3333
RFC1	-0.700839	0.735182
NABP2	-0.700644	1.18709
USP10	-0.700542	0.107349
NDUFA9	-0.700356	2.1549
COX11	-0.700067	0.657577
PSMD6	-0.69994	0.0942041
EIF4A3	-0.699867	0.116907
DAPK2	-0.699788	1.16115
SNRPD3	-0.699359	1.38722
MRPS30	-0.699296	1.05061
PRDX1	-0.698876	3.85418
GABPB1	-0.698353	0.163043
MCOLN1	-0.697365	0.468521
CGREF1	-0.697089	0.103474
SLC25A21	-0.696812	0.178486
IQCC	-0.696632	0.346788
KIR2DL3	-0.695572	0.259637
PIR	-0.695138	0.134304
BCCIP	-0.695091	0.186419
CNOT6	-0.695016	0.144481
BCAP31	-0.694904	0.261219
NFKBIB	-0.6949	0.882729
TMEM110	-0.694807	1.06048
HNRNPA3	-0.694322	0.115771
OGDH	-0.694175	0.0639892
MRPL3	-0.693341	0.165579
DNAJA1	-0.693336	1.45593
CLEC11A	-0.692144	3.66254
GATM	-0.691608	0.0132283
MREG	-0.691569	1.92082
ZMYM1	-0.690558	0.578396
HAUS5	-0.690437	0.222573
PTPN3	-0.690157	0.754487
#NV	-0.689814	0.651695
U2AF2	-0.689536	0.50724
ARC	-0.68938	0.12436
METTL5	-0.689162	0.519993
RBBP6	-0.688439	0.723538
TTC27	-0.688137	0.705534
PKIA	-0.687495	0.69897
GPI	-0.686639	1.20066
DNAL4	-0.686261	3.51187
MAGI1	-0.685252	1.4318
TNNT1	-0.685252	0.829738
RIC8B	-0.6847	0.427128
XPO7	-0.684635	1.92082
ZNF202	-0.68453	0.681937
RAB21	-0.684218	0.093665
ZNF695	-0.683769	1.88606
TIMM17A	-0.683643	1.88606
ALDOA	-0.683351	0.0570004
NXT1	-0.682343	2.39794
FTSJ3	-0.682154	0.69897
ZMPSTE24	-0.682138	0.274906
ZAK	-0.681783	0.540608
MRPS16	-0.681483	0.221126
TOP3A	-0.679276	1.46852
KIAA1598	-0.679148	3.12627
FASTKD2	-0.678975	0.047692
UBXN8	-0.678936	0.143876
KPNA5	-0.678789	0.511449
MCUR1	-0.678698	0.707744
SYNC	-0.677777	0.340084
TSSC1	-0.677708	0.617983
ACIN1	-0.677224	0.653647
DDA1	-0.676093	0.35164
PHIP	-0.675771	0.025028
IQCB1	-0.675437	0.67162
NFATC3	-0.675425	1.63827
ACLY	-0.675354	1.3279
KLC2	-0.675196	1.35655
PRR3	-0.674499	0.250264
CNOT1	-0.673991	0.970616
CAPRIN1	-0.673737	1.25964
SYNCRIP	-0.673371	0.560667
CALM1	-0.673086	1.25181
NARF	-0.672943	1.06048
LAMTOR2	-0.672935	0.50724
NIPA2	-0.67274	0.261219
MAPKAP1	-0.67255	1.20066
SLC25A17	-0.671551	0.183759
QSER1	-0.671423	1.49485
C12orf43	-0.671274	0.8041
SMCR7L	-0.671068	0.625252
DDX52	-0.670952	0.554396
TUBD1	-0.670611	1.95861
HMGB2	-0.670382	0.450997
LBR	-0.669675	3.42539
KCTD20	-0.669566	0.156767
UBE2L3	-0.669291	0.236572
PLAGL2	-0.669045	1.48149
NPLOC4	-0.66786	1.20066
EIF5A2	-0.667834	0.481486
HSPA1A	-0.667241	0.774691
CHN2	-0.667108	0.79588
KAT2A	-0.666362	1.50864
PDS5B	-0.666216	0.217527
OGFOD1	-0.666215	0.00744648
MRM1	-0.665859	0.00833099
RPUSD2	-0.665757	0.0390538
URB1	-0.665679	0.692504
TTC12	-0.665354	0.537602
SLC52A2	-0.664999	2.69897
C8orf33	-0.664713	0.033389
RHBDD3	-0.664595	1.31876
DCAF17	-0.664592	1.37675
HBQ1	-0.66453	0.00261362
BUB3	-0.661287	0.280669
MTCH2	-0.661027	0.0177288
ZNF696	-0.660718	0.0996329
NAGA	-0.660013	0.50724
AUP1	-0.659977	1.48149
LAMA3	-0.65904	1.92082
SYNGR2	-0.65897	0.725842
POLR2L	-0.658763	0.774691
SLC36A1	-0.658384	0.966576
GTF3C4	-0.658253	0.381952
SF3B4	-0.657045	0.412289
GRK6	-0.656843	0.331614
CCDC134	-0.656193	0.0629839
B4GALT5	-0.655498	1.60206
AGPAT5	-0.655016	3.80687
TUBA4A	-0.654451	0.58336
CPSF4	-0.654124	1.284
RPIA	-0.653853	0.498941
SETMAR	-0.653156	2.04576
VCP	-0.652557	0.974694
DUSP26	-0.652353	2.30103
EIF2B1	-0.652262	0.739929
DCXR	-0.651705	0.560667
NOL8	-0.65157	0.850781
MON1B	-0.651426	0.490797
WAPAL	-0.651424	3
PTGES3	-0.651199	3
BICD2	-0.650266	0.0942041
NGRN	-0.650003	0.982967
AGFG1	-0.649736	0.498941
RBFA	-0.649004	0.122053
THUMPD2	-0.648494	0.673664
FDPS	-0.648421	1.85387
TXNRD2	-0.648385	0.408935
PCOLCE2	-0.648042	0.60206
SUN2	-0.647869	0.00261362
HPS5	-0.647429	0.123782
TRIP10	-0.647328	0.135489
LYPLA2	-0.647312	1.88606
C12orf4	-0.647043	0.425969
FAN1	-0.647004	1.30103
PAPOLA	-0.646733	0.462181
MCM3AP-AS1	-0.646412	0.177178
PALB2	-0.646069	0.721246
LAGE3	-0.64585	0.355561
PHLPP2	-0.645616	1.31876
TWISTNB	-0.645586	0.739929
ADRB1	-0.645557	2.69897
NOL9	-0.645109	1.79588
SMYD5	-0.645062	0.121478
PSMA6	-0.644752	0.476253
KARS	-0.6441	0.204815
NFE2L3	-0.64373	0.928118
PNMA2	-0.643698	0.943095
SLC48A1	-0.642955	0.223299
PDSS2	-0.642896	1.34679
HNRNPU	-0.64259	0.415669
SCAMP3	-0.642588	1.00436
ARHGAP17	-0.642359	3.51798
NUDT21	-0.64203	0.565431
NAA10	-0.641869	0.490797
AIMP1	-0.641545	0.420216
INPP5F	-0.640844	0.031517
PSMA1	-0.640663	0.344862
MARK2	-0.640413	0.0736576
LARS2	-0.640061	0.723538
MDFI	-0.63977	0.504456
HSP90AA1	-0.639424	1.13077
PRDM13	-0.639142	0.271646
KIAA1551	-0.638841	0.630784
PPP3R1	-0.638704	0.153663
MRPL34	-0.638623	0.752027
BAG2	-0.638003	1.42022
ZMIZ2	-0.637485	0.275724
RBBP5	-0.637233	0.366532
GLRX2	-0.636844	0.000434512
DOCK2	-0.636637	3.33433
TUBB	-0.636607	1.05552
MCRS1	-0.636443	1.03152
EIF4G1	-0.63644	1.82391
BANF1	-0.63641	0.0788339
POLR3F	-0.636023	0.19382
SLMO2	-0.635865	0.821023
ADCY7	-0.634926	1.60206
SST	-0.634813	0.411168
ITPA	-0.634648	0.335358
VPS4A	-0.633915	0.504456
H2AFY2	-0.633902	3.2714
E2F3	-0.633797	0.920819
ZDHHC13	-0.633296	0.106238
ATP6V1D	-0.632814	0.132532
FDXR	-0.632494	0.336299
SSR3	-0.63226	0.527244
SLC47A1	-0.630976	2.04576
XRCC2	-0.630889	1.76955
DDX28	-0.630512	0.191789
MMP12	-0.630393	0.16813
MRPL28	-0.63034	0.853872
EIF5	-0.630273	0.67162
MDH2	-0.629558	0.047692
SS18L2	-0.62947	0.931814
KIAA0586	-0.629346	0.221849
OSGEPL1	-0.628618	1.12494
CAMK2G	-0.628452	0.262013
NOSIP	-0.627614	0.455932
IRAK1	-0.62753	1.52288
WRN	-0.627009	0.725842
CCBL1	-0.626993	0.280669
ABCC4	-0.626792	0.130182
ZNF473	-0.626745	1.58503
PCNT	-0.626456	1.42022
PHKA1	-0.625335	3
CECR5	-0.625306	1.76955
EPS15L1	-0.625301	0.347754
N6AMT1	-0.625227	0.928118
APOH	-0.625095	0.651695
GAS2L1	-0.62504	0.348722
PPCDC	-0.624308	0.756962
NAE1	-0.624189	0.340084
RABEPK	-0.623865	0.692504
POLG2	-0.623226	0.790485
SBNO1	-0.622802	0.542118
PEX26	-0.622693	0.882729
EIF1AX	-0.622622	0.438899
CGA	-0.621969	0.0644927
MRPS2	-0.621288	0.342944
PPP2R5D	-0.620961	0.212539
ACTG2	-0.620538	0.488117
ALG5	-0.620205	0.0925886
NFIC	-0.61998	0.391474
CIAPIN1	-0.619911	0.110138
PAGR1	-0.619758	0.232844
USP14	-0.619659	1.35655
NKX2-5	-0.618315	1.09691
GPS1	-0.618192	0.0213631
SERBP1	-0.618164	0.2652
CDC37	-0.617535	1.36653
ERCC3	-0.617059	0.393619
DHX15	-0.617003	0.0856568
CYB561	-0.616362	1.27572
DNAJC17	-0.6163	1.08619
CYP2A7	-0.615596	0.280669
ZFP69B	-0.615588	0.492144
MRPL15	-0.614628	1.16749
TARS2	-0.614289	0.66354
PPM1F	-0.612452	0.388277
B9D2	-0.611851	2.22185
DDX49	-0.611548	1.5376
MMP9	-0.61033	0.346788
RAN	-0.609483	1.49485
NELL2	-0.609417	0.359519
H2AFY	-0.609121	3.383
SRSF7	-0.609085	0.709965
FECH	-0.609036	0.303644
FXR2	-0.608822	1.08619
ZCCHC10	-0.608626	0.552842
WDR46	-0.608347	0.131944
GRB2	-0.607759	0.730487
CDK5R1	-0.607656	2.69897
PRPSAP2	-0.60748	0.619789
PIM2	-0.60703	0.815309
NET1	-0.606837	0.703335
PDE4A	-0.606675	0.093665
ZNF143	-0.606486	0.390406
PAWR	-0.606475	1.48149
CCDC59	-0.606095	1.04096
DNAJC11	-0.606008	0.303644
CFHR2	-0.605978	0.0899095
ALX1	-0.605975	0.737549
HADH	-0.605873	0.0366845
SLC6A8	-0.605805	3.67965
PRPF3	-0.605734	0.598599
RAD1	-0.605484	0.752027
SLC25A22	-0.605473	2.04576
FAM120C	-0.605285	0.712198
FPGS	-0.604457	0.234331
UBA2	-0.604244	0.404504
CLK3	-0.60422	0.429457
PIGA	-0.604151	0.204815
SAFB2	-0.603154	0.369572
LEPROTL1	-0.603089	0.801343
PSTPIP2	-0.603013	1.05552
CYB5R4	-0.602387	0.0301184
GTPBP6	-0.602081	0.59688
FHOD1	-0.602	0.00744648
RBX1	-0.601991	0.623423
COA3	-0.601845	0.74958
ZNF692	-0.60145	1.16749
ELOVL6	-0.601146	0.149967
MTCP1	-0.600264	0.2652
TMEM176A	-0.599758	0.288193
HDGF	-0.59975	4.83624
INTS7	-0.599466	0.2652
RGS19	-0.599409	1.25964
GABRB1	-0.599245	0.00612309
CARD9	-0.598648	0.882729
ETF1	-0.598549	0.489455
MRPL11	-0.598232	0.47237
PRDM10	-0.59804	0.271646
ELMO3	-0.597778	0.464706
UPF2	-0.597275	4.09082
FAM49B	-0.596852	1.25181
MPHOSPH9	-0.596846	1.56864
RPF1	-0.596441	0.140261
GMPPB	-0.596131	1.85387
NDUFS1	-0.596127	0.787812
USP7	-0.595773	0.850781
ACTL8	-0.595544	0.315155
FAM189B	-0.595433	1.36653
HNRNPH1	-0.595122	0.00656377
CAMK1	-0.595057	0.665546
MANSC1	-0.594951	0.000434512
FAM162A	-0.594372	0.0141246
COPS7B	-0.594233	0.159267
SKIV2L2	-0.594187	0.415669
NAP1L4	-0.593997	0.181115
FUS	-0.5939	0.764471
MFN2	-0.593687	1.50864
LRPPRC	-0.593658	0.416801
FZD1	-0.593402	0.091515
ELAC2	-0.593268	0.850781
CTCF	-0.593137	0.90309
TRMT13	-0.592256	2.1549
UCHL3	-0.592241	3.73002
SHFM1	-0.592124	1.4437
CYP2J2	-0.591333	1.69897
LRFN4	-0.591149	1.58503
ACO2	-0.590906	1.39794
POMP	-0.590527	1.4318
CYP26B1	-0.590328	1.11351
TRAPPC4	-0.590123	1.42022
HRASLS	-0.589453	4.87063
SLC7A5	-0.589118	0.0419141
MAP2K1	-0.588772	0.774691
TACO1	-0.588759	0.0329203
SAP130	-0.588533	1.08092
NBEAL2	-0.588155	0.609065
EWSR1	-0.587554	0.332547
DNAJC2	-0.587477	2.52288
CCNH	-0.587052	0.995679
MIIP	-0.586472	3.61943
MRPL2	-0.586456	0.826814
PDZD3	-0.586313	1.13077
DDX47	-0.58631	0.954677
RAD51D	-0.586258	0.0310503
PBRM1	-0.586201	0.0614803
C1orf109	-0.585886	0.263603
SART3	-0.585758	1.63827
SNX11	-0.585736	1.12494
PLAUR	-0.585595	1.52288
DNAJB1	-0.585278	0.661543
FAM208B	-0.584596	0.821023
RAB38	-0.584194	0.0218195
TRIAP1	-0.584159	1.34679
BMS1	-0.583843	0.958607
POLR2H	-0.583777	0.369572
TNFRSF10D	-0.583449	0.117475
KCNAB3	-0.582884	0.372634
PREB	-0.58285	0.288193
HIST1H4D	-0.582507	0.20621
LRRC59	-0.582108	2.39794
GIN1	-0.581879	3.83121
MFAP3L	-0.581844	0.271646
TMEM259	-0.581577	0.266001
SCAF4	-0.58156	0.860121
PLAA	-0.581521	0.0177288
ARMC1	-0.581427	0.454693
MTPAP	-0.580999	0.718967
AGPAT3	-0.580955	0.669586
SLC16A7	-0.580457	1.46852
HLF	-0.580419	0.815309
RDH11	-0.580288	0.226945
PTS	-0.579915	0.0195421
ZNF592	-0.579577	0.0990869
SNX4	-0.57919	0.00656377
PARG	-0.578908	3.01421
CCDC85B	-0.578866	0.415669
DUS1L	-0.578492	0.74958
DHX16	-0.578227	0.166216
MRPS35	-0.578167	0.241088
PSMB7	-0.578013	0.44855
CHCHD2	-0.578	1.82391
GPALPP1	-0.577346	3
C2CD2L	-0.577145	1.22185
MRPS15	-0.576946	1.55284
SLC35A3	-0.576904	1.39794
POLR1E	-0.576843	0.0958256
CBLL1	-0.576773	0.0177288
LRRC40	-0.576431	0.555955
HLTF	-0.576014	0.0329203
UBAC1	-0.57573	1.58503
YWHAE	-0.575661	0.111259
COPS7A	-0.575481	0.213249
PPIE	-0.575083	1.3279
PELP1	-0.57508	1.3098
RHEB	-0.57487	2.52288
METTL17	-0.574837	0.266001
B4GALNT1	-0.574656	0.812479
UQCRC1	-0.574393	0.457175
LIG4	-0.574193	3.69529
CCHCR1	-0.574174	0.405608
ZNF562	-0.573697	0.610834
BAG4	-0.573534	0.316053
MED24	-0.573129	0.00568285
IRX5	-0.573124	0.0624821
MIS12	-0.573101	0.735182
FBL	-0.5731	0.441291
GID4	-0.572289	1.85387
RABIF	-0.572058	1.14874
SMC3	-0.5716	0.0574959
H2AFV	-0.570917	0.232844
KBTBD11	-0.570835	0.721246
CPNE7	-0.570369	0.364516
C12orf52	-0.570319	1.79588
CSRP1	-0.569958	1.52288
PMS2P1	-0.569445	0.431798
LPCAT1	-0.569097	2.52288
SARS2	-0.568975	1.12494
KLHL25	-0.56887	3
HIST1H4B	-0.568708	0.714443
FANCL	-0.568688	0.519993
SNTB2	-0.568284	1.85387
RRN3	-0.567437	1.02687
OAS3	-0.566959
POLR2I	-0.56616	0.473661
TMCO6	-0.56609	3
OLFML3	-0.566084	1.67778
HSP90AB1	-0.566048	0.240332
NEUROD6	-0.565808	3.13018
GNAI3	-0.565623	0.106238
NOL7	-0.565572	0.815309
ATP13A1	-0.565286	0.844664
NAPG	-0.564995	0.00130484
PIGH	-0.564887	0.59176
PPP6R1	-0.564678	1.67778
MBD3	-0.564419	0.237321
TARBP2	-0.564079	1.45593
HNRNPF	-0.563966	1.31876
SCO2	-0.563633	1.46852
TOMM34	-0.5634	2.22185
CTR9	-0.563312	0.946921
ETFDH	-0.562919	1.16115
INTS8	-0.562172	0.752027
SRRM1	-0.562078	0.0181814
ABCB8	-0.562069	0.812479
MYH7	-0.5616	0.153045
ZCCHC2	-0.56154	0.823909
SMPD1	-0.561444	0.636388
CCDC47	-0.560671	0.0154727
PPME1	-0.560669	0.517126
SND1-IT1	-0.560581
ASTE1	-0.560487	0.856985
C17orf75	-0.560324	0.0550241
POP4	-0.560292	0.703335
MTA2	-0.560133	1.19382
TPM4	-0.559889	0.375718
NDUFC1	-0.5596	0.138466
APRT	-0.559403	1.08092
RABL3	-0.559267	1.22185
ABHD5	-0.559013	0.075204
CAMTA1	-0.558905	0.294136
AIFM1	-0.558887	0.879426
MAP3K2	-0.558467	0.0731433
STAMBP	-0.558199	0.000869459
KIF1C	-0.557973	0.0809219
HBS1L	-0.557268	0.130182
ITGB1BP1	-0.5571	1.52288
FAM57A	-0.556829	0.559091
B3GAT3	-0.556814	0.59176
SLMO1	-0.556541	0.643974
HSPA4	-0.555832	1.60206
TUBB3	-0.5553	1.26761
AGK	-0.555288	0.394695
SUCLA2	-0.554374	1.14874
GSTM4	-0.55431	0.798603
TFB1M	-0.554055	0.545155
ASNSD1	-0.553994	0.170053
TUBA1C	-0.553845	2.30103
AKAP5	-0.553428	0.171985
BARX2	-0.553365	0.863279
CADPS2	-0.553178	1.95861
ZNF552	-0.552427	0.38405
HSPA9	-0.552047	0.460924
TIMM44	-0.551628	3
TUSC2	-0.551569	0.20621
TAF7L	-0.551499	0.68403
PIK3CG	-0.55128	2.22185
XRCC5	-0.551056	0.0555173
TEKT2	-0.550716	1.4437
TMEM158	-0.550645	0.154902
TMEM147	-0.550508	1.72125
SLC26A6	-0.550449	0.801343
TSFM	-0.550288	0.329754
SMARCA4	-0.549917	1.18709
ZNF654	-0.549391	1.13077
TBCCD1	-0.54927	0.8041
EXOG	-0.549053	1.92082
SLC12A2	-0.548877	0.338187
PDE8A	-0.548786	0.876148
GMEB1	-0.548145	0.476253
KPNA3	-0.547855	0.995679
CUL1	-0.547463	0.423659
CWF19L1	-0.547274	1.12494
MAN2A1	-0.54676	1.88606
DAPK1	-0.546372	1.55284
SSX3	-0.546322	0.0947439
MED1	-0.54619	0.457175
NRN1	-0.545913	0.10902
ANKFY1	-0.545869	0.573489
ZNF589	-0.545856	0.324222
PSMA2	-0.545818	0.661543
NDUFB6	-0.545724	0.114074
CTRL	-0.544837	1.92082
MAP4K2	-0.544724	1.34679
POLR2K	-0.544714	0.376751
SAP30	-0.544568	0.20621
PAX9	-0.54412	1.07572
CTNNBL1	-0.543951	1.20761
ENOSF1	-0.543556	3.10791
SNRNP27	-0.543116	1.52288
KIAA1456	-0.54303	1.03621
CLGN	-0.542855	3
COASY	-0.542107	0.191114
EFNB2	-0.541672	0.093665
MUC7	-0.541596	0.238072
PIK3CB	-0.541038	1.27572
SF1	-0.541031	0.325139
POLDIP3	-0.540979	0.318759
SIPA1	-0.540094	0.809668
MLLT11	-0.539842	1.76955
MTHFD2L	-0.539755	0.0746879
NDUFS5	-0.539646	0.614394
DUS2	-0.53904	0.58336
RB1	-0.538991	1.29243
ECD	-0.538733	2.22185
RQCD1	-0.538066	0.632644
CORO1A	-0.537498	1.30103
GPER1	-0.536916	0.230623
INA	-0.536829	0.863279
ITGB2	-0.536253	0.850781
RSRC1	-0.536013	0.393619
PPP6R3	-0.535896	2.09691
SMC6	-0.535853	0.271646
LARP1	-0.535732	0.0273344
ECHDC1	-0.53567	0.966576
MDM1	-0.535113	0.0846002
MNAT1	-0.534675	0.315155
DENR	-0.534374	2
ARMC8	-0.533748	0.286509
C10orf137	-0.533557	1.63827
MTMR4	-0.533479	0.251812
XRCC4	-0.533307	0.0287242
C6orf106	-0.533275	0.135489
KLHL7	-0.533142	0.730487
HIGD1A	-0.532892	0.243364
DESI1	-0.53255	0.41005
C1QL1	-0.532492	0.235077
KHSRP	-0.532143	1.50864
DRG1	-0.531841	0.264401
CXorf56	-0.531767	0.140862
TRAPPC13	-0.531698	0.638272
NRTN	-0.531653	0.289883
MRPS11	-0.531522	2.69897
POLR3G	-0.531519	1.45593
PEA15	-0.531455	2.04576
LLGL2	-0.531121	0.281498
PTPRF	-0.531072	0.0395292
NDUFA6	-0.530362	0.015923
DERA	-0.529925	0.145087
THAP11	-0.529894	0.403403
SLC6A6	-0.52982	1.76955
TRIM26	-0.529771	0.38405
ERLIN1	-0.529589	0.377786
RCN3	-0.529549	1.284
BRF2	-0.529074	0.301899
ZNF430	-0.528482	0.537602
FGF14	-0.528102	3.09626
ZNF197	-0.527654	0.69897
BCKDHB	-0.527173	3.69016
TUFM	-0.526898	0.551294
TYW1	-0.526509	2.04576
AGPAT2	-0.526431	0.359519
PCF11	-0.526138	4.76498
NMT1	-0.525514	0.447332
LRRC47	-0.525442	0.249492
LRRC8B	-0.525411	1.33724
ZNF573	-0.525067	3.3091
ILF2	-0.524961	2.69897
ACOX2	-0.524383	0.235077
MAFG	-0.524289	1.46852
DICER1	-0.524205	0.079355
WDR1	-0.523784	0.106238
CUL2	-0.523567	1.4318
FAM20B	-0.523391	1.67778
NRIP3	-0.52323	0.737549
PISD	-0.523166	0.514279
NIT2	-0.522728	0.643974
STK4	-0.522629	0.342944
METTL21D	-0.52257	0.129596
DDX3X	-0.522563	0.978811
DHCR24	-0.522504	0.821023
NARS2	-0.522239	0.0070049
KIAA0930	-0.521306	0.354578
JAK1	-0.520887	3.64436
SETD4	-0.520884	0.00305075
FZR1	-0.520732	1.03621
LAMA2	-0.520417	0.0338583
NPAT	-0.520077	0.452225
LSM6	-0.519606	0.432974
CARM1	-0.519525	1.49485
CASP8	-0.519182	0.946921
CORO2A	-0.518985	1.55284
PPAP2C	-0.518946	1.88606
SEC61A2	-0.518594	0.103474
#NV	-0.518443	1.30103
CLTB	-0.518083	1.27572
STAU2	-0.518077	0.954677
MMP3	-0.518056	0.404504
FN3KRP	-0.518051	1.14874
SFT2D2	-0.517857	0.0840728
NUPL2	-0.517431	0.191789
PSMA5	-0.517251	0.213249
MYO10	-0.517241	0.20621
MLH1	-0.517077	0.224754
APOO	-0.516498	0.853872
BRPF1	-0.516358	0.345824
C18orf25	-0.516297	0.111821
IPPK	-0.515964	2.52288
TALDO1	-0.515945	1.13077
BCL7B	-0.515822	2.69897
RAPGEF6	-0.515799	2.22185
[truncated: 10,075 more rows]

## Sheet: Fig.1b
Survival time (m)	MYBL2_0-20	MYBL2_20-80	MYBL2_80-100
131.11	0
67.7	0
111.64	1
17.5	1
59.75	0
60.28	0
64.2	1
95.8	1
87.7	0
192.2	0
57.19	0
84.54	0
102.76	0
84.94	0
129.1	0
107.4	0
79.35	1
141.93	0
75.4	0
52.2	1
86.7	0
125.1	0
85.76	0
70.21	0
61.5	1
16.6	1
91.8	0
121.5	0
121.4	0
29.4	1
88.98	0
82.34	0
86.75	1
134.43		0
117.7		0
45.05		0
10.9		1
91.06		0
73.17		0
58.7		0
16.4		1
17.9		1
93.2		0
52.32		1
32.5		0
17.1		1
13.3		1
111.64		0
30.45		1
97.9		0
147.98		0
55		1
78.99		0
59.6		0
76.88		1
76.59		0
45.25		0
15.3		1
104.77		0
5.1		1
94		0
20.72		1
50.41		1
46.89		1
117.3		0
123.3		0
68.5		0
115.4		0
110.4		0
48.9		0
20.55		1
52.06		0
123.78		0
51.1		1
79.05		0
47		1
125.1		0
77.54		0
56.99		1
140.12		0
54.75		0
92.24		0
62.6		0
42.5		1
83.89		0
51.1		0
127.1		0
46.9		1
44.2		0
69.5		0
12.1		1
111.05		0
19.8		1
74.09		0
43.4		1
126.2		0
123.3		0
14.4		1
53.67		0
55.24		0
66.33		0
81.4		1
99.9		0
9.8		1
60.47		0
21.3		1
78.3		0
74.35		0
40.48		0
13.6		1
110.42		0
72.71		0
54.78		0
22.46		1
54.59		0
24.6		1
133.9		0
13.4		1
105.3		0
7.46		1
70.37		0
66.92		0
43.4		0
59.26		1
8.7		1
84.94		0
61.69		0
20.7		1
32.06		1
55.71		1
111.64		0
26.9		0
107.23			0
72.18			0
53.4			0
117.6			0
9.3			1
99.3			1
25.4			1
77.93			0
45.2			1
11			1
41.6			1
100.3			0
11.3			1
50.54			0
16.2			0
14.1			1
10.75			1
66.03			0
22.56			1
29.07			1
35.7			1
11.15			1
11.7			1
15.6			1
4.6			1
13.1			1
13.78			1
8.5			1
46.2			1
9.4			1
25.6			1
23.2			1
8.25			1
18.15			0
1=event
0=censored

## Sheet: Fig.1c
FLI1
MYBL2
β-actin

## Sheet: Fig.1e
pGL3 empty		pGL3 MYBL2 mSat 12 repeats		pGL3 MYBL2 mSat 10 repeats		pGL3 MYBL2 mSat 6 repeats
DOX (-)	DOX (+)	DOX (-)	DOX (+)	DOX (-)	DOX (+)	DOX (-)	DOX (+)
1	1	26.8676	5.34431	8.85973	3.88379	1.48814	2.39302
1	1	32.5973	5.3117	21.742	7.03304	4.47727	5.82465
1	1	26.607	6.43947	12.4898	4.9436	1.83069	2.02522
1	1	11.2592	3.04584	6.18188	2.40439	1.59653	1.03195

## Sheet: Fig.1f
Control	CRISPRi mSat
1	0.219287
1.00284	0.292761
1	0.10357
1	0.08262
1.0538	0.195651

## Sheet: Fig.2a
See Supplementary Table 5

## Sheet: Fig.2b
A673		SK-N-MC		RDES
siControl	siMYBL2	siControl	siMYBL2	siControl	siMYBL2
100	16.5138	100	46.5116	100	20.6186
100	32.8287	100	56.4972	100	49.6049
100	20.6897	100	34.0425	100	33.8822
100	16.3471	100	33.1839		17.5258
	29.3578	100	44.086		48.5563
	44.6215		44.6512		23.2307
	39.8467		37.2881		23.7113
	24.4198		23.8298		34.5595
	68.9908		25.1121		13.6725
	55.7769		48.0287		65.9794
	57.4713		43.7209		52.8037
	46.6196		49.7175		24.083
	19.8165		46.8085
	37.2908		65.4709
	30.6513		42.2939
	37.9415		28.5271
			42.9378
			27.234
			79.8206
			38.8889

## Sheet: Fig.2c
Mean
	A673		SK-N-MC		RDES
	siControl	siMYBL2	siControl	siMYBL2	siControl	siMYBL2
sub G1/G0	4.20625	13.1281	8.44306	13.9979	4.825	19.0083
G1/G0	52.0625	37.2813	51.2875	34.1104	66.425	45.1083
S	13.5188	10.4813	15.6375	15.0104	14.2917	11.95
G2/M	30.9188	40.1281	25.5875	38.0875	14.9583	24.7167
SEM
	A673		SK-N-MC		RDES
	siControl	siMYBL2	siControl	siMYBL2	siControl	siMYBL2
sub G1/G0	0.589449	1.51507	0.345677	0.817797	1.10361	3.69641
G1/G0	1.26246	1.4348	1.25979	1.65083	0.494596	3.06882
S	0.714889	0.652876	0.404338	1.12987	0.535322	0.893283
G2/M	1.74187	1.53693	1.79369	2.78435	1.02318	1.93155

## Sheet: Fig.2d
A673		SK-N-MC		RDES
siControl	siMYBL2	siControl	siMYBL2	siControl	siMYBL2
16.025	31.4	12	34.95	11.95	43.4
16.6	30.5	10.275	20.75	13.85	21.35
24.025	49.1	4.4	11.75	13.65	17.85
	25.35		39		62.6
	24.7		24.85		35.55
	45.7		8.65		18.8
	24.25		35.65		60.7
	15.2		24.15		47.5
	18		7.65		21.9
	23.25		41.9		27.7
	24.2		35.55		23.2
	37.65		13.2		12.2

## Sheet: Fig.2e
A673						SK-N-MC
shCtr		shMY_4		shMY_6		shCtr		shMY_4		shMY_6
DOX (-)	DOX (+)	DOX (-)	DOX (+)	DOX (-)	DOX (+)	DOX (-)	DOX (+)	DOX (-)	DOX (+)	DOX (-)	DOX (+)
100.453	101.394	108.583	0.784314	112.47	2.78453	105.639	113.619	95.4692	46.4555	93.7741	57.7928
95.3585	101.201	104.888	1.78258	101.643	6.75701	99.3117	121.862	101.147	77.5917	97.1388	61.9566
104.188	98.2651	86.5283	0.702576	85.8866	10.9571	95.0493	107.61	103.384	60.4703	109.087	50.9639

[truncated: 42 more sheets: Fig.2f, Fig.2g, Fig.2i, Fig.3a, Fig.3b, Fig.3d, Fig.3e, Fig.3f, Fig.3g, Fig.4a, Fig.4b, Fig.4c, SupFig.1a, SupFig.1b, SupFig.1d, SupFig.1e, SupFig.1f, SupFig.1g, SupFig.1h, SupFig.1i …]
